# Supplementary material for: Repetition‐dependent acute cardiopulmonary responses during intensity‐matched squats in males
Source: Exp Physiol. 2025 Feb 22;110(8):1114–28. doi: 10.1113/EP092363 (PMC12314652; doi:10.1113/EP092363)
Supplement: Supplementary file 1 — Raw data hemodynamic parameters [file EPH-110-1114-s002.xlsx]

## Sheet: Delta
∆ zu Baseline (120sec vor Satzbeginn)
	HR	SV	CO	SBP	DBP	MAP
∆-10/10	31.1047	8.22277	3.59536	31.2942	18.5015	23.6893
∆-10/20	34.2076	8.64161	4.11087	29.556	19.9463	24.6349
∆-10/30	30.7635	5.18007	3.33133	28.0182	20.9035	23.3123
∆-20/20	46.5572	10.3676	5.57259	26.7481	19.8475	24.3404
∆-20/30	45.0777	8.56158	5.13844	37.0162	31.7649	34.3679
∆-30/30	52.7206	11.6748	6.32255	29.4429	28.3338	30.2423

## Sheet: HR 10
		MW		HNMN27	ZRMX18	TNRH15	GTCH12	SIMC17	TEJN28	URLN27	GERN28	SRAN08	JOMJ03	KGMN30	GZHR26	ETPL22	WRFN10	RFMN07
0	00:00:00	84.5789		114.416	85.6816	69.7242	102.599	78.6988	79.9148	79.2114	60.8602	88.8801	80.6018	89.0032	90.6527	101.925	87.4126	59.1017
5	00:00:05
10	00:00:10
15	00:00:15	89.3005		109.525	93.5799	72.9622		87.8408	81.1089	81.861	67.1421		100.936	80.4003	101.047	100	95.2036
20	00:00:20	83.7852		104.455	89.6736	63.9588	92.3086	92.8731	70.4123	84.3177	63.8639		96.4738	68.8794	90.7076	101.351	92.9808	60.7363
25	00:00:25	84.4416		97.9054	95.9269	67.3766	97.2525	85.2679	72.6125	84.4931	70.8163		94.964	85.1504	91.3243		92.0245	62.6264
30	00:00:30	83.9636		97.7363	80.9902	66.4672	87.2093	79.2701	76.6852	87.2755	71.277	91.3269	96.5598	76.2282	95.2075	99.344	87.2093	66.6673
35	00:00:35	83.4791		100.383	87.3206	65.0828	97.4292	73.5664	71.6176	81.2101	66.4427	83.1689	93.6738	80.9449	94.4036	98.433	89.3843	69.1259
40	00:00:40	83.4942		96.1443	91.1255	64.434		73.8175	75.0697	84.3573	67.5303	87.8293	94.885	84.514	98.8852	96.3945	91.4895	62.4433
45	00:00:45	85.4832		101.251	93.5884	63.9156	101.381	71.7983	79.0675	82.4883	67.0286	87.1402	95.9717	86.6362	94.8051	97.6424	98.5476	60.9864
50	00:00:50	83.8274		97.5008	98.4803	60.9266	114.14	76.17	79.3235	82.6471	55.414	75.1179	90.405	74.73	97.657	99.1787	96.0822	59.6386
55	00:00:55	83.5422		97.5226	98.6917	62.2301	104.015	74.1262	82.8191	85.4184	58.9925	79.4616	95.1096	78.9931	90.5578	97.8098	89.4279	57.9574
60	00:01:00	81.8182		87.021	93.1175	64.8131	79.3752	72.423	75.9451	91.6032	59.2841	79.1777	92.015	79.9668	96.1953	101.369	90.7615	64.2057
65	00:01:05	84.45		95.4867	96.539	62.3045	83.3333	73.2542	77.7222	89.5156	61.7789	92.3914	103.513	74.2084	92.2606	97.9571	91.4649	75.0205
70	00:01:10	84.7967		99.5701	99.7522	58.0493	89.2856	68.526	88.5385	92.9122	66.6029		95.2379	72.3173	95.2024	97.0351	86.5676	77.5567
75	00:01:15	84.8613		86.3165	86.4252	67.3997	98.758	73.5196	82.8865	84.7043	72.6365		94.0578	75.7576	92.8794	100.827	99.3377	72.5519
80	00:01:20	87.4301		102.828	85.3098	79.8856	87.2347	71.8932	83.5729	90.1805	69.1397		92.6978	78.6428	93.99	96.8568	110.956	80.834
85	00:01:25	85.7809		98.9354	92.6408	66.8846	95.5447	72.3414	77.6713	85.6	71.3248		98.1919	74.3453	89.0665	99.5197	100.806	78.0604
90	00:01:30	84.0577		96.9706	85.1175	69.541	101.132	76.8281	77.5828	88.2054	64.2375		92.5412	76.9711	89.6054	100.176	98.8979	59.0014
95	00:01:35	85.5421		104.587	74.9495	68.5974	105.789	72.8738	78.769	87.3172	69.9221		100.276	81.0283	94.9496	100.674	90.8556	67.0004
100	00:01:40	82.6307		85.6559	87.9307	67.5366	80.2135	78.9356	82.6319	87.596	71.1639	92.4866	91.871	73.7754	97.1762		91.2611	68.5956
105	00:01:45	87.1515		109.631	84.6647	66.6702	88.7718	75.2265	80.7744	87.1376	76.6391	99.9371	99.2313	86.7615	100.651	95.0178	101.165	54.9933
110	00:01:50	91.661		104.238	95.4218	71.3249	83.6268	92.2547	82.2241	94.0351	82.6529	108.12	106.887	77.9966	107.58	95.6558	93.4795	79.4184
115	00:01:55	95.6034		113.311	95.0267	83.9209	98.1638	96.4087	90.0316	88.2697	86.892	113.632	104.054	83.3619	96.6929	97.2325	103.448	83.6038
120	00:02:00	99.0835		116.469	100.297	92.8369	114.612	102.758	80.7196	95.7684	85.8104		105.651	94.2153	108.99	104.61		85.347
125	00:02:05	101.449		108.748	103.912	99.0777	114.219	105.243	77.467	97.1579	87.0904		115.946	85.0079	113.13	111.023	109.211	93.0521
130	00:02:10	107.891		120.805	110.433	105.744	119.777	112.419	93.6873	104.568	93.7659		119.844	97.1268	118.884	111.038	113.354	89.032
135	00:02:15	112.621		126.218	115.719	111.894	122.167	121.399	98.552	111.444	100.676	118.506	122.074	103.78	122.561	114.041		87.666
140	00:02:20	113.895		127.175	114.697	117.122	123.967	120.232	100.98	113.389	101.452	114.124	122.371	99.6841	122.277	116.409	126.829	87.7208
145	00:02:25	113.634		124.875	114.092	113.6	126.603	119.162	101.69	113.838	99.6049	119.608	120.61	101.306	116.346	116.283	125.713	91.1726
150	00:02:30	113.933		122.302	116.654	112.966	128.328	117.622	102.06	116.642	100.516	122.308	121.451	101.907	111.471	115.53	126.233	93.0064
155	00:02:35	115.564		125.823	115.557	113.659	129.338	120.119	107.159	118.96	105.066	123.604	125	102.328	114.913	115.484	126.885	89.564
160	00:02:40	116.627		126.827	117.27	116.038	127.119	123.708	108.922	121.672	106.145	124.382	122.145	103.783	115.923	117.296	126.542	91.6366
165	00:02:45	116.979		126.841	116.659	116.487	127.717	124.816	110.098	123.169	106.147		122.785	103.981	117.443	117.301	128.074	96.1887
170	00:02:50	118.571		129.855	117.188	120.478	125.752	121.496	112.178	123.524	106.398	131.007	123.51	104.673	118.439	117.012	128.006	99.0531
175	00:02:55	118.967		132.398		124.002	129.792	122.774	113.673	125.018	105.041	125.732	123.481	106.856	114.332	118.488	127.317	96.6271
180	00:03:00	119.225		131.945	119.741	123.607	127.099	124.455	116.279	126.928	109.147	124.859	122.785	105.628	114.317	118.315	128	95.2621
185	00:03:05	120.741		134.166	119.737	122.484	134.489	123.161		126.7	107.159	126.356	124.697	110.145	119.455	118.302	128.333	95.1866
190	00:03:10	123.146		135.602	121.548	121.466	134.369	122.661	127.221	127.231	106.14	126.639	129.035	115.061	127.837	120.138	132.645	99.5905
195	00:03:15	122.604		134.271	125.521	117.025	133.613	121.677	128.983	124.594	101.236	131.931	132.225	109.944	128.765	122.753	130.774	95.7482
200	00:03:20	119.639		128.527	125.967	111.842	132.288	116.503	125.176	119.82	98.0508	133.747	131.688	104.72	126.676	117.342	123.549	98.6842
205	00:03:25	117.111		128.254	123.904	112.816	132.792	102.224	116.26	113.69	101.929	132.16	129.331	103.885	122.477	117.119	119.311	100.506
210	00:03:30	110.705		121.602	113.759	110.676	128.684	92.3958	107.456	103.857	93.7665	129.69	122.671	100.05	121.958	111.117	117.204	85.6957
215	00:03:35	105.844		116.948	116.824	99.682		92.263	101.702	97.0222	92.2505	120.506	119.441	104.709	115.673	111.213	111.212	82.3756
220	00:03:40	98.764		114.607	116.692	93.1759	121.967	76.9979	71.552	98.6338	82.2222	108.307	118.579	89.7592	102.857	105.636	101.805	78.6675
225	00:03:45	97.7864		114.042	110.937	89.0356		75.8337	96.2713	84.9444	86.2207	109.068	119.671	94.9297	100.383	103.919	103.466	80.2888
230	00:03:50	95.4371		111.785	105.211	88.333		70.6256	98.0392	88.1186	82.3655	110.124	108.501	88.1046	102.546	105.777	100.815	75.7746
235	00:03:55	91.6505		106.279	101.904	86.1392		74.7211	76.9231	83.1764	77.6516	104.387	107.273	90.343	103.721	103.316	96.1137	71.1587
240	00:04:00	90.1999		109.836	92.5197	74.5014	116.415	76.5829	71.9429	79.5611	74.2609	98.2845	103.261	88.3469	96.4182	106.471	98.9379	65.6599
245	00:04:05	91.5611		94.0421	94.8269	71.2798	115.385	82.3986	79.2556	82.0247	73.4711	102.82	108.068	90.8903	104.577	105.081	94.9242	74.3728
250	00:04:10	90.8727		100.294	92.216	73.9981	114.615	83.7707	80.1642	83.8162	64.3684	115.179	96.2634	87.2939	98.9717	105.389	97.0887	69.6623
255	00:04:15	87.6673		98.8348	93.8582	70.7574	110.548	68.6718	85.7173	82.733	58.0853	109.076	82.5267	90.2588	92.5107	105.718	96.2354	69.4779
260	00:04:20	88.7381		86.0464	94.2771	69.4479	117.386	65.1254	76.018	81.3013	67.5021	119.604	95.4583	89.5754	102.429	105.723	89.2963	71.8811
265	00:04:25	83.921		98.0826	92.0012	63.8602		68.5639	82.3193	80.8224	61.7638		101.968		92.49	105.886	94.4453	64.8503
270	00:04:30	85.4958		107.996	92.133	66.9344		69.8659	71.8185	81.5093	59.4462		101.03	92.0245	94.9605	107.835	95.5431	70.3479
275	00:04:35	85.2823		101.277	93.9981	79.1088	85.1317	73.8072	80.2217	80.1013	56.7928		98.8968		88.1796	105.149	97.3988	68.607
280	00:04:40	87.3376		101.274	93.6409	69.4807	111.996	73.6745	79.4388	82.0466	57.368		102.514	87.6846	91.4012	108.095	89.4431	74.6685
285	00:04:45	85.5604		101.473	92.2747	64.4285	111.657	70.1357	67.0962	79.7419	55.6322		97.6188	80.2601	89.7954	104.533	101.871	81.3274
290	00:04:50	82.2005		91.8628	94.3026	65.2927		71.878		81.0297	62.7184		101.841	80.2718	78.179	105.976	86.6155	66.4382
295	00:04:55	85.7261		102.198	93.6243	63.0724	120.484	71.1368	74.9203	73.8835	63.2112		99.7425	84.4442	91.9265	101.605	93.6623	66.2534
300	00:05:00	87.0303		112.797	91.0719	62.2066		71.783	86.2201	82.5733	72.3076		99.5323	87.1882	94.8756	106.891	92.6813	71.2659
305	00:05:05	86.851		105.87	90.8934	62.2254	105.185	71.8344	72.9044	84.5094	77.0396		105.583	85.1992	95.1973	100.647	93.9478	64.879
310	00:05:10	85.2785		103.936	91.5302	61.965	102.576	72.3475	76.6237	89.8056	68.3449		95.6717	82.9899	80.4735	103.886	90.9167	72.8331
315	00:05:15	85.474		107.753	91.0335	68.4287	103.704	68.443	78.9474	85.4618	52.6962		106.395	85.6629	80.6185	104.208	93.0063	70.2778
320	00:05:20	87.1918		89.2967	94.8649	70.0512	107.022	70.8895	84.9204	92.254	57.4589		97.9138	85.0693	94.2756	106.655	100.286	69.7281
325	00:05:25	86.1007		106.276	92.7495	71.198	96.374	70.8824	78.3198	88.8009	58.2981		105.109	85.3812	84.3631	109.226	92.9671	65.4643
330	00:05:30	88.2139		110.444	92.746	68.8408	114.103	69.8129	80.217	79.6912	70.3028		100.438	88.6837	93.6883	99.8753	101.244	64.9076
335	00:05:35	86.155		114.89	91.9804	67.1738	107.077	65.199	75.3447	71.6912	70.5695		104.363	88.2743	88.2907	104.621	93.6021	63.0931
340	00:05:40	88.3067		116.152	93.2248	66.8547	117.649	67.6664	80.9169	77.1104	62.3964		103.821	87.5333	89.0616	104.819	101.178	67.9092
345	00:05:45	88.7351		114.445	97.0904	69.0768	115.385	70.5937	73.4776	76.5884	61.9763	108.617	110.428	81.4499	101.1	87.3734	97.1919	66.234
350	00:05:50	88.6532		108.165	100.235	66.0985	121.951	70.6058	75.3098	82.4856	65.7438		97.4507	83.5632	93.9496	101.806	101.524	72.2572
355	00:05:55	88.7692		102.543	103.92	66.7155	108.484	76.1542	73.0607	85.6695	74.9718		104.617	84.2473	92.1614	102.676	94.6281	72.9196
360	00:06:00	90.0103		100.808	96.6855	62.8395	116.286	74.6573	76.8837	83.9589	77.5138		100.216	86.8087	104.368	103.228	96.0812	79.809
365	00:06:05	87.7987		94.5236	97.793	69.7697	106.809	73.8185	77.1508	86.8486	79.0538	94.3396	92.3059	79.7541	83.8544	103.99	91.6272	85.3425
370	00:06:10	91.0786		109.019	95.1609	62.6414	113.075	77.412	86.2774	87.0015	71.3936		104.609	94.7997	98.1089	106.387	101.904	67.3102
375	00:06:15	88.8576		112.264	93.925	65.8278	112.005	77.685	82.8729	91.1729	60.3894	94.6476	100.419	81.7205	90.5398	105.397	92.8806	71.1182
380	00:06:20	87.2116		92.9748	96.9353	65.1244	110.255	75.7718	73.1751	96.3915	61.1993	88.658	101.472	82.7206	93.8683	106.639	97.3426	65.6465
385	00:06:25	88.1999		108.295	90.4402	64.0937		74.3597	77.767	90.5068	70.3682	99.9524	102.679	92.3893	87.1527	105.913	82.6808
390	00:06:30	87.9042		109.428	93.6826	67.8211		72.5819	79.033	85.795	65.5783	103.371	99.7372	94.2609	93.5875	94.5752	96.9995	74.2074
395	00:06:35	86.6817		109.133	96.4215	68.936		75.6326	78.8923	83.5779	60.6701		103.297	89.0535	105.58	103.077	85.89	66.6995
400	00:06:40	86.9596		108.806	88.1165	73.2206		82.9622	81.6063	84.8825	59.34		89.1938	91.7867	98.0212	103.544	92.702	76.2932
405	00:06:45	90.6263		114.967	98.8367	86.4255		80.5117	83.6565	94.6457	64.9051		104.171	84.4856	94.6341	100.065	102.997	67.8423
410	00:06:50	94.8794		116.321	98.2973	88.5148	97.6283	91.3156	80.7196	86.4905	78.1361		106.679	88.3416	103.29	105.332	106.884	80.361
415	00:06:55	96.7503		120.031	95.1029	88.5677	110.155	107.089	83.8846		66.6489		107.365	96.4796	101.69	90.4792	100.556	89.7044
420	00:07:00	99.7014		122.272	103.187	93.396	101.067	109.411	86.954	92.7091	79.4527		111.576	76.7596	108.326	99.1775	111.83
425
430
435
440
445
450
455
460
465
470
475
480
485
490
495
500
505
510
515
520
525
530
535
540
545	00:07:05	101.16		110.13	107.928	90.0194	114.673	114.091	84.0378	89.5631	77.6987		112.648	89.4375	116.38	104.167	117.235	88.2353
550	00:07:10	106.919		117.477	112.936	95.214	121.586	116.304	91.3052	107.304	86.1042		113.998	98.7685	117.112	108.516	120.67	89.5703
555	00:07:15	112.389		123.167	116.194	101.07	129.643	121.354	99.4938	111.761	94.5706		116.706	101.095	122.593	116.082	124.671	95.0507
560	00:07:20	114.12		128.674	115.151	106.508	129.763	121.089	103.217	115.305	99.6356		119.965	93.621	125.595	116.733	124.622	97.8067
565	00:07:25	114.591		126.652	114.339	113.403	128.687	119.359		117.105	99.2563		118.662	92.5722	121.531	113.746	125.751	98.6144
570	00:07:30	115.154		124.523	115.851	114.122	132.615	122.562		117.317	99.4282		119.793	94.3341	115.771	115.474	126.183	99.0218
575	00:07:35	116.664		124.821	118.5	116.529	133.265	125.038	109.493	120.588	104.251		123.249	96.4573	119.131	117.711	128.451	95.8063
580	00:07:40	118.073		126.192	120.893	119.502	133.754	124.444	111.004	124.821	105.931		121.916	96.7742	120.432	120.22	130.505	96.6272
585	00:07:45	120.907		129.224	122.279	120.467	135.747	127.153	111.94	126.938	105.086		122.106	103.99	122.99	134.662	132.151	97.9601
590	00:07:50	121.785		129.137	128.326	123.316	137.949	125.513		127.262	106.706		126.327	105.749	120.345	123.466	128.743	100.373
595	00:07:55	122.555		129.892	124.663	121.459	137.82	125.021		128.221	107.944	134.517	123.647	104.782	121.6	120.592	131.943	103.666
600	00:08:00	122.596		127.727	124.331	122.111	137.534	126.356		123.758	109.318	136.647	125.678	106.697	119.557	120.499	131.569	104.558
605	00:08:05	124.182		133.732	125.548	121.601	141.295	127.809	123.459	121.774	108.883	132.957	130.235	110.45	126.213	121.176	135.162	102.435
610	00:08:10	126.937		134.716	129.667	121.209	143.239	129.234	127.14	123.262	111.298	140.43		116.928	132.861	125.969	136.726	104.442
615	00:08:15	127.467		135.712	131.384	121.194	142.188	125.205	128.808	125.005	105.678	144.594	139.215	117.293	135.139	124.508	134.734	101.343
620	00:08:20	124.556		131.178	129.744	117.706	138.053	122.155	130.22	124.258	105.065	143.784	136.38	115.096	135.809	118.688	127.373	92.8261
625	00:08:25	121.618		126.974	126.506	109.337	136.871	114.37	131.385	114.216	103.995	143.525	131.43	112.412	132.747	118.112	125.338	97.045
630	00:08:30	116.858		114.694	118.247	111.129	137.198	109.571	122.495	103.867	98.9962	134.694	125.704	113.172	127.33	115.569	122.604	97.6075
635	00:08:35	110.532		118.844	115.312	106.346		94.283	115.499	100.348	97.8161	131.783	118.8	110.321	123.176	116.183	120.436	78.3082
640	00:08:40	107.206		111.634	106.792	97.7875	130.06	95.2205	107.53	95.3573	91.3022	120.765	113.772	109.419	115.789	115.833	117.905	78.9226
645	00:08:45	102.375		114.317	110.776	93.0694		81.6282	98.9557	93.4912	90.3241	120.88	110.503	104.14	112.059	114.33	115.311	73.4608
650	00:08:50	100.378		115.415	102.217	92.8006		79.8927	94.5465	88.9381	91.7162	125.563	111.29	100.033	106.702	113.266	109.955	72.9538
655	00:08:55	97.1066		104.332	101.703	91.9631		78.553	83.7507	89.9987	78.6209	131.726	105.828	102.048	103.318	108.703	108.865	70.0826
660	00:09:00	94.5756		111.126	101.307	82.7574		78.646	86.2146	83.9839	81.4422	120.038	107.553	82.481	93.1556	110.843	108.294	76.2171
665	00:09:05	94.3896		116.943	102.573	82.1167		80.9653	89.0819	84.5504	76.1603	109.679	102.325	90.3325	95.1278	109.848	108.176	73.5753
670	00:09:10	91.9844		93.9789	96.8265	81.133		80.9911	78.6501	85.9498	76.1904	114.123	106.329	92.3552	96.6443	107.413	107.261	69.9356
675	00:09:15	90.9994		110.002	99.2979	82.4497		76.1593	84.9354	85.3403	73.6786		103.906	90.1763	96.6649	108.789	96.4711	75.121
680	00:09:20	91.1667		113.538	93.8785	91.7541		77.3818	89.1737	82.6996	81.2143		102.154	86.635	94.7128	108.471	95.7322	67.8219
685	00:09:25	91.3353		99.6667	90.5501	80.6385	108.964	78.1989	85.6002	84.6856	72.2277		103.556	92.9858	101.613	108.896	97.7817	73.3298
690	00:09:30	91.6657		99.6526	92.5353	76.0081	117.812	79.9567	75.472	85.4801	78.7488	106.757	107.738	85.8535	94.2473	106.592	103.481	64.6515
695	00:09:35	91.0207		96.1075	92.1061	76.6394	113.05	74.3772	81.8887	81.536	76.7608	105.565	98.8886	88.4808	96.2651	107.807	98.6895	77.1487
700	00:09:40	89.3712		97.5389	93.0455	74.9129	116.503	76.3386	69.1322	79.5123	70.5504	111.743	101.614	88.0028	91.9518	105.18	97.4945	67.0477
705	00:09:45	89.3046		98.4647	90.0018	75.4778		74.8616	80.3186	83.384	78.7323	106.051	97.5368	85.1844	91.5995	106.389	105.489	76.7738
710	00:09:50	87.9699		100.994	92.9743	74.4717		76.769	75.3139	81.798	74.4209	97.136	98.8031	88.4978	89.7329	104.816	100.701	75.1501
715	00:09:55	90.3652		96.8649	93.0703	74.436	120.406	77.0653	69.9998	86.4777	70.3744	99.1521	100.935	86.2069	92.7934	108.008	111.066	68.6229
720	00:10:00	89.6037		106.958	93.8816	75.1093	118.11	75.3261	74.0166	85.3046	65.6029	103.435	93.2618	81.7055	87.3678	110.027	105.082	68.8675
725	00:10:05	91.3296		100.632	89.9955	72.6087	118.579	82.6697	75.2381	89.5514	72.0551	96.4778	103.94	90.7346	94.2521	110.296	100.506	72.4091
730	00:10:10	91.1174		106.055	96.9432	72.4526	120.125	85.5614	81.2835	82.6125	72.045	93.7604	95.4161	80.676	92.5291	109.494	107.648	70.1599
735	00:10:15	91.2033		96.2443	96.1648	75.1441	117.506	82.4542	73.6635	91.0271	75.4997	100.083	103.719	88.6022	89.8174	109.056	98.5266	70.5411
740	00:10:20	86.4267		105.185	99.3075	69.5811	78.672	74.1377	69.7211	83.5836	76.64	105.318	76.9036	87.4997	93.3904	110.54	98.6456	67.2745
745	00:10:25	91.9367		104.297	103.754	76.2303		79.4211	88.2067	98.7712	78.117	102.348	97.9506	83.9348	95.5539	109.237	101.739	67.5535
750	00:10:30	91.0803		108.602	95.8779	77.8732	108.696	75.7791	78.5448	90.0697	68.8799	99.1844	100.866	90.2373	99.5468	110.931	95.4102	65.7069
755	00:10:35	89.0534		91.1695	96.7983	77.4709	106.394	78.4738	77.3634	81.7617	63.2594	102.028	95.6747	83.28	101.115	108.88	102.047	70.0859
760	00:10:40	88.718		103.521	98.5534	72.6729		78.967	81.2806	92.3891	62.8436	92.2264	103.552	88.5284	93.7153	107.586	99.8709	66.3463
765	00:10:45	91.7946		115.695	94.0026	67.069	111.941	81.2239	78.9581	87.9404	64.3631	93.4323	101.742	91.7452	98.4499	111.946	104.201	74.2093
770	00:10:50	91.1833		105.882	96.2819	70.1152	117.42	78.174	88.2223	83.9625	66.4344	94.0831	96.5156	92.9166	102.612	108.189	95.8255	71.1146
775	00:10:55	92.3391		102.906	95.1191	73.4312	116.702	81.509	77.3391	89.8313	64.7632	93.2706	100.932	88.6665	98.3608	114.216	109.642	78.3978
780	00:11:00	91.2656		98.2064	97.7293	70.7531	115.55	77.5623	76.8058	83.4715	68.4257	100.359	96.4739	94.5179	96.788	118.768	92.5515	81.0222
785	00:11:05	92.7485		103.361	95.1471	68.6637	120.716	80.7136	83.6718	86.4295	78.0957	98.3261	98.7796	86.4562	99.2915	116.986	95.1959	79.3942
790	00:11:10	90.2815		95.2469	95.5654	71.56	113.149	85.1253	74.2701	84.2	74.0271	93.0211	102.442	91.0961	99.6087	109.051	100.107	65.754
795	00:11:15	91.2013		101.58	96.6251	71.6076	123.628	76.1912	69.5467	91.2673	74.9265	98.4285	103.945	82.61	101.396	109.642	95.4942	71.1318
800	00:11:20	93.9237		105.469		67.4644	118.251	76.7825	82.9415	91.1385	77.2596	103.678	105.551	91.2072	103.252	117.293	101.4	73.2451
805	00:11:25	93.1629		100.096	100.003	71.4021	121.82	77.6463	81.2568	93.0886	76.7382	108.3	102.727	92.7461	98.2494	105.253	96.2483	71.8681
810	00:11:30	93.2636		105.038	98.4692	67.8867	126.196	75.234	83.8633	93.2612	75.1984	100.637	105.521	83.7493	99.291	106.014	100.653	77.9428
815	00:11:35	90.8549		104.681	101.034	75.8347	108.686	78.9657	48.3871	96.0918	69.6319	108.945	101.446	93.7655	104.305	108.921	95.9339	66.1945
820	00:11:40	93.5123		109.684	99.0994	84.7124	116.529	78.7515	61.0371	97.0734	79.6274	108.328	104.789	86.5989	100.829	106.232	108.496	60.8971
825	00:11:45	94.5056		105.386	103.104	80.5837	128.205	82.6195	80.1358	88.5148	75.1874	107.458	99.0398	90.3614	95.3736	109.05	102.673	69.8921
830	00:11:50	95.5611		111.629	110.468	89.2508	116.849	85.9893	76.3912	90.5534	83.151	100.08	96.6801	91.3113	98.6666	103.322	113.738	65.3357
835	00:11:55	99.6547		120.3	108.701	90.5172	117.788	99.1699	83.5747	102.27	88.9473	106.04	108.347	88.3154	93.3866	91.1943	117.283	78.9852
840	00:12:00	102.686		121.071	113.564	95.9692	122.447	92.8775	82.042	89.5928	86.637	97.4429	114.881		111.436	108.059	119.611	81.9753
845
850
855
860
865
870
875
880
885
890
895
900
905
910
915
920
925
930
935
940
945
950
955
960
965	00:12:05	100.629		120.884	101.252	86.4523	122.831	99.1416	83.9312	101.558	83.844	102.843	109.469	88.0437	107.793	106.795	109.814	84.7781
970	00:12:10	106.769		121.172	108.489	99.4614		113.249	92.1121	107.157	93.287	116.499	115.339	104.475	111.895	108.605	113.803	89.2174
975	00:12:15	114.055		121.165	115.461	109.981	131.264	123.527	95.7715	114.93	98.5791	126.132	118.171	110.294	117.952	114.237	119.798	93.5578
980	00:12:20	115.548		121.608	125.13	114.603	127.964	126.944	101.555	116.823	99.4785	126.482	120.845	103.927	119.951	114.515	118.75	94.6447
985	00:12:25	116.229		123.435	125.437	116.132	131.935	123.989	104.181	114.616	99.9541	131.919	119.606	104.786	113.268	117.557	123.798	92.8284
990	00:12:30	118.021		123.811	122.179	117.878	132.734	124.252	108.575	117.744	103.789	133.001	118.741	108.213	115.693	119.525	124.617	99.5614
995	00:12:35	120.102		125.597	125.148	121.819	134.732	126.271	111.488	121.467	106.324	133.003	121.611	108.619	119.844	121.569	128.912	95.1302
1000	00:12:40	121.721		128.513	127.691	124.962	134.947	128.418	113.396	123.577	107.641	133.69	121.45	109.511	122.319	121.567	131.875	96.2518
1005	00:12:45	122.873		129.334	128.556	127.739	136.022	130.564	116.547	125.614	107.796	135.294	122.13	108.903	123.38	120.795	131.067	99.3604
1010	00:12:50	124.687		132.22	126.375	130.722	137.815	132.558	118.765	129.004	113.018	133.7	125.135	111.321	123.336	122.559	132.891	100.877
1015	00:12:55	125.05		133.023	127.94	129.579	141.682	132.757	120.687	128.818	114.724	137.164	120.626	108.992	123.195	124.889	130.315	101.353
1020	00:13:00	125.687		134.71	128.369	128.067	142.603	131.718	124.174	129.462	113.846	131.644	128.558	113.267	122.607	124.287	129.121	102.867
1025	00:13:05	126.796		136.264	127.733	126.517	147.787	132.431	126.7	127.817	111.48	133.325	130.867	116.843	124.467	124.292	134.748	100.671
1030	00:13:10	128.761		136.999	127.248	122.195	148.746	131.36	131.484	130.216	112.869	139.022	131.486	120.876	131.605	129.018	136.481	101.811
1035	00:13:15	129.764		138.546	130.898	124.589	145.407	132.258	133.717	132.006	110.904	142.658	133.074	120.874	136.479	128.13	135.471	101.453
1040	00:13:20	127.421		139.245	129.525	120.207	145.641	133.153	130.551	128.143	103.867	143.125	128.097	119.469	135.845	122.084	135.251	97.1037
1045	00:13:25	123.744		135.867	127.628	115.024	146.589	133.523	123.722	121.787	99.6321	139.149	125.42	109.497	132.963	121.761	129.733	93.8709
1050	00:13:30	120.056		127.048	122.526	113.599	144.104	133.864	113.144	112.191	95.7711	138.273	124.592	110.967	130.043	120.972	126.811	86.9321
1055	00:13:35	115.327		124.735	116.285	108.632	140.187	125.671	109.821	102.532	88.4372	136.033	119.939	105.139	120.032	119.146	122.608	90.7152
1060	00:13:40	109.984		118.236	112.448	103.617	139.078	99.0739	83.1711	102.356	96.027	125.89	115.581	114.899	115.155	115.549	123.806	84.8773
1065	00:13:45	107.798		119.011	108.935	96.9697	139.109	97.5127	90.7505	98.8033	96.8578	123.948	106.427	110.974	113.382	111.398	122.14	80.7522
1070	00:13:50	104.509		116.187	110.614	92.8622	138.611	79.4082	90.5403	94.3572	85.151	127.738	110.85	113.387	105.603	109.411	116.497	76.4253
1075	00:13:55	101.547		116.475	101.131	82.5116	137.939	80.3799	91.8795	93.413	77.3756	124.029	106.315	104.025	102.972	114.187	110.63	79.9422
1080	00:14:00	98.947		112.823	102.004	83.8847	140.443	78.3089	69.7947	92.6257	65.0194	121.503	104.883	103.319	104.179	108.629	111.716	85.0723
1085	00:14:05	97.7519		108.886	99.5229	81.9614	132.312	80.1949	71.4787	86.4257	84.9484	105.744	101.66	105.558	104.374	109.783	107.198	86.2317
1090	00:14:10	95.8963		111.47	104.226	85.232	132.366	74.2879	77.1927	88.2212	75.8899	112.06	100.853	101.501	96.7255	102.934	102.355	73.132
1095	00:14:15	94.0644		96.9636	95.9537	85.9059	131.027	74.2415	70.0481	83.3373	73.2432	108.186	107.798	100.079	102.786	108.45	104.289	68.657
1100	00:14:20	91.9979		111.072	90.4111	81.1203	131.011	70.2302	65.0204	91.0891	67.2945	101.766	93.5228	98.1546	97.1786	109.062	104.211	68.8257
1105	00:14:25	94.331		116.887	92.0752	82.9125	127.134	73.9258	83.5522	90.4438	82.5926	101.675	90.7047	98.6121	91.2672	109.058	105.264	68.8613
1110	00:14:30	94.3957		105.513	94.7971	84.5307	130.332	67.8747	78.8437	91.5059	74.4971	107.905	99.7945	94.6449	98.8101	105.713	112.003	69.1716
1115	00:14:35	91.6206		88.8544	97.2113	75.4812	126.872	68.0581	81.7245	88.9626	69.6349	108.754	98.7752	92.6926	98.6665	107.158	104.042	67.422
1120	00:14:40	91.9167		102.926	96.9442	77.8263	120.941	69.6879	73.7024	97.2348	68.5051	104.309	101.407	91.7322	92.9186	105.015	107.296	68.3054
1125	00:14:45	90.332		101.557	99.2158	77.0049	100.263	69.5655	78.103	98.9654	75.1348	109	87.797	97.2756	85.9485	103.893	102.284	68.9731
1130	00:14:50	94.7891		110.11	96.5464	76.5067	127.333	68.3409	87.1673	99.6833	73.9716	112.968	100.219	92.1944	93.767	107.92	99.8617	75.2476
1135	00:14:55	90.9451		96.1582	95.1644	75.9814	126.8	68.1245	70.6658	95.1623	70.2309	100.617	100.889	96.1317	93.4767	101.822	98.4539	74.4981
1140	00:15:00	91.6288		109.102	98.7033	75.663	129.22	74.4736	67.2035	98.7194	69.7062	105.791	89.6697	98.4861	90.9132	105.048	99.0196	62.7123
1145	00:15:05	93.0276		104.798	98.3916	75.9447	132.76	76.2793	82.5003	94.1964	71.9128	108.207	94.1713	92.7025	88.5265	109.669	96.0037	69.35
1150	00:15:10	92.0092		106.579	95.4821	74.101	128.726	78.7499	79.4373	99.2903	70.0021	95.3169	85.8643	96.1341	91.5475	108.965	99.1288	70.8127
1155	00:15:15	94.187		107.167	96.5734	76.959	130.987	77.6305	78.0195	103.287	73.6819	104.745	88.9637	94.6457	99.6048	102.626	101.151	76.7626
1160	00:15:20	93.3225		108.257	94.2752	78.5414	120.287	76.6676	81.4504	93.2181	76.0906	105.598	91.7223		85.2487	104.804	104.835	85.5217
1165	00:15:25	94.3045		106.079	96.474	78.7748	123.932	75.3788	78.4733	94.4747	73.4767	113.678	89.9234	99.3377	91.2498	111.856	105.673	75.7864
1170	00:15:30	91.3543		102.847	96.4691	75.8575	125.849	76.2844	72.5919	93.8691	72.7798	91.0789	89.6809	97.8945	93.2816	107.492	106.841	67.4991
1175	00:15:35	92.3925		111.756	97.7301	77.3021	117.463	82.2206	76.2196	89.4891	76.7619	93.6377	88.316	98.4806	97.617	108.441	100.417	70.0356
1180	00:15:40	90.7658		108.982	96.4073	77.3787	126.783	79.1739	76.0832	86.6497	71.5865	85.2824	88.3679	92.3477	94.0987	107.231	106.582	64.5342
1185	00:15:45	91.3724		104.126	100.608	74.0877	127.641	84.285	74.2623	88.835	71.5596	85.1278	90.1997	97.4026	98.6928	108.878	96.0243	68.8563
1190	00:15:50	92.179		114.068	98.9485	79.1157	113.161	83.2685	78.5594	86.1737	70.1798	89.5048	90.0305	101.787	99.4843	102.619	102.926	72.859
1195	00:15:55	91.1847		110.26	100.257	74.6082	120.499	76.7852	77.4274	91.2387	66.0413	94.8665	86.1832	94.9635	98.7523	101.41	102.414	72.0629
1200	00:16:00	93.7891		108.974	99.0221	78.272	117.757	83.1201	85.6112	91.3705	67.0717	99.7101	93.0026	93.8838	102.412	110.306	97.3756	78.9474
1205	00:16:05	92.7914		102.749	96.7017	79.2894	119.061	85.3933	82.0841	93.1663	69.1892	100.504	88.9938	96.6721	99.9027	106.676	102.345	69.1447
1210	00:16:10	93.9295		107.982	97.4168	82.6398	120.876	78.3456	82.5878	92.7145	76.2666	99.211	92.0344	96.7782	98.9876	108.698	102.925	71.4792
1215	00:16:15	92.8902		99.7679	93.3879	79.0261	123.221	73.9215	82.9409	93.7699	68.3204	101.63	94.7441	99.3627	95.1533	107.914	104.235	75.9576
1220	00:16:20	91.3888		107.337	94.6446	76.6697	122.558	74.9001	84.3452	94.0943	65.6816	96.6238	93.7323	97.9118	81.4366	108.967	99.7193	72.2113
1225	00:16:25	90.942		103.011	94.778	72.5446	123.416	72.9104	83.4278	94.7203	68.1685	97.8224	81.3842	96.4092	95.7995	110.297	98.2151	71.2267
1230	00:16:30	94.2015		113.968	95.5595	75.0727	122.512	75.4735	86.6365	97.4179	71.8931	99.4935	94.3054	96.6893	97.3428	110.379	101.446	74.8333
1235	00:16:35	93.4432		105.396	94.724	75.4432	118.818	78.5756	83.7677	95.8822	68.8004	103.427	93.792	100.129	102.506	109.144	100.551	70.6898
1240	00:16:40	94.4789		112.131	95.553	83.6171	116.231	76.6542	76.0135	100.501	66.3382	96.0308	99.7331	89.8585	94.8138	108.698	106.531
1245	00:16:45	95.0636		108.331	90.3821	82.2579	127.646	75.6674	84.8435	90.166	70.0142	97.9744	95.2628	101.464	98.7538	108.186	99.9422
1250	00:16:50	90.6636		107.504	91.6364	82.8211	127.237	75.1985	75.4718	67.1215	75.004	92.8065	95.5683	97.0627	93.679	107.586	102.676	68.581
1255	00:16:55	93.6756		107.557	90.8959	92.2577	125.644	74.2155	74.4593	90.7958	71.9091	111.187	97.2642	98.6207	96.1564	109.227	96.2691	68.6751
1260	00:17:00	92.7221		108.131	93.717	73.1411	122.885	81.0016	81.2932	93.4707	70.9916	106.852	94.2819		97.1215	110.478	103.409	61.3356
1265	00:17:05	93.5017		110.597	91.1476	71.5339	126.957	79.0349	81.6218	91.2317	73.0592	110.107	97.3553		96.2147	109.757	99.8636	70.5424
1270	00:17:10	91.4639		103.255	86.5511	73.432	111.744	85.4351	77.1595	86.6173	74.7007	103.415	93.691		97.8191	110.659	102.511	73.5056
1275	00:17:15	94.0277		105.318	97.3314	70.721	124.499	87.135	82.6559	87.9849	78.9682	101.207	95.7837	87.2093	99.9131	110.135	105.39	76.1635
1280	00:17:20	94.8335		104.92	94.7825	77.9282	124.07	83.4286	81.348	86.7554	75.0029	101.73	93.3418	99.3377	100.164	110.657	102.669	86.3662
1285	00:17:25	93.0127		101.201	96.2423	74.8818	125.166	87.0501	81.4643	88.3135	73.1214	100.084	85.4273	92.5941	92.1895	110.295	104.512	82.6478
1290	00:17:30	94.3416		111.396	95.1604	75.7139	110.475	89.8443	85.4141	91.1505	73.1056	89.3444	96.3179	98.92	98.8284	110.657	109.253	79.5429
1295	00:17:35	92.8076		104.302	92.1619	73.4343	122.429	96.4025	74.9736	92.6075	72.266	92.925	94.3733	94.4696	99.525	110.297	101.44	70.5081
1300	00:17:40	93.9397		111.319	99.3508	74.7559	122.664	95.2878	79.6573	91.0244	75.359	101.872	93.4928	99.6014	84.7998	111.199	93.8521	74.8606
1305	00:17:45	93.5712		108.912	94.3537	73.3197	123.413	85.5623	83.8421	88.552	75.3552	108.345	86.8634	92.2146	98.5157	110.845	103.589	69.8847
1310	00:17:50	92.4568		102.807	97.1943	74.338	123.309	83.7073	80.7905	85.6873	76.7834	106.752	88.6463	96.5834	98.7464	110.755	89.7164	71.0361
1315	00:17:55	91.7721		107.188	91.7697	75.3897	122.991	78.3339	85.695	87.0067	73.8859	108.741	78.7846		84.6924	111.984	99.6837	78.6644
1320	00:18:00	92.0102		105.246	96.1029	71.4085	125.842	84.6189	80.1477	89.9825	67.1842	96.2067	90.1894		93.8024	104.762	109.135	73.5145
	Baseline IV1-10	86.3787		100.157	91.2077	68.5054	94.9788	79.1806	79.4448	87.1324	69.3905	90.8158	97.0547	79.3557	95.9015	98.8542	94.8262	68.8748
	IV1-10/10	117.736		128.948	117.283	119.045	127.803	122.895	111.385	123.212	106.324	125.917	123.284	104.542	115.895	117.316	127.471	94.7219
	IV1∆-10/10	31.3574		28.7915	26.0751	50.54	32.824	43.7142	31.9401	36.0792	36.9337	35.101	26.2297	25.1861	19.9933	18.4617	32.6446	25.8471
	Baseline IV2-10	89.5971		108.276	95.2022	70.6586	108.778	76.9849	79.1215	86.0021	67.2686	98.2643	102.313	86.5589	94.0083	102.233	96.7028	71.5835
	IV2-10/10	120.768		127.832	123.165	120.564	136.011	125.588	110.813	125.265	106.539	135.582	123.821	102.408	120.676	122.858	130.56	99.8318
	IV2∆-10/10	31.1705		19.5567	27.9632	49.9055	27.233	48.6027	31.6911	39.2625	39.2706	37.3176	21.5076	15.8492	26.6676	20.6252	33.8574	28.2482
	Baseline IV3-10	92.5671		105.081	99.2308	75.4523	115.72	81.0833	77.2394	89.9355	73.8647	100.136	100.743	88.6764	98.384	109.173	102.227	71.5599
	IV3-10/10	123.353		130.566	127.347	127.148	137.967	130.381	117.509	126.324	110.558	134.083	123.251	110.102	122.447	122.611	130.697	99.3068
	IV3∆-10/10	30.7861		25.4856	28.1158	51.6958	22.2467	49.2977	40.2701	36.3883	36.6934	33.9468	22.5083	21.4258	24.0629	13.4379	28.47	27.7469
	MW Baseline-10	89.5143
	MW 10/10	120.619
	∆-10/10	31.1047		24.6113	27.3847	50.7138	27.4346	47.2048	34.6337	37.2434	37.6326	35.4551	23.4152	20.8204	23.5746	17.5083	31.6573	27.2808

## Sheet: SV 10
		MW		HNMN27	ZRMX18	TNRH15	GTCH12	SIMC17	TEJN28	URLN27	GERN28	SRAN08	JOMJ03	KGMN30	GZHR26	ETPL22	WRFN10	RFMN07
0	00:00:00	78.2375		80.7554	75.7159	112.718	60.6752	81.7901	95.1749	78.3778	101.909	66.524	81.9536	60.432	69.5894	54.3736	70.1084	83.4656
5	00:00:05	#DIV/0!
10	00:00:10	#DIV/0!
15	00:00:15	82.0929		60.4304	71.6042	115.51		85.4356	102.919	83.3161	103.284		83.9267	66.6216	67.238	61.3983	83.4303
20	00:00:20	78.1441		80.1599	70.6666	118.303	63.8322	75.9677	95.5884	81.5862	85.8159		82.1354	64.8438	67.5481	61.7819	63.8812	81.9078
25	00:00:25	78.5544		81.6684	68.7704	119.614	63.5823	79.7796	86.7569	81.4322	91.7952		78.7978	59.5581	65.2153		64.5419	79.6957
30	00:00:30	72.7387		82.6719	65.8678	119.791	58.2859	81.8612	80.2969	78.1353	87.9412	44.2769	78.2093	60.5514	67.591	52.763	61.2367	71.6013
35	00:00:35	71.6473		78.8417	64.9754	117.185	54.9153	83.6309	72.6197	76.9526	97.6827	41.6854	82.3862	62.952	63.6155	52.048	65.051	60.1674
40	00:00:40	75.4141		81.2459	64.7397	119.726		77.5724	80.5203	80.1871	92.8257	49.785	79.6848	58.3991	63.9818	55.305	68.1851	83.6395
45	00:00:45	74.4878		82.0575	68.7156	123.873	49.7508	76.1045	85.6383	77.1483	98.0079	53.9249	80.9818	58.0589	65.6149	55.7454	68.6654	73.0301
50	00:00:50	74.0635		83.203	67.3455	122.53	47.8909	81.3898	82.756	72.3052	96.5685	61.3109	73.9053	59.269	68.3407	54.3288	67.3964	72.4133
55	00:00:55	75.921		80.9153	69.8986	120.279	50.5254	84.1383	77.7535	74.049	109.453	60.7357	85.7322	54.4557	70.9401	58.9007	66.0948	74.9428
60	00:01:00	75.5571		77.8338	66.5457	117.535	56.1117	75.3162	78.8594	82.0531	102.481	57.0384	83.1875	58.4092	67.7363	58.8109	70.1939	81.244
65	00:01:05	73.3756		75.0645	70.1221	115.215	57.0982	74.7928	83.9218	80.5289	100.298	50.9386	76.0188	50.2228	65.5249	55.0366	70.7561	75.0937
70	00:01:10	74.2259		78.0771	67.2567	117.913	49.7874	74.841	90.165	78.5195	103.906		80.3778	52.8338	61.4193	49.7458	64.1296	70.191
75	00:01:15	75.7909		84.0652	69.9298	118.446	57.5992	83.5628	84.8562	76.8996	108.728		74.6121	54.1026	61.4274	53.8256	62.3096	70.7082
80	00:01:20	75.771		78.8662	63.895	114.225	59.9126	88.7116	81.0403	75.8785	96.9709		81.2152	59.2109	67.6737	51.8175	63.7553	77.6215
85	00:01:25	76.6668		83.4865	67.9679	113.258	49.3274	81.1248	77.7185	77.5256	96.5028		85.8993	61.2839	62.2914	51.5379	74.7892	90.622
90	00:01:30	75.6543		87.6923	63.2455	120.012	48.0503	80.6049	83.0727	80.4817	91.7746		85.7216	55.892	57.5499	55.5439	67.8288	81.689
95	00:01:35	76.1764		80.5416	67.6852	120.797	52.5047	85.5441	74.0344	79.7449	101.852		87.7736	52.5187	62.7901	57.6347	69.3957	73.6525
100	00:01:40	74.5767		84.3647	79.3273	118.96	49.1307	82.3936	68.994	76.7966	98.5678	44.3935	83.9866	54.886	64.0702		63.154	75.0495
105	00:01:45	76.6778		79.4509	83.001	119.417	57.2482	83.5778	79.5056	66.5361	111.78	52.6283	78.2603	65.7716	67.0708	51.3163	74.4223	80.181
110	00:01:50	80.6505		78.485	80.4487	115.988	59.8705	90.9564	78.0175	76.6895	125.074	49.5606	76.903	79.1546	63.9019	66.7919	77.5215	90.3946
115	00:01:55	83.7839		85.3219	71.107	115.158	67.1667	89.4741	97.553	69.4503	117.266	55.5287	96.1508	75.2742	64.3547	69.1136	78.9758	104.864
120	00:02:00	85.9069		93.6776	72.4031	121.23	71.1012	84.0711	104.004	74.9158	113.031		89.1101	71.5696	62.8575	63.8417		94.9778
125	00:02:05	83.9729		90.7428	69.3753	127.017	62.0525	88.9361	102.669	80.6983	89.7352		93.3275	66.0984	64.2942	65.7327	91.2999	83.6415
130	00:02:10	81.5629		85.2463	74.75	119.666	52.6438	83.9435	99.1443	83.6818	87.3845		97.4783	60.0357	72.274	72.2055	81.3752	72.0513
135	00:02:15	82.6313		84.6648	75.3443	114.231	54.7274	90.1885	103.81	86.5432	103.182	56.0884	92.9537	72.9844	72.8044	66.1852		83.1297
140	00:02:20	81.8048		93.2542	75.8409	111.51	49.7572	92.881	102.485	86.4859	109.153	53.0015	90.5941	73.5393	76.6543	61.7881	70.0847	80.0421
145	00:02:25	83.8		93.8015	72.4029	119.524	48.1875	90.809	113.257	88.4875	103.188	60.6237	100.244	72.715	74.1316	62.982	71.1508	85.4957
150	00:02:30	83.2379		88.6016	72.3133	125.708	55.4232	84.4372	111.771	88.4473	85.4892	61.4242	100.866	64.9189	70.8342	67.1785	69.1592	101.998
155	00:02:35	80.17		87.9682	75.4461	128.136	53.6508	74.0054	101.477	85.5058	90.2686	58.2984	92.7006	65.459	65.9551	72.3768	67.5057	83.7965
160	00:02:40	83.4186		85.9991	81.5814	125.204	50.7996	78.8725	102.348	88.2746	112.535	54.3123	95.6169	68.3454	69.7084	73.4925	73.8237	90.3668
165	00:02:45	88.6845		90.4119	78.4526	121.036	62.6331	80.7771	109.075	85.8302	125.144		95.3383	73.7636	72.1152	77.5458	72.6731	96.7855
170	00:02:50	86.4602		92.2254	82.5061	119.153	61.7452	82.6581	109.593	88.2587	117.374	60.4129	92.821	70.1965	70.5006	72.9897	70.6051	105.863
175	00:02:55	84.7634		95.5056		118.981	50.8203	90.8034	91.4537	91.2451	119.075	57.7649	89.0077	63.3063	70.9996	75.1182	71.8611	100.747
180	00:03:00	85.0761		92.7057	79.7188	121.295	60.9915	87.0885	94.5726	90.0145	114.433	61.9596	86.2373	69.1097	67.3816	77.3423	76.2456	97.0456
185	00:03:05	87.3982		94.4873	77.9122	130.465	51.5555	79.9383		101.031	119.285	67.5833	94.289	77.8689	69.4509	77.8873	82.4871	99.3338
190	00:03:10	92.155		82.8543	83.0134	146.501	61.7786	84.5228	116.872	103.341	138.388	72.3194	92.0269	75.2384	77.1658	74.1874	81.5883	92.5272
195	00:03:15	93.019		87.1828	85.1799	151.647	70.5331	90.0924	122.841	98.6411	141.937	78.1116	88.3894	69.7816	80.2782	67.068	80.6552	82.9474
200	00:03:20	91.3173		91.6595	85.7347	153.421	68.9581	83.9795	122.324	95.4729	142.861	81.6461	77.4114	65.8852	73.7736	62.3108	79.9757	84.3456
205	00:03:25	88.9937		90.14	82.065	154.394	68.1303	80.3406	110.684	94.2681	137.755	77.4953	79.534	62.3422	70.2053	65.7505	79.144	82.6578
210	00:03:30	86.1719		87.1116	78.2719	154.263	63.9631	84.5283	97.3054	93.5067	133.307	68.0283	80.0437	63.3958	70.1488	65.7215	72.9957	79.9878
215	00:03:35	87.7564		86.1559	82.5343	153.925		82.9651	92.2114	85.5872	132.539	66.6722	85.0966	62.0402	72.8792	66.4285	73.2327	86.3216
220	00:03:40	83.2213		82.6942	85.7622	151.617	60.3561	90.4484	81.2198	81.665	125.029	62.0753	84.5623	60.8651	69.1699	66.3886	68.2513	78.2143
225	00:03:45	83.9054		84.6066	81.4639	148.135		81.6082	85.0457	82.1809	122.948	62.6798	82.3337	62.4919	70.5368	67.3523	65.2823	78.0104
230	00:03:50	84.7503		83.7659	79.1054	147.676		82.6526	88.1721	79.7626	125.685	63.047	83.3591	65.8531	68.9325	68.6527	69.7106	80.1295
235	00:03:55	84.5189		86.9784	73.8202	143.728		88.1675	78.9652	81.2615	125.216	67.051	82.3702	63.5986	73.5752	66.5314	71.2703	80.7313
240	00:04:00	81.1068		84.201	73.23	140.728	55.0671	87.7788	79.7175	88.4246	110.434	71.0581	78.3914	60.9642	72.37	62.3077	73.4973	78.4322
245	00:04:05	80.8447		82.0356	74.2255	134.121	56.5815	88.6686	80.9439	89.6819	106.831	61.5661	87.7292	61.6477	70.6652	61.9439	74.1694	81.8606
250	00:04:10	81.3958		81.2466	76.3276	131.502	53.3685	90.971	86.3425	93.4891	110.713	54.958	83.2256	62.0493	68.5779	64.9973	77.9516	85.2177
255	00:04:15	81.6358		84.6713	74.3125	133.396	58.5009	93.4805	81.9036	88.5518	108.208	63.7066	82.4318	58.7794	66.8546	67.9332	79.971	81.8357
260	00:04:20	81.8268		87.7878	78.7316	137.478	59.7343	96.5156	87.9973	85.9899	100.682	62.0711	76.901	61.1029	68.4515	61.5288	74.876	87.5549
265	00:04:25	86.7008		88.5401	80.6597	136.079		99.9534	90.6922	87.7899	94.6779		72.7429		65.9133	54.8025	77.1377	91.421
270	00:04:30	84.5703		76.836	79.9314	134.253		96.2349	82.843	91.473	99.8543		88.9117	62.5338	63.9516	57.1916	80.9082	84.4913
275	00:04:35	84.3865		84.8479	79.7615	130.868	56.958	91.6883	78.7858	90.3298	103.783		93.0749		63.3134	57.3052	80.0099	86.2993
280	00:04:40	85.1391		84.857	78.4373	134.636	61.5997	94.5576	85.0649	94.6507	105.669		85.6512	61.8588	67.4305	54.9341	83.9143	98.6859
285	00:04:45	84.4244		78.3696	79.1236	136.784	54.0639	95.7876	84.1734	95.1642	105.661		86.6545	66.4078	69.7725	56.4291	82.0009	91.5499
290	00:04:50	85.0603		81.1117	81.4579	135.178		94.3546		91.1202	106.653		80.0741	63.5604	65.3501	55.9153	76.2952	89.6538
295	00:04:55	82.5818		81.3324	81.3934	134.963	49.7387	88.8129	88.568	86.7066	113.947		81.5818	61.1392	69.3032	54.9857	72.6216	91.0517
300	00:05:00	85.0852		85.5345	81.9032	135.47		88.1502	87.2787	90.7689	110.709		83.7247	58.4494	74.0814	56.1635	67.2581	86.6156
305	00:05:05	82.3404		90.5271	75.1815	132.578	57.2753	92.9113	81.9617	86.6927	110.031		90.4675	58.9218	70.5515	58.1289	71.1988	76.3396
310	00:05:10	81.963		82.0449	69.7746	131.675	54.4866	92.523	97.3283	87.443	102.953		88.5906	60.4943	64.8528	57.7508	71.9966	85.5686
315	00:05:15	82.1523		82.943	72.4591	132.586	54.2801	88.477	94.9568	87.646	102.181		96.414	60.7893	62.6221	58.0797	69.2263	87.4712
320	00:05:20	81.0674		83.7964	75.0862	134.333	54.2128	78.5278	81.47	93.2295	103.943		89.1524	56.9342	71.4362	53.1816	71.0932	88.5473
325	00:05:25	80.3671		74.2602	80.0721	134.964	55.5962	81.1954	83.4524	80.4026	103.216		88.2458	56.6792	73.2432	53.6866	74.1959	85.9294
330	00:05:30	80.5625		79.4558	77.3535	136.433	51.9968	82.0461	85.1869	82.7533	93.5756		92.9018	58.243	72.1675	52.0709	74.1273	89.5638
335	00:05:35	80.3602		76.5162	74.1105	135.676	55.4791	80.5753	72.1926	85.3656	106.783		90.2203	60.08	70.3398	54.8247	74.1891	88.6907
340	00:05:40	81.9982		78.9803	68.0761	136.002	59.5916	86.8925	82.2039	84.9713	114.577		81.218	64.6391	65.5243	54.6322	77.3074	93.3585
345	00:05:45	83.838		82.3116	73.0376	136.331	62.4269	88.2482	84.2223	90.82	112.085	97.8894	83.0683	60.7438	67.5607	54.4628	76.4429	87.9186
350	00:05:50	80.2364		81.829	72.034	135.385	60.0057	80.1215	81.6899	95.3154	105.173		82.4366	58.1899	66.62	51.1671	73.3038	80.0382
355	00:05:55	79.5908		76.0927	69.8182	135.221	52.2752	84.2481	80.1047	101.669	100.429		78.223	61.0712	66.8146	54.0854	72.9415	81.2786
360	00:06:00	80.1113		80.0224	71.5781	136.838	50.425	89.5519	83.8624	94.664	101.645		82.3691	58.3501	62.1824	53.0643	71.4904	85.5149
365	00:06:05	81.479		79.5269	73.4038	136.92	53.5864	79.479	85.6109	91.5039	102.655	100.66	80.781	61.3407	62.061	53.1543	73.4215	88.0792
370	00:06:10	78.6774		74.874	71.0163	135.984	52.7567	76.5531	77.8936	93.5796	104.483		78.9412	58.7231	64.35	51.3766	73.7393	87.2135
375	00:06:15	76.7728		79.073	75.7282	137.493	49.5317	72.6131	72.1632	91.7945	97.3249	56.1883	76.1279	66.4777	60.8445	51.7943	77.7305	86.7079
380	00:06:20	79.0111		81.3895	72.8648	136.884	54.163	75.1344	73.2982	98.2003	103.386	60.6767	82.9067	65.3493	61.7833	55.1414	77.1631	86.8256
385	00:06:25	79.5234		81.7425	70.3544	134.029		79.4053	80.0302	94.2963	102.137	53.9327	86.4774	61.2668	62.2174	55.8475	72.0672
390	00:06:30	79.8099		85.9654	71.9507	133.427		81.8745	82.1748	86.7349	102.963	54.2687	80.0066	58.9106	64.0642	51.0222	72.7175	91.2584
395	00:06:35	81.0988		87.7292	66.3846	133.084		86.0672	80.1197	81.0422	101.022		74.6877	59.3373	69.08	52.8146	72.1949	90.7212
400	00:06:40	84.134		85.1566	70.3533	131.445		86.8022	93.5732	84.403	103.425		87.523	64.7248	72.7189	56.6828	71.171	85.7639
405	00:06:45	84.1466		81.988	72.2276	134.551		91.9349	93.7344	92.2599	94.6319		89.728	69.4968	68.5594	52.2004	72.0669	80.5262
410
415
420
425
430
435
440
445
450
455
460
465
470
475
480
485
490
495
500
505
510
515
520
525
530	00:06:50	83.2692		78.0868	76.1671	126.361	59.7407	93.632	91.4704	98.5688	99.6088		98.6407	60.5866	67.6454	58.1728	72.3797	84.7074
535	00:06:55	85.3398		85.0675	74.2054	130.67	61.3161	103.755	77.4179		101.334		93.8638	64.4308	76.5179	73.7165	72.8468	94.2761
540	00:07:00	87.034		94.3989	74.881	127.468	68.8529	107.421	93.7131	89.6966	102.245		80.9423	73.3496	72.469	66.2854	79.7192
545	00:07:05	84.4397		88.668	79.8108	112.8	65.2849	98.4441	94.9349	85.5839	93.776		85.9957	68.7518	68.9906	73.7541	76.8305	88.5301
550	00:07:10	86.1551		85.6913	76.3557	105.125	63.8745	96.0194	109.856	93.7439	99.1635		103.117	63.8113	71.0178	70.2224	74.6445	93.5305
555	00:07:15	88.1462		91.1798	75.453	112.349	62.9263	96.0098	117.435	98.8033	111.112		96.2405	62.754	73.7011	63.7332	74.589	97.7609
560	00:07:20	86.5276		87.8512	77.6419	112.635	61.571	89.0801	105.625	99.7986	107.236		93.9363	61.7632	78.2547	62.5675	76.7808	96.6457
565	00:07:25	82.381		82.9294	79.915	97.4627	57.0832	94.8182		93.7117	104.154		88.8775	69.9188	76.9709	57.2897	75.9104	91.9117
570	00:07:30	84.6919		91.0744	80.1131	98.0604	59.7001	95.1485		96.1066	110.501		89.6782	68.6611	75.1859	66.8333	76.6866	93.2454
575	00:07:35	87.1481		93.8429	88.1845	97.6117	64.127	92.6566	109.142	102.419	113.339		97.397	72.5714	66.0413	63.6337	79.7358	79.3717
580	00:07:40	89.3957		90.5371	81.9285	98.4471	63.6206	95.1734	115.818	99.3208	119.444		93.7136	72.0881	73.8962	77.0136	79.6415	90.8979
585	00:07:45	89.7787		91.5247	86.7146	92.2101	63.575	91.4289	115.815	98.8789	119.15		98.6583	78.265	75.0907	79.6459	74.8545	91.0893
590	00:07:50	88.3021		92.6649	94.201	101.889	65.4086	93.6683		97.3605	123.897		95.0502	77.2179	70.9497	79.7444	78.793	77.0836
595	00:07:55	85.0743		85.1064	92.753	112.692	66.5438	84.2967		96.8531	121.557	59.5706	92.2523	80.2325	67.921	79.7261	78.2158	73.3192
600	00:08:00	87.6788		89.4853	81.1883	117.93	69.0879	86.0808		97.6324	111.972	76.3125	97.0381	84.218	67.7505	78.2054	77.7807	92.8218
605	00:08:05	94.1991		81.2046	86.6127	136.633	75.2593	87.0119	122.17	99.9842	132.711	83.9791	98.0599	73.4312	73.9689	77.0243	85.1665	99.7704
610	00:08:10	95.2077		84.9866	86.616	147.217	68.3858	85.1915	122.081	104.259	140.185	84.2474		68.681	77.3714	74.1278	88.0407	101.517
615	00:08:15	96.7703		87.4584	86.0197	152.805	74.2772	89.8329	117.016	108.973	143.861	83.6036	108.4	63.0858	75.112	73.9968	86.4927	100.619
620	00:08:20	94.8668		79.0236	87.2208	156.976	76.0914	93.818	114.462	102.023	145.331	70.6097	100.229	65.5886	74.3854	77.2971	81.3321	98.6139
625	00:08:25	92.595		78.6997	83.9035	155.333	67.619	97.3744	115.027	93.7122	141.843	73.7041	94.3079	66.8446	77.6107	74.0089	82.1423	86.7941
630	00:08:30	91.4728		79.0913	78.9562	153.446	64.4476	97.414	111.624	90.2539	138.318	83.4945	92.4133	65.0645	75.6298	71.0389	78.7027	92.1968
635	00:08:35	91.2895		81.0948	79.5158	151.705		99.524	103.377	93.7805	135.195	70.0209	93.989	63.4623	71.5736	67.4492	76.9061	90.4607
640	00:08:40	86.7558		85.8611	82.038	148.939	59.6195	98.6047	102.084	97.2823	128.508	50.7403	86.4816	62.8748	70.0985	65.4061	76.1123	86.688
645	00:08:45	87.344		86.3636	83.7475	145.177		87.5748	93.9624	95.3027	126.565	54.8838	90.0236	66.7213	69.9747	62.9986	78.104	81.418
650	00:08:50	85.9654		92.0847	80.5213	140.726		85.5959	83.9463	96.9537	120.188	60.3983	89.742	67.1831	68.5898	63.1887	77.3727	77.0247
655	00:08:55	88.1058		92.5485	76.3295	138.805		90.3379	91.1736	100.16	119.668	73.9338	85.9812	65.8125	72.2952	60.0467	80.7362	85.6525
660	00:09:00	87.8272		93.1106	77.6749	136.456		97.5605	93.747	98.2839	118.07	65.4284	83.6565	63.6298	72.1262	61.2021	80.8075	87.8265
665	00:09:05	84.6183		89.8173	79.2994	133.14		91.0686	87.0584	99.037	109.074	56.4016	89.2916	62.3363	66.8141	61.011	81.3059	78.9998
670	00:09:10	82.7543		82.0412	80.1177	133.023		86.5775	86.8971	100.847	108.944	46.7941	87.2691	60.9396	65.7657	60.9226	79.7169	78.7043
675	00:09:15	84.4631		78.2191	78.2311	132.892		86.7645	90.5311	98.364	106.275		87.6468	63.3046	66.1686	60.5672	78.274	70.7826
680	00:09:20	84.2304		74.8264	75.7713	137.135		82.6466	99.2612	98.6574	107.252		88.9205	62.3269	64.4703	62.014	72.2067	69.5077
685	00:09:25	82.7876		82.3922	75.997	137.014	54.0239	85.1959	106.349	94.2916	106.491		82.1189	64.555	66.6691	58.2149	69.7128	76.0004
690	00:09:30	80.2776		81.7527	78.501	133.879	53.7377	88.4574	102.08	88.7274	105.418	53.9799	84.1053	61.3917	69.2058	56.546	77.1217	69.26
695	00:09:35	79.8738		84.2745	77.9058	131.831	55.6388	87.657	93.4187	88.5838	102.012	60.599	79.2597	59.1729	67.1659	56.7725	83.0285	70.787
700	00:09:40	80.5771		88.9405	76.382	131.092	56.3972	90.6901	86.6917	90.8615	102.708	61.0885	80.1686	64.4063	63.7143	56.1289	76.1881	83.1983
705	00:09:45	81.4757		81.337	77.0502	133.045		87.6844	78.4648	92.5649	100.737	64.5276	81.6598	67.3064	62.0176	57.5525	74.7658	81.9473
710	00:09:50	82.1697		78.3207	80.5376	133.413		84.0842	88.9997	98.1092	95.2464	62.7858	88.8072	67.967	62.47	55.1598	77.9283	76.5473
715	00:09:55	79.6216		80.2772	77.8746	136.051	53.8443	80.3537	80.7846	103.323	96.5957	63.8006	91.5402	61.4571	64.2183	55.3306	75.0937	73.7797
720	00:10:00	79.8456		83.7029	74.8456	134.484	53.3017	82.4246	86.6615	100.192	95.6266	69.6587	85.3152	58.1999	66.121	53.2583	74.4517	79.4395
725	00:10:05	80.436		81.6936	73.1192	133.446	49.7894	87.0184	85.7552	96.2755	95.4203	69.7754	81.1546	64.3024	68.0332	56.9106	78.4268	85.4198
730	00:10:10	78.5223		77.5841	71.2912	133.293	52.0902	87.7027	75.3888	91.6706	90.9372	68.5833	84.2168	63.3638	65.7467	57.3393	74.6201	84.0074
735	00:10:15	78.9195		74.9533	67.5784	131.898	54.4523	90.1936	80.3514	89.4961	92.3937	66.2691	88.0033	64.386	66.9505	56.8309	75.1248	84.9111
740	00:10:20	81.8754		81.2454	69.5138	133.338	51.9771	93.7672	89.1061	91.6851	99.503	69.9923	82.1214	76.139	70.8715	53.2136	74.7907	90.8673
745	00:10:25	83.8351		80.0356	76.1781	135.308		88.1507	84.9433	95.8429	100.093	77.2288	81.5117	72.3406	69.3255	55.6134	72.1362	84.983
750	00:10:30	81.2167		74.4768	72.1635	135.113	60.9453	82.6169	78.7269	94.7273	100.314	78.6514	88.7487	68.5575	69.6576	56.789	74.8122	81.9506
755	00:10:35	80.9229		78.9767	72.2951	136.396	60.5776	83.2215	91.1387	94.2506	93.5898	69.3813	83.9559	60.055	70.2582	56.0767	76.2183	87.4527
760	00:10:40	82.97		83.3718	76.4634	135.369		84.5711	85.351	96.0989	90.7954	65.4722	85.6289	65.0263	74.8211	58.7814	76.6074	83.2226
765	00:10:45	80.5623		82.305	72.1799	133.489	60.9235	87.1556	80.2591	96.4137	90.0479	75.701	81.2905	57.7288	69.9507	55.7728	74.3612	90.8555
770	00:10:50	81.1258		80.1843	74.4233	131.779	57.9167	89.8055	84.2133	98.7623	91.0763	82.9738	77.9381	62.7296	68.0172	61.3682	72.8606	82.8391
775	00:10:55	78.698		84.735	71.8869	125.444	56.9844	91.1003	72.0365	94.1412	88.6323	68.2369	80.3878	57.7992	68.6372	56.9668	78.8839	84.5978
780	00:11:00	81.4312		88.8041	79.9146	129.783	55.5467	93.3459	81.6414	98.9661	95.5563	70.7705	76.7187	56.1385	68.8071	58.3885	79.9608	87.1257
785	00:11:05	83.0529		84.0205	85.6012	132.4	59.0778	96.7884	86.3674	99.884	94.3787	71.1112	84.547	65.006	66.915	55.7458	74.9818	88.9692
790	00:11:10	80.6339		81.3616	84.9206	132.3	54.5945	97.6023	79.0706	99.7948	91.2096	70.5068	82.907	64.6047	63.3552	55.7926	71.6	79.8887
795	00:11:15	79.9101		83.4352	81.0181	131.629	52.9433	96.0541	77.1432	97.2247	92.9021	64.5728	86.5452	62.2066	68.4257	58.028	71.3474	75.1753
800	00:11:20	81.5177		87.2753		131.495	53.8398	91.9743	80.454	98.0026	94.375	67.8179	92.9152	61.2488	66.5186	61.3424	71.4371	82.5521
805	00:11:25	80.0728		79.0884	69.4606	131.886	62.968	91.326	77.8723	98.844	96.2466	67.5002	87.0152	59.5391	63.0262	62.2567	71.445	82.6179
810	00:11:30	77.969		71.4993	68.4838	131.484	61.4128	87.8454	70.4336	95.4918	91.139	68.2056	85.3418	58.8805	64.8406	60.5525	67.8509	86.0729
815	00:11:35	79.0051		72.9776	71.6585	130.038	60.5438	95.2603	77.4929	94.1897	90.6692	69.9429	88.5955	57.8093	64.9342	58.7535	68.6965	83.5145
820	00:11:40	80.3267		81.9672	78.0642	131.078	55.6489	97.9653	79.7231	92.8404	89.1046	73.97	89.9555	57.8682	60.3889	60.8016	70.4674	85.0567
825	00:11:45	81.0876		91.7003	79.6041	132.601	49.9849	100.786	87.8883	93.3758	89.0112	63.4569	84.848	64.9883	60.5584	60.8234	73.0974	83.5897
830
835
840
845
850
855
860
865
870
875
880
885
890
895
900
905
910
915
920
925
930
935
940
945
950	00:11:50	82.6349		89.454	78.7898	133.964	62.8677	89.3249	94.893	98.9811	89.057	63.6247	85.8349	71.4747	64.7234	57.4383	72.3533	86.7425
955	00:11:55	85.3921		80.4043	78.9441	132.01	62.3804	83.7301	104.857	98.1352	101.313	78.4036	98.7787	79.1939	60.1788	56.1344	71.6965	94.722
960	00:12:00	87.6017		81.1774	77.5183	140.149	66.0506	85.184	90.7837	97.4943	105.921	75.2176	103.472		71.2017	59.1512	70.1412	102.962
965	00:12:05	83.6389		84.9366	91.6433	120.368	60.4408	89.1929	89.9131	97.131	102.648	63.1539	103.801	68.9568	77.8592	45.083	68.6127	90.8432
970	00:12:10	80.9923		86.8158	88.0975	108.383		82.317	85.7547	96.3744	95.19	69.9699	92.5048	60.7255	71.3959	50.7591	70.5911	75.0131
975	00:12:15	81.7733		85.8102	87.9342	107.925	55.9373	85.7748	95.0483	96.3524	95.65	72.0403	84.147	61.4937	67.947	69.1783	72.2574	89.1041
980	00:12:20	84.5042		89.7854	91.8879	121.051	58.493	94.4758	99.0181	99.3321	95.292	70.7516	86.9042	64.4997	67.3418	65.6826	74.3473	88.701
985	00:12:25	85.0378		86.807	75.5134	119.493	62.2149	97.685	113.446	101.721	91.3585	74.2587	88.2933	65.2068	69.8488	73.1418	74.345	82.2347
990	00:12:30	88.421		90.172	84.0306	122.329	64.0393	95.5777	121.983	101.164	89.0659	77.4595	91.7421	71.0594	72.0719	76.3194	74.0038	95.2963
995	00:12:35	86.4444		85.3311	80.9619	123.434	65.7113	78.6322	117.211	100.212	90.3568	77.0902	94.3497	69.4644	72.4423	67.1211	77.453	96.8956
1000	00:12:40	86.7657		82.7598	74.5078	116.328	64.4276	87.2176	109.152	106.531	93.552	72.7554	102.02	69.2338	71.6517	79.842	78.1743	93.3318
1005	00:12:45	87.8571		85.5326	85.1219	113.73	60.2934	92.0805	108.705	103.431	102.09	78.7815	98.0073	69.9741	73.5742	78.2902	79.821	88.4238
1010	00:12:50	89.2204		86.3621	92.0916	113.972	63.5358	94.768	115.773	105.06	103.193	82.3053	98.2018	71.2783	69.4728	76.7252	80.5868	84.9809
1015	00:12:55	90.3581		89.4737	90.3207	114.973	58.5447	102.521	116.379	103.357	100.784	82.9827	99.2031	76.581	69.2265	76.9227	81.2459	92.8572
1020	00:13:00	90.5655		85.4769	102.273	119.355	59.0484	104.769	113.24	103.807	105.089	77.8222	98.5523	68.1628	69.2823	83.8511	79.2857	88.4677
1025	00:13:05	92.5602		89.9549	97.8044	131.091	60.1449	102.164	115.693	106.949	123.593	78.1755	91.7138	67.2804	71.5842	81.5276	81.8966	88.8293
1030	00:13:10	95.4692		88.5451	89.1623	147.874	64.7869	106.368	119.429	106.59	132.301	81.1357	98.1087	68.5191	75.6096	76.2658	87.6054	89.7368
1035	00:13:15	97.1963		91.8404	90.83	154.188	62.4895	103.949	119.861	106.788	134.162	81.1712	107.546	66.8485	77.4962	78.0073	91.0471	91.7204
1040	00:13:20	96.8175		94.8671	88.3001	157.73	59.0444	101.029	116.491	103.697	133.766	86.7218	106.891	65.9285	84.2641	69.3619	90.7526	93.4178
1045	00:13:25	93.4134		89.9314	86.8818	156.095	55.849	97.1257	109.488	97.3957	127.452	86.4617	96.5122	73.6351	82.5187	68.694	86.768	86.3933
1050	00:13:30	91.7282		92.862	87.9056	154.168	62.8249	92.1485	99.8103	94.711	125.622	81.3994	98.3685	70.8052	77.5446	66.2961	83.5359	87.9203
1055	00:13:35	89.5195		90.8968	83.9791	152.378	65.1358	86.2124	96.9265	93.2377	124.017	77.4531	96.5309	64.2115	75.6405	65.9442	78.2571	91.9721
1060	00:13:40	87.8687		85.5434	80.9758	148.226	68.5888	86.2701	89.7571	86.7747	124.5	78.0132	95.9074	62.2991	75.0764	65.267	79.4344	91.3963
1065	00:13:45	86.4266		85.5992	77.4905	145.342	64.7317	89.575	79.5304	90.1834	120.805	76.738	93.3327	61.5073	76.6848	66.2097	78.9511	89.7183
1070	00:13:50	85.2574		86.8161	79.7951	141.29	61.6609	81.0458	84.9471	95.2713	113.679	73.0256	95.0626	65.2948	72.0783	66.9453	78.2497	83.7001
1075	00:13:55	84.2606		89.7545	80.4491	136.367	64.9674	83.3649	93.5011	92.4986	104.487	72.7162	95.936	58.0859	65.5067	66.7824	77.3251	82.1669
1080	00:14:00	84.0973		84.8879	84.5562	134.413	63.5217	89.6432	85.0869	91.1401	99.6244	75.4358	91.3668	60.9133	66.5394	66.634	78.0083	89.6886
1085	00:14:05	83.4012		82.1069	79.862	130.16	58.2076	93.4732	75.3941	94.8179	105.481	72.6336	87.7241	63.6037	68.7977	65.6439	81.5075	91.6063
1090	00:14:10	82.5216		80.8357	80.6949	130.112	53.4533	91.5016	75.178	89.3195	111.273	73.8806	89.0853	65.5019	69.1292	64.993	76.0888	86.7769
1095	00:14:15	82.982		77.2188	80.7659	128.415	57.2641	92.5645	84.3604	89.7319	115.158	72.9913	89.7113	63.346	69.3768	65.4659	74.0331	84.3256
1100	00:14:20	82.9583		83.4242	85.4195	131.306	60.0907	88.8386	82.8781	91.2411	110.299	72.8199	88.2361	64.6578	67.3464	63.3908	74.5627	79.8637
1105	00:14:25	82.7103		87.2314	81.5948	131.531	60.7094	83.3275	80.9406	91.2067	111.248	78.8247	83.5416	64.7866	68.0889	62.2325	73.2263	82.1646
1110	00:14:30	82.8526		82.9839	74.4331	133.019	58.2812	79.975	82.7757	95.4194	110.296	79.7082	86.6022	62.6073	70.8837	62.508	75.4568	87.8393
1115	00:14:35	83.3571		85.0586	73.0438	132.012	55.9547	82.3726	84.8434	98.9869	110.14	78.3449	88.9224	64.6136	68.5154	65.503	76.0104	86.0346
1120	00:14:40	83.5785		85.2516	75.556	127.934	59.4156	83.4604	82.0461	96.4369	111.722	78.0256	88.1403	65.808	68.1633	65.8096	75.4862	90.4215
1125	00:14:45	83.2824		86.8854	76.3692	125.632	54.3717	84.3533	81.1191	92.8353	111.309	78.3184	95.1461	65.867	72.301	67.2652	74.5685	82.895
1130	00:14:50	82.9317		83.6926	80.1105	126.089	57.4926	87.1314	75.6126	97.4047	108.591	80.6219	88.0814	66.2035	71.6892	62.208	74.5963	84.4508
1135	00:14:55	83.7834		85.1191	79.1627	129.405	60.454	90.5642	81.0792	93.9425	108.064	77.771	89.9661	66.1296	68.8927	63.8256	74.9178	87.4572
1140	00:15:00	82.7603		85.2087	81.6323	129.687	54.341	80.9901	82.6577	91.9972	108	76.9798	87.33	61.0009	73.2158	64.106	74.2844	89.9733
1145	00:15:05	81.1608		84.8987	78.859	133.328	57.2156	74.6537	79.2669	89.8104	106.048	77.4159	83.1542	62.0272	69.8184	63.0472	72.6309	85.2385
1150	00:15:10	81.9145		83.5677	76.8896	131.883	62.9864	89.857	78.2067	90.4758	106.286	75.415	85.5824	61.5033	69.4938	62.4553	71.9397	82.1763
1155	00:15:15	82.556		85.6719	76.3233	130.749	58.4049	91.6469	80.8046	90.937	105.089	76.7599	91.4732	63.0021	66.4369	70.0001	72.713	78.3281
1160	00:15:20	84.6911		80.6454	83.228	132.007	57.4961	91.9199	84.419	91.9739	109.295	74.7628	91.1593		67.5608	66.37	73.7682	81.0701
1165	00:15:25	83.3033		83.2363	90.6485	133.795	54.5685	91.0274	80.4361	90.5524	109.974	77.26	91.7678	60.0164	67.3381	65.1047	74.2011	79.6234
1170	00:15:30	83.2093		76.9317	91.5595	133.825	53.0557	87.5985	82.329	89.9063	108.732	76.2979	95.3592	63.2287	63.3512	66.1865	74.8667	84.9112
1175	00:15:35	82.1206		73.1011	83.5178	132.113	54.6284	86.9412	85.6222	91.7167	106.245	74.3872	93.972	62.7127	67.3012	62.0945	71.8211	85.6355
1180	00:15:40	81.2391		77.6332	82.2436	131.021	55.2176	87.7709	83.5356	90.4982	99.662	72.1542	93.4306	61.2649	65.0507	61.0094	74.0777	84.0165
1185	00:15:45	81.4121		78.3487	79.3302	131.035	55.8493	82.6338	79.5812	90.4286	104.455	72.7388	95.3977	65.8818	65.6571	64.2787	72.8838	82.6822
1190	00:15:50	81.2213		80.8108	81.5335	128.486	52.8305	85.9284	81.208	90.2359	107.085	72.3344	92.8056	65.1979	69.0402	61.6488	71.4425	77.7315
1195	00:15:55	81.3519		86.5731	78.2353	126.171	50.823	86.5699	81.5359	90.0568	106.264	71.2957	85.9024	69.0807	70.6685	59.977	72.9668	84.1592
1200	00:16:00	81.4998		81.1992	74.691	128.012	55.1967	88.2758	82.544	88.925	105.707	73.679	79.4137	64.9945	67.0531	56.8482	76.7262	99.2313
1205	00:16:05	80.8966		75.4832	80.5683	129.534	55.9594	88.3574	81.6622	89.0012	105.262	74.2804	86.4421	52.2038	66.5733	58.824	73.9006	95.3969
1210	00:16:10	80.5405		71.347	79.0305	128.535	51.6351	85.3162	85.6864	93.9914	101.516	75.6262	88.6417	57.4794	65.497	61.1923	72.2318	90.3814
1215	00:16:15	79.7987		74.2876	77.5745	127.765	53.8161	86.6077	84.2551	95.0894	101.494	78.4075	85.9683	55.0292	60.4491	60.4136	70.7738	85.0495
1220	00:16:20	80.087		78.2063	82.0933	126.543	52.7293	89.3208	78.7677	94.7083	106.131	77.5843	84.6018	60.7713	57.1244	60.5748	70.9168	81.2321
1225	00:16:25	81.2506		79.9124	78.1874	121.562	61.6098	86.5463	82.8844	95.3485	104.985	77.9168	85.2164	56.9895	54.9818	63.7341	69.2701	99.6143
1230	00:16:30	82.2953		78.9727	76.8515	122.917	66.0573	90.4257	79.9097	97.9198	103.471	75.741	84.8982	60.8319	62.84	67.5276	66.4443	99.6222
1235	00:16:35	81.6302		81.0245	74.8757	123.188	58.4607	89.3121	82.5746	93.9125	107.041	75.7487	85.9807	60.6407	69.6412	62.3352	69.2598	90.4571
1240	00:16:40	82.4042		87.1015	80.6637	128.827	56.2845	92.7974	78.662	95.0242	105.639	76.908	95.1045	59.6573	65.6716	59.7146	71.6033
1245	00:16:45	81.45		83.2617	75.684	132.743	51.1247	85.7597	73.4311	97.8472	102.77	78.8452	91.1392	65.3267	67.712	62.383	72.273
1250	00:16:50	82.3214		86.4798	75.8921	132.238	56.8892	90.3643	73.8548	92.3457	105.22	75.8432	87.6572	62.5088	67.8169	61.4564	74.3031	91.9517
1255	00:16:55	81.7355		87.0531	80.7232	131.918	55.855	85.7315	76.9788	88.2789	107.799	75.2682	87.2947	67.4793	69.0778	62.1523	72.2924	78.1297
1260	00:17:00	82.3086		85.8345	78.1006	128.669	55.2758	86.1872	72.9495	90.7484	109.879	74.0612	84.9705		67.611	66.8056	69.1198	82.1084
1265	00:17:05	83.4303		87.0187	75.9087	125.051	57.6642	92.822	71.5545	99.0271	109.843	75.0689	87.9628		72.9233	65.4439	67.8493	79.8864
1270	00:17:10	83.6717		86.6545	80.0166	127.521	59.3731	89.2358	76.1591	100.777	108.259	68.0027	86.8636		70.3633	66.8424	66.9946	84.342
1275	00:17:15	81.2777		80.9625	83.7693	126.17	60.663	79.9949	83.1843	96.1276	107.092	60.116	88.4567	65.9934	65.4572	64.3158	66.6173	90.245
1280	00:17:20	81.3956		75.1357	80.1375	127.887	60.3164	83.3625	85.1137	94.6679	105.407	65.6529	87.0803	61.5989	65.6543	64.5252	65.2127	99.1806
1285	00:17:25	82.2164		81.6905	76.4725	129.93	62.1859	91.4515	90.5749	93.4933	106.808	70.0743	86.4796	55.4665	65.4702	63.5912	65.1667	94.3904
1290	00:17:30	81.9213		79.3128	80.6777	132.179	61.9676	88.2958	86.3487	93.193	104.954	72.3467	86.527	60.4253	62.8974	59.9849	64.0587	95.6506
1295	00:17:35	81.4419		81.2661	76.9454	130.224	57.7935	86.3958	89.3884	93.95	99.5149	72.8138	90.5833	65.7715	65.8915	58.0988	68.4478	84.5436
1300	00:17:40	81.2053		78.0394	75.7922	129.249	55.9372	83.1706	87.8367	94.527	100.685	74.6708	93.1085	63.6615	64.9754	60.7948	65.7823	89.8498
1305	00:17:45	80.0114		75.212	77.5327	128.659	56.4378	80.991	87.3019	92.8552	102.437	74.54	88.7042	63.2998	61.6908	57.6289	68.8632	84.0182
1310	00:17:50	80.9953		82.0467	81.4091	129.71	57.2443	82.0629	85.4528	91.5178	103.375	71.514	84.8292	63.2163	62.1256	64.2586	69.4459	86.7213
1315	00:17:55	81.5983		76.8485	84.5083	131.388	60.794	80.1697	84.6611	90.5827	106.797	70.8663	78.925		60.4844	59.6623	69.1183	87.5704
1320	00:18:00	81.8842		80.5854	86.8364	128.886	59.4003	87.2077	83.9681	91.6573	104.195	70.1307	84.9833		59.6283	60.6959	72.9198	75.2852
	Baseline IV1-10	75.6148		80.8237	69.7963	118.407	56.1846	81.8569	83.936	77.3242	101.437	51.8172	82.0444	60.72	64.9433	56.8644	68.8435	79.2232
	IV1-10/10	84.3693		90.8027	79.541	122.301	56.7734	82.3675	101.42	88.1882	113.138	58.5496	91.9536	68.3634	69.4434	74.8109	72.119	95.7674
	IV1∆-10/10	8.75449		9.97896	9.74471	3.89319	0.588853	0.510616	17.4841	10.864	11.7017	6.7324	9.90926	7.64341	4.50007	17.9465	3.27549	16.5442
	Baseline IV2-10	80.0044		81.2488	72.5174	134.85	54.8806	83.5801	83.2014	89.7517	103.268	70.6027	84.7851	60.9887	66.6473	54.0557	73.3231	86.3658
	IV2-10/10	87.8614		90.5269	87.495	103.463	65.3938	90.5508	113.592	98.7441	118.227	67.9415	95.6849	77.4322	70.2749	76.3282	78.1702	84.0972
	IV2∆-10/10	7.85705		9.27807	14.9776	-31.3864	10.5132	6.9707	30.3904	8.99238	14.9589	-2.66117	10.8998	16.4435	3.62757	22.2725	4.8471	-2.26851
	Baseline IV3-10	80.4784		81.0329	74.7909	132.36	56.4325	91.1548	81.2075	95.618	93.2093	70.4819	84.4927	62.8913	67.1447	58.007	73.7965	84.5557
	IV3-10/10	88.5352		85.8227	87.5461	116.965	61.9269	93.3314	113.41	103.733	99.1774	78.6229	98.3891	70.7824	70.9416	77.1254	79.4278	90.8262
	IV3∆-10/10	8.05677		4.78977	12.7552	-15.3951	5.4944	2.17654	32.2023	8.11496	5.96809	8.141	13.8964	7.89104	3.79692	19.1184	5.63129	6.27049
	MW Baseline-10	78.6992
	MW 10/10	86.922
	∆-10/10	8.22277		8.0156	12.4925	-14.2961	5.53217	3.21928	26.6923	9.32377	10.8762	4.07074	11.5685	10.6593	3.97486	19.7791	4.58463	6.84872

## Sheet: CO 10
		MW		HNMN27	ZRMX18	TNRH15	GTCH12	SIMC17	TEJN28	URLN27	GERN28	SRAN08	JOMJ03	KGMN30	GZHR26	ETPL22	WRFN10	RFMN07
0	00:00:00	6.47157		9.23975	6.48747	7.85916	6.22522	6.43678	7.60588	6.20841	6.2022	5.91266	6.60561	5.37864	6.30847	5.54204	6.12836	4.93295
5	00:00:05	#DIV/0!
10	00:00:10	#DIV/0!
15	00:00:15	7.17212		6.62962	6.69501	8.42872		7.49303	8.34754	6.82079	6.93526		8.47218	5.36429	6.79338	6.13983	7.94579
20	00:00:20	6.43274		8.37015	6.33676	7.56377	5.89184	7.0545	6.7539	6.88344	5.47813		7.94722	4.47707	6.12145	6.26167	5.93983	4.9786
25	00:00:25	6.52029		8.00177	6.59519	8.05865	6.18473	6.79994	6.29971	6.88209	6.50083		7.48909	5.05927	5.95994		5.93944	4.99316
30	00:00:30	6.01229		8.08622	5.34159	7.96101	5.08307	6.48842	6.1729	6.81502	6.25485	4.02751	7.55237	4.61215	6.43348	5.24113	5.34041	4.77419
35	00:00:35	5.87009		7.91354	5.66201	7.6273	5.34385	6.15659	5.20068	6.26276	6.49223	3.47198	7.71934	5.09392	6.0051	5.12221	5.8206	4.15921
40	00:00:40	6.15721		7.81206	5.89886	7.7212		5.72352	6.0446	6.76576	6.26014	4.37798	7.55107	4.93633	6.32132	5.33066	6.23378	5.22369
45	00:00:45	6.224		8.30667	6.43339	7.91881	5.04725	5.4635	6.78616	6.36334	6.62814	4.68998	7.78372	5.03354	6.22098	5.44315	6.7861	4.45523
50	00:00:50	6.02778		8.1128	6.63337	7.46515	5.47329	6.20575	6.58691	5.97551	5.35556	4.6081	6.70916	4.43144	6.67269	5.38828	6.47593	4.32271
55	00:00:55	6.18105		7.88583	6.89982	7.48479	5.25029	6.23881	6.43468	6.33089	6.45597	4.82579	8.1743	4.30499	6.42272	5.76168	5.90974	4.33542
60	00:01:00	6.06368		6.76391	6.20145	7.61485	4.45827	5.4566	5.98124	7.51224	6.0828	4.51423	7.63364	4.67045	6.51488	5.96162	6.37125	5.21781
65	00:01:05	6.07951		7.1871	6.77244	7.18886	4.75819	5.4807	6.52008	7.20617	6.2148	4.70449	7.86691	3.73791	6.04502	5.39362	6.48545	5.63087
70	00:01:10	6.16935		7.79854	6.70949	6.84577	4.48505	5.12749	7.98049	7.29508	6.96626		7.6592	3.83494	5.84906	4.82792	5.54213	5.44949
75	00:01:15	6.29702		7.25377	6.03601	7.98647	5.71035	6.14743	7.03684	6.51751	7.89738		7.01732	4.09868	5.70599	5.42773	6.18969	5.13304
80	00:01:20	6.53825		8.10542	5.44461	9.12816	5.21877	6.38779	6.77223	6.8449	6.70408		7.53801	4.65598	6.36307	5.01929	7.07287	6.28028
85	00:01:25	6.46598		8.26855	6.29841	7.56996	4.70486	5.86689	6.04024	6.6318	6.87165		8.43569	4.55475	5.5254	5.13077	7.536	7.0888
90	00:01:30	6.23162		8.50076	5.40886	8.34443	4.85992	6.1949	6.44339	7.10089	5.89174		7.93519	4.30182	5.15853	5.56418	6.71551	4.82253
95	00:01:35	6.39783		8.42655	5.07575	8.28637	5.55849	6.23326	5.8339	6.96029	7.12289		8.79836	4.25515	5.96262	5.80247	6.32213	4.93135
100	00:01:40	6.0817		7.23103	6.98066	8.03497	3.92182	6.50578	5.74529	6.72685	6.99162	4.10515	7.71415	4.05071	6.22616		5.77493	5.13465
105	00:01:45	6.54556		8.71888	7.02777	7.9641	5.07738	6.28394	6.42242	5.8056	8.55957	5.25783	7.76783	5.74767	6.73597	4.87363	7.53593	4.40493
110	00:01:50	7.26852		8.18889	7.67379	8.26904	4.97726	8.45968	6.42867	7.20914	10.3359	5.364	8.22711	6.18017	6.88274	6.39118	7.25493	7.18535
115	00:01:55	7.92919		9.66993	6.75881	9.66277	6.62125	8.63244	8.80586	6.13498	10.1901	6.3022	10.0018	6.27421	6.22911	6.71856	8.16991	8.76595
120	00:02:00	8.40457		10.9212	7.2608	11.2565	8.14775	8.63843	8.39884	7.17345	9.69967		9.40658	6.73919	6.83483	6.67821		8.10404
125	00:02:05	8.46216		9.86643	7.20987	12.5838	7.09569	9.36105	7.94772	7.84254	7.80148		10.8227	5.61317	7.27081	7.29706	9.98114	7.77683
130	00:02:10	8.7829		10.296	8.26458	12.6511	6.29954	9.43116	9.30925	8.74918	8.19852		11.6859	5.83856	8.59362	8.01853	9.22494	6.39962
135	00:02:15	9.24491		10.6963	8.72202	12.7781	6.68606	10.955	10.2269	9.64913	10.3863	6.64874	11.3428	7.57904	8.92294	7.54523		7.29009
140	00:02:20	9.27586		11.863	8.69872	13.0609	6.16825	11.1688	10.3538	9.80796	11.0768	6.03825	11.0906	7.32968	9.37851	7.19272	8.88887	7.02111
145	00:02:25	9.44875		11.7109	8.26039	13.5776	6.09261	10.8217	11.5206	10.0721	10.2705	7.24514	12.0898	7.36611	8.62715	7.32594	8.95402	7.79664
150	00:02:30	9.40707		10.8402	8.43414	14.2011	7.11497	9.93869	11.4059	10.3165	8.59154	7.51592	12.2461	6.62027	7.90385	7.75812	8.73195	9.48661
155	00:02:35	9.21463		11.0714	8.7223	14.5645	6.94078	8.88781	10.8727	10.1712	9.48444	7.2046	11.5876	6.69852	7.58013	8.35919	8.55429	7.52006
160	00:02:40	9.66175		10.9059	9.573	14.5287	6.45758	9.76205	11.1452	10.741	11.9466	6.75318	11.6869	7.09237	8.07644	8.62086	9.34146	8.29505
165	00:02:45	10.3043		11.4728	9.15723	14.0987	8.00533	10.0827	12.0123	10.5719	13.2852		11.7142	7.66995	8.47234	9.0971	9.30754	9.31328
170	00:02:50	10.1748		11.9813	9.66868	14.3545	7.76819	10.0401	12.2743	10.9048	12.4894	7.91616	11.4606	7.34955	8.34963	8.54159	9.03707	10.486
175	00:02:55	10.0262		12.6334		14.7571	6.59842	11.1458	10.3855	11.4059	12.5122	7.26853	10.9872	6.76407	8.11792	8.90096	9.1547	9.73468
180	00:03:00	10.1164		12.2339	9.54761	14.9941	7.75196	10.8399	10.9968	11.4257	12.4932	7.74146	10.5812	7.28556	7.70509	9.14752	9.75502	9.247
185	00:03:05	10.4848		12.6774	9.32906	15.9811	6.93407	9.84375		12.8022	12.7778	8.54068	11.7591	8.57692	8.30659	9.21378	10.5886	9.45634
190	00:03:10	11.2662		11.2354	10.0894	17.7913	8.30067	10.3696	14.8741	13.1478	14.6869	9.15356	11.8763	8.65643	9.86669	8.90875	10.8228	9.21314
195	00:03:15	11.3171		11.706	10.6927	17.747	9.42508	10.9612	15.844	12.2901	14.3628	10.3118	11.6833	7.67203	10.3375	8.23267	10.5474	7.94268
200	00:03:20	10.8191		11.7766	10.7978	17.159	9.1212	9.78506	15.3164	11.4409	14.0076	10.9197	10.1951	6.90226	9.34826	7.31391	9.87994	8.32358
205	00:03:25	10.341		11.5612	10.1734	17.4179	9.0498	8.20901	12.8852	10.7234	14.0412	10.2359	10.2833	6.47823	8.60016	7.70105	9.44821	8.30704
210	00:03:30	9.43439		10.5911	8.90544	17.0728	8.22889	7.80671	10.4449	9.71046	12.4992	8.83052	9.82101	6.34392	8.55288	7.30182	8.5555	6.85082
215	00:03:35	9.17153		10.07	9.64202	15.3461		7.65134	9.38179	8.30241	12.2265	8.04013	10.1644	6.49749	8.43044	7.38783	8.14971	7.11114
220	00:03:40	8.10444		9.48325	10.0079	14.1276	7.36112	6.98432	5.81823	8.05717	10.3021	6.72161	10.027	5.45988	7.10361	7.0096	6.95113	6.1521
225	00:03:45	8.11183		9.65718	9.04416	13.1892		6.19137	8.19548	6.98551	10.6029	6.83262	9.85017	5.92672	7.07365	6.9992	6.75404	6.26343
230	00:03:50	7.98452		9.35841	8.322	13.0441		5.83488	8.64433	7.02703	10.3502	6.94375	9.04789	5.79629	7.07053	7.2624	7.02719	6.05438
235	00:03:55	7.64242		9.25017	7.52616	12.3815		6.58812	6.07425	6.76261	9.72025	6.99836	8.83455	5.75125	7.62976	6.87257	6.85171	5.75272
240	00:04:00	7.13433		9.23659	6.77304	10.4884	6.41082	6.72241	5.73525	6.9979	8.1638	6.97718	8.1004	5.37885	6.97955	6.63323	7.27202	5.1455
245	00:04:05	7.21277		7.70321	7.03324	9.55734	6.52864	7.30915	6.41801	7.34018	7.85396	6.31736	9.48288	5.60453	7.39486	6.50902	7.03962	6.09961
250	00:04:10	7.16444		8.15814	7.0374	9.73205	6.11324	7.61629	6.9421	7.82895	7.13155	6.36703	8.00318	5.41358	6.7723	6.85062	7.56546	5.9347
255	00:04:15	6.94293		8.38757	6.97083	9.44115	6.46817	6.42179	7.02678	7.32057	6.2865	6.94552	6.81027	5.30562	6.19445	7.18155	7.69516	5.68805
260	00:04:20	7.00202		7.56797	7.4218	9.54634	7.01386	6.28575	6.68285	6.99082	6.78706	7.42291	7.33661	5.47647	7.01768	6.50639	6.68966	6.28408
265	00:04:25	7.05279		8.68841	7.41953	8.68955		6.85521	7.47231	7.09897	5.85351		7.41777		6.11531	5.80226	7.29189	5.92879
270	00:04:30	7.02495		8.26611	7.36335	8.98569		6.72416	5.9662	7.45567	5.93217		8.98515	5.75465	6.05132	6.16782	7.72852	5.94362
275	00:04:35	7.07663		8.56431	7.4979	10.3464	4.83911	6.76595	6.31345	7.23586	5.89318		9.20571		5.58852	6.0264	7.79867	5.92079
280	00:04:40	7.20936		8.61459	7.34842	9.35444	6.90201	6.96707	6.74298	7.75757	6.06249		8.77962	5.43285	6.15536	5.93758	7.50365	7.37247
285	00:04:45	6.97501		7.94889	7.30357	8.81202	5.98044	6.71586	5.64908	7.59039	5.87964		8.45641	5.35138	6.27527	5.898	8.35153	7.43767
290	00:04:50	6.80535		7.43445	7.68292	8.82587		6.77977		7.39089	6.69037		8.15284	5.101	5.10516	5.92557	6.62675	5.94865
295	00:04:55	6.79298		8.30464	7.62139	8.51155	5.99313	6.32122	6.63439	6.40579	7.20229		8.12721	5.16598	6.37134	5.58654	6.80232	6.05384
300	00:05:00	7.21294		9.65619	7.45958	8.42728		6.32523	7.51298	7.49556	8.0059		8.33441	5.09587	7.0378	6.00495	6.23335	6.17913
305	00:05:05	6.99381		9.58493	6.82662	8.24919	6.0246	6.67433	5.96867	7.33032	8.47654		9.55437	5.01873	6.71743	5.85022	6.68701	4.95038
310	00:05:10	6.80411		8.53238	6.38925	8.15851	5.58864	6.69445	7.49506	7.85732	7.08182		8.47596	5.01193	5.19245	5.99849	6.54559	6.23571
315	00:05:15	6.84544		8.93649	6.60006	9.07174	5.62943	6.05455	7.49659	7.49491	5.38531		10.2586	5.20453	5.06307	6.05386	6.43715	6.14995
320	00:05:20	6.87451		7.46585	7.12359	9.4095	5.80969	5.56636	6.99784	8.60054	5.97072		8.73454	4.8433	6.74996	5.67181	7.12732	6.1721
325	00:05:25	6.74446		7.89723	7.4259	9.60894	5.35736	5.75588	6.52166	7.14974	6.02116		9.27561	4.83685	6.18376	5.86391	6.89834	5.62616
330	00:05:30	6.91348		8.77408	7.17337	9.39208	5.93318	5.72964	6.84619	6.59215	6.5659		9.33003	5.16519	6.76444	5.20109	7.50408	5.81738
335	00:05:35	6.7329		8.78934	6.82238	9.11415	5.94772	5.25562	5.43216	6.12165	7.5366		9.41827	5.30302	6.23569	5.73803	6.94363	5.60232
340	00:05:40	6.97561		9.17372	6.34909	9.09295	7.01054	5.88037	6.65502	6.55666	7.13668		8.4247	5.64251	5.83668	5.73318	7.82423	6.34225
345	00:05:45	7.24777		9.41231	7.09074	9.41713	7.2031	6.23277	6.19196	6.96421	6.93906	10.2992	9.17213	4.94966	6.8393	4.75837	7.42804	5.81863
350	00:05:50	6.89602		8.84536	7.22167	8.94937	7.31776	5.66176	6.15211	7.88104	6.91455		8.04871	4.86288	6.25728	5.2067	7.44105	5.78398
355	00:05:55	6.86489		7.80479	7.25916	9.02158	5.67101	6.42562	5.81559	8.7135	7.52877		8.18614	5.14231	6.15927	5.55106	6.90156	5.92817
360	00:06:00	6.95692		8.06533	6.92752	8.59755	5.86358	6.68334	6.44903	7.94805	7.87863		8.27219	5.06393	6.47586	5.47542	6.86885	6.82758
365	00:06:05	7.02125		7.52882	7.18214	9.55298	5.73052	5.87066	6.60542	7.94449	8.11424	9.49626	7.43724	4.88868	5.19758	5.52696	6.72796	7.51486
370	00:06:10	6.90289		8.15109	6.75558	8.51861	5.96407	5.9282	6.73156	8.14286	7.46459		8.26525	5.5601	6.30743	5.46559	7.50844	5.87712
375	00:06:15	6.61319		8.85566	7.11211	9.05056	5.54459	5.64396	5.98037	8.36867	5.88801	5.317	7.6516	5.42833	5.51568	5.45827	7.21953	6.16344
380	00:06:20	6.69759		7.5687	7.06186	8.91474	5.97278	5.696	5.36381	9.46641	6.32238	5.37916	8.41125	5.40354	5.80713	5.881	7.51395	5.70117
385	00:06:25	6.83705		8.85628	6.36052	8.59103		5.9067	6.22731	8.53704	7.18817	5.3778	8.88101	5.65437	5.42261	5.91684	5.96189
390	00:06:30	6.83051		9.39518	6.73938	9.04906		5.94023	6.48926	7.44263	6.75632	5.64062	7.98942	5.54736	5.99049	4.82478	7.0474	6.77508
395	00:06:35	6.83792		9.57825	6.4039	9.1766		6.51382	6.32213	6.76951	6.13312		7.68493	5.28766	7.29922	5.44799	6.21303	6.06284
400	00:06:40	7.16299		9.2609	6.19694	9.62234		7.20168	7.65063	7.16444	6.15022		7.80068	5.9365	7.13156	5.87367	6.59903	6.53032
405	00:06:45	7.54698		9.42099	7.13188	11.6362		7.40362	7.84433	8.73354	6.12943		9.35603	5.8715	6.49468	5.21811	7.42028	5.45004
410
415
420
425
430
435
440
445
450
455
460
465
470
475
480
485
490
495
500
505
510
515
520
525
530	00:06:50	7.80931		9.08392	7.47	11.1828	5.83215	8.55777	7.38752	8.52482	7.78092		10.5159	5.3492	6.97318	6.11768	7.73868	6.81577
535	00:06:55	8.19127		10.2145	7.04609	11.5758	6.73351	11.124	6.49634		6.75863		10.0688	6.20356	7.79172	6.67241	7.34074	8.46048
540	00:07:00	8.65361		11.5434	7.71971	11.9042	6.98195	11.7513	8.16413	8.33295	8.11861		9.0242	5.63218	7.83427	6.57987	8.91018
545	00:07:05	8.46709		9.77065	8.61387	10.1642	7.48652	11.232	7.97628	7.66454	7.28106		9.6732	6.14351	8.029	7.68272	9.01021	7.81148
550	00:07:10	9.12461		10.0669	8.62374	10.0021	7.77593	11.1696	10.1056	10.0665	8.55706		11.7586	6.29834	8.318	7.61749	9.00351	8.3812
555	00:07:15	9.78561		11.231	8.76621	11.3612	8.15398	11.6496	11.6773	11.052	10.5083		11.2296	6.34309	9.03732	7.39826	9.30002	9.29065
560	00:07:20	9.80924		11.3012	8.94391	11.9921	7.9876	10.7875	10.9021	11.5029	10.6834		11.2642	5.80692	9.833	7.30009	9.57224	9.45239
565	00:07:25	9.39918		10.5053	9.13371	11.0538	7.34737	11.3169		10.9738	10.3396		10.551	6.47528	9.35835	6.51863	9.54891	9.06669
570	00:07:30	9.71027		11.3466	9.27992	11.1932	7.92037	11.6602		11.2748	10.986		10.7438	6.47038	8.72456	7.71767	9.67618	9.23983
575	00:07:35	10.1423		11.7114	10.4484	11.3726	8.54663	11.5782	11.9494	12.3515	11.8154		12.001	7.00045	7.87442	7.49046	10.2463	7.60614
580	00:07:40	10.5077		11.4261	9.90593	11.7682	8.50446	11.8447	12.853	12.3959	12.6594		11.4219	6.97627	8.90064	9.26936	10.3961	8.7861
585	00:07:45	10.7574		11.8285	10.604	11.1092	8.62944	11.6274	12.9644	12.5526	12.523		12.0446	8.13942	9.23572	10.5227	9.89967	8.92316
590	00:07:50	10.7345		11.969	12.1871	12.5711	9.02737	11.7568		12.3905	13.2248		12.0105	8.16768	8.52171	9.84606	10.1372	7.73864
595	00:07:55	10.3708		11.0492	11.5612	13.6902	9.17166	10.5411		12.4185	13.1178	8.02148	11.4086	8.41078	8.26217	9.61671	10.3195	7.60173
600	00:08:00	10.6919		11.4218	10.092	14.4029	9.50221	10.8767		12.0893	12.2419	10.4124	12.1964	8.98963	8.10187	9.42322	10.2394	9.69729
605	00:08:05	11.6162		10.8616	10.8737	16.6131	10.6345	11.1169	15.0833	12.1761	14.4538	11.161	12.7685	8.10029	9.33789	9.33149	11.5098	10.2204
610	00:08:10	11.9596		11.4528	11.2345	17.845	9.79598	11.011	15.5204	12.8543	15.6023	11.834		8.02693	10.2801	9.33638	12.0377	10.6029
615	00:08:15	12.2112		11.8679	11.3024	18.5189	10.5612	11.235	15.0736	13.6223	15.201	12.087	15.0907	7.39941	10.1505	9.21149	11.6567	10.1904
620	00:08:20	11.6769		10.3674	11.3174	18.4769	10.5045	11.4597	14.9053	12.6781	15.2699	10.1555	13.6722	7.54836	10.1025	9.17654	10.3625	9.15708
625	00:08:25	11.1206		9.99097	10.6157	16.9843	9.25338	11.1358	15.1126	10.7125	14.7511	10.5863	12.397	7.51358	10.3029	8.74138	10.2965	8.41426
630	00:08:30	10.5622		9.07039	9.33806	17.053	8.84228	10.6759	13.6779	9.37329	13.6948	11.2364	11.6179	7.36347	9.62922	8.21095	9.64886	9.00043
635	00:08:35	9.95111		9.64151	9.16935	16.1333		9.38322	11.9418	9.40976	13.2261	9.24227	11.1678	7.00256	8.81538	7.8359	9.26297	7.0836
640	00:08:40	9.09183		9.58955	8.75963	14.5714	7.75395	9.39013	10.9772	9.27489	11.7355	6.10314	9.84136	6.87979	8.11317	7.57633	8.97227	6.83919
645	00:08:45	8.79077		9.87317	9.27951	13.5108		7.18647	9.3019	8.91007	11.4352	6.63902	9.94427	6.94872	7.8412	7.20288	9.00398	5.99368
650	00:08:50	8.51807		10.628	8.23248	13.0634		6.83707	7.93883	8.61962	11.0362	7.58697	9.98746	6.71926	7.31695	7.15767	8.50679	5.62225
655	00:08:55	8.4078		9.68339	7.76244	12.7647		7.09628	7.63429	9.01452	9.41432	9.7403	9.0984	6.71642	7.46695	6.5273	8.78583	6.00409
660	00:09:00	8.15599		10.348	7.86823	11.2966		7.67619	8.08512	8.2533	9.61973	7.856	8.98577	5.24756	6.72781	6.78447	8.75147	6.68358
665	00:09:05	7.86198		10.5152	8.13592	10.9333		7.3703	7.76467	8.3736	8.30748	6.20928	9.13346	5.63284	6.36166	6.70201	8.79729	5.83081
670	00:09:10	7.44731		7.70857	7.76039	10.7912		7.00958	6.82229	8.6678	8.3027	5.33202	9.27742	5.62745	6.35802	6.54417	8.55053	5.5102
675	00:09:15	7.5811		8.59913	7.76514	10.9579		6.60699	7.71882	8.39416	7.82725		9.10665	5.70895	6.39913	6.58952	7.56236	5.31829
680	00:09:20	7.63238		8.4527	7.12088	12.5831		6.39784	8.85742	8.15985	8.7115		9.08203	5.39199	6.1089	6.72633	6.9127	4.71575
685	00:09:25	7.39642		8.22737	6.88094	11.0526	5.8858	6.66514	9.10091	7.99256	7.69636		8.50251	6.00149	6.80561	6.34143	6.81788	5.57932
690	00:09:30	7.17803		8.14213	7.26581	10.1759	6.3313	7.07324	7.68486	7.58638	8.30196	5.76836	9.06417	5.26949	6.51604	6.02653	7.98524	4.47902
695	00:09:35	7.10643		8.09567	7.17521	10.1033	6.29085	6.51966	7.64143	7.20626	7.83102	6.40056	7.83551	5.23614	6.48587	6.11834	8.19411	5.46255
700	00:09:40	6.99584		8.67957	7.10543	9.81991	6.57235	6.92011	5.99404	7.22521	7.23992	6.81356	8.15149	5.65532	5.86833	5.90327	7.42777	5.56132
705	00:09:45	7.1477		8.01685	6.93707	10.0431		6.5646	6.3501	7.71217	7.91814	6.84479	7.98318	5.73443	5.66963	6.12353	7.88982	6.28044
710	00:09:50	7.10945		7.91364	7.48679	9.9356		6.45627	6.72094	8.03167	7.0914	6.09784	8.78498	6.02208	5.61002	5.7817	7.84875	5.75061
715	00:09:55	7.02907		7.78123	7.25332	10.1258	6.4827	6.1917	5.65471	8.93655	6.80387	6.32556	9.23974	5.29803	5.96542	5.97545	8.33756	5.0644
720	00:10:00	6.97954		8.94729	7.0311	10.1004	6.29548	6.20915	6.41429	8.54576	6.27449	7.21078	7.95667	4.75717	5.78983	5.85995	7.8284	5.47233
725	00:10:05	7.15326		8.20587	6.57937	9.68942	5.90413	7.19337	6.47067	8.6194	6.87684	6.73311	8.43756	5.82844	6.41433	6.27718	7.88479	6.18444
730	00:10:10	6.97997		8.22799	6.91117	9.65744	6.25765	7.50504	6.12464	7.57292	6.55025	6.4341	8.0329	5.11555	6.08733	6.27866	8.0498	5.89417
735	00:10:15	7.03768		7.21597	6.50091	9.91116	6.40605	7.43512	5.91609	8.14441	6.97969	6.63022	9.13231	5.69175	6.01136	6.19692	7.40501	5.98817
740	00:10:20	6.90773		8.54444	6.90789	9.27849	4.09164	6.95139	6.2128	7.66745	7.62173	7.37099	6.30309	6.66091	6.62537	5.88191	7.38357	6.11425
745	00:10:25	7.58251		8.35233	7.90302	10.3162		6.99343	7.53464	9.4699	7.81733	7.90396	7.99428	6.07272	6.62631	6.07525	7.34404	5.75178
750	00:10:30	7.24939		8.0883	6.91927	10.5222	6.62448	6.26184	6.18439	8.54608	6.90941	7.80254	8.94978	6.16911	6.93809	6.30027	7.13653	5.38855
755	00:10:35	7.04737		7.18504	6.99574	10.5663	6.44505	6.53277	7.09446	7.72585	5.92311	7.08191	8.03583	5.00528	7.10424	6.10354	7.78135	6.12998
760	00:10:40	7.24219		8.64318	7.53408	9.84106		6.67747	6.93901	8.871	5.71263	6.0387	8.8679	5.75354	7.01914	6.32201	7.65076	5.52018
765	00:10:45	7.20444		9.52206	6.78929	8.95313	6.81491	7.07856	6.37073	8.47729	5.80458	7.06553	8.27047	5.29754	6.88553	6.24329	7.74894	6.74467
770	00:10:50	7.21133		8.50076	7.16895	9.23984	6.8029	7.02296	7.42114	8.29281	6.04757	7.83173	7.52395	5.82955	6.97876	6.63683	6.97883	5.89332
775	00:10:55	7.11691		8.72325	6.84158	9.21086	6.64872	7.42058	5.56276	8.45548	5.74204	6.35297	8.11355	5.11906	6.76852	6.50318	8.65991	6.63124
780	00:11:00	7.22211		8.7189	7.81247	9.17933	6.43335	7.24035	6.26897	8.26148	6.54277	7.10114	7.40096	5.29142	6.68477	6.93514	7.40116	7.05944
785	00:11:05	7.49352		8.67904	8.144	9.09169	7.13389	7.80857	7.2115	8.63417	7.3708	6.98501	8.34903	5.62389	6.65065	6.52156	7.12928	7.0697
790	00:11:10	7.1079		7.76114	8.11497	9.46687	6.16935	8.31131	5.8772	8.40474	6.75579	6.5556	8.49131	5.88542	6.30977	6.08761	7.17085	5.25653
795	00:11:15	7.11805		8.48637	7.82922	9.42548	6.54481	7.31699	5.36661	8.87406	6.95943	6.35904	8.99408	5.13621	6.94419	6.36952	6.81408	5.35066
800	00:11:20	7.44185		9.20171		8.87082	6.36194	7.05683	6.68684	8.93208	7.29346	7.03599	9.8064	5.5856	6.8714	7.19513	7.24256	6.04518
805	00:11:25	7.28768		7.92928	6.94641	9.41842	7.67187	7.09489	6.33891	9.20066	7.3866	7.32246	8.9412	5.51602	6.19094	6.54849	6.87499	5.934
810	00:11:30	7.0964		7.5	6.74355	8.92861	7.7489	6.60851	5.95764	8.9044	6.85328	6.86703	9.0118	4.93116	6.43892	6.41854	6.82804	6.70562
815	00:11:35	7.01828		7.61248	7.24193	9.85854	6.57698	7.52266	3.74965	9.05017	6.31348	7.63685	8.97192	5.42826	6.77275	6.40314	6.59341	5.54199
820	00:11:40	7.38989		9.0105	7.73251	11.1064	6.47251	7.70698	4.89257	9.0135	7.09333	8.00554	9.42405	5.01305	6.09405	6.45858	7.64399	5.18073
825	00:11:45	7.4782		9.66084	8.20418	10.6849	6.40832	8.32335	7.03698	8.28668	6.69269	6.82096	8.41699	5.87244	5.77641	6.6331	7.50707	5.84812
830
835
840
845
850
855
860
865
870
875
880
885
890
895
900
905
910
915
920
925
930
935
940
945
950	00:11:50	7.78494		9.99619	8.70243	11.9661	7.34542	7.68241	7.24874	8.97423	7.41815	6.37171	8.29746	6.52746	6.40812	5.94776	8.22574	5.66218
955	00:11:55	8.42447		9.67319	8.5828	11.9718	7.3523	8.3175	8.76428	10.033	9.01214	8.31587	10.7228	6.98981	5.62227	5.12821	8.40844	7.47261
960	00:12:00	8.84599		9.82888	8.80173	13.4625	8.10243	7.90841	7.45028	8.74009	9.17735	7.3077	11.8925		7.94125	6.39876	8.39072	8.4413
965	00:12:05	8.30821		10.266	9.27125	10.3928	7.43764	8.83966	7.54097	9.86562	8.60692	6.52319	11.3749	6.05486	8.38917	4.84133	7.52956	7.68946
970	00:12:10	8.62064		10.5199	9.55734	10.775		9.31753	7.9022	10.327	8.87868	8.15233	10.6751	6.33573	7.9872	5.53262	8.03728	6.69111
975	00:12:15	9.24905		10.3943	10.1602	11.8826	7.34535	10.6025	9.11145	11.0727	9.43188	9.08794	9.9548	6.78239	8.01009	7.90659	8.65016	8.34274
980	00:12:20	9.72349		10.9209	11.4383	13.8724	7.48966	11.9932	10.0548	11.6065	9.47365	8.95075	10.5045	6.70353	8.07814	7.52228	8.85095	8.39275
985	00:12:25	9.83499		10.7152	9.47446	13.8748	8.19852	12.1146	11.8127	11.6608	9.13204	9.7977	10.5622	6.83137	7.91148	8.59805	9.2071	7.63377
990	00:12:30	10.3783		11.1637	10.2573	14.4187	8.49419	11.8762	13.2455	11.9119	9.24403	10.3008	10.8975	7.68578	8.3382	9.12346	9.22786	9.48935
995	00:12:35	10.322		10.7158	10.133	15.0363	8.84947	9.9247	13.0667	12.1715	9.6059	10.2569	11.4733	7.54563	8.6803	8.16574	9.98669	9.21737
1000	00:12:40	10.5107		10.6356	9.50931	14.5322	8.69996	11.2031	12.3768	13.1659	10.0706	9.7235	12.3936	7.58239	8.76498	9.70584	10.3089	8.98845
1005	00:12:45	10.7641		11.0604	10.95	14.5279	8.20469	12.0204	12.6743	12.9924	11.0086	10.6577	11.9639	7.61952	9.08131	9.45568	10.4673	8.77745
1010	00:12:50	11.1152		11.4192	11.6418	14.8993	8.74838	12.5746	13.7373	13.5552	11.6681	11.0069	12.2898	7.93587	8.56481	9.40148	10.7106	8.57425
1015	00:12:55	11.2665		11.8949	11.5628	14.8925	8.29074	13.6099	14.0395	13.3149	11.5662	11.3819	11.9651	8.34596	8.52806	9.60621	10.587	9.41134
1020	00:13:00	11.3673		11.5156	13.1313	15.286	8.41874	13.7974	14.0611	13.4409	11.9621	10.2433	12.6699	7.72055	8.49809	10.4218	10.2454	9.09702
1025	00:13:05	11.6778		12.2608	12.4887	16.5808	8.88887	13.5304	14.6564	13.6705	13.7796	10.4207	12.0002	7.86441	8.91435	10.1314	11.0369	8.94255
1030	00:13:10	12.2014		12.1325	11.3445	18.0676	9.63757	13.9705	15.7038	13.8788	14.9327	11.2836	12.904	8.2825	9.95145	9.83872	11.9562	9.13726
1035	00:13:15	12.523		12.7242	11.8892	19.2127	9.08681	13.7457	16.0276	14.0964	14.8788	11.5827	14.3115	8.07935	10.5768	9.99461	12.335	9.30393
1040	00:13:20	12.2198		13.2099	11.4375	18.9593	8.59821	13.4529	15.2105	13.2918	13.8952	12.4111	13.6938	7.87622	11.4455	8.47093	12.2745	9.06975
1045	00:13:25	11.4307		12.2162	11.0897	17.955	8.18697	12.9691	13.5639	11.8652	12.703	12.0309	12.1075	8.06454	10.9713	8.36388	11.2571	8.11643
1050	00:13:30	10.8754		11.7978	10.7711	17.5137	9.04975	12.3347	11.2949	10.6256	12.031	11.2565	12.2555	7.85849	10.0844	8.0197	10.5938	7.64357
1055	00:13:35	10.1708		11.3369	9.76539	16.5539	9.13118	10.8501	10.6502	9.56039	10.9706	10.5385	11.5792	6.74819	9.07965	7.85704	9.59475	8.34566
1060	00:13:40	9.52069		10.1146	9.10795	15.3614	9.53861	8.55082	7.45928	8.88517	11.9601	9.81785	11.0838	7.1574	8.64617	7.54222	9.8337	7.7513
1065	00:13:45	9.17142		10.1883	8.44186	14.0938	9.00353	8.72719	7.27093	8.9142	11.702	9.51185	9.93479	6.82432	8.70051	7.37709	9.64148	7.23953
1070	00:13:50	8.74112		10.0837	8.82575	13.1261	8.54817	6.43461	7.69422	8.98698	9.69935	9.32749	10.5362	7.40458	7.6122	7.32482	9.11826	6.39419
1075	00:13:55	8.37151		10.4525	8.14138	11.2546	8.96124	6.68851	8.59537	8.64038	8.08212	9.02162	10.1995	6.0446	6.74226	7.62542	8.55589	6.56725
1080	00:14:00	8.12634		9.59639	8.62841	11.2755	8.92213	7.01456	5.9461	8.44318	6.49375	9.16915	9.58641	6.29778	6.93848	7.23711	8.7149	7.63125
1085	00:14:05	7.97594		8.93908	7.9522	10.6669	7.70199	7.49015	5.39028	8.19712	8.96449	7.68087	8.91692	6.71147	7.18029	7.20823	8.73528	7.90393
1090	00:14:10	7.73034		9.00291	8.41132	11.0893	7.07657	6.79952	5.80974	7.87865	8.44544	8.28253	8.97933	6.64785	6.69203	6.68953	7.78277	6.36756
1095	00:14:15	7.61017		7.47342	7.75093	11.0307	7.50031	6.87784	5.94315	7.48113	8.43399	7.91083	9.66828	6.34069	7.13242	7.09941	7.72063	5.78889
1100	00:14:20	7.44139		9.27126	7.72063	10.6496	7.87273	6.24087	5.39492	8.31116	7.42433	7.4186	8.2597	6.34067	6.53754	6.91296	7.77007	5.49575
1105	00:14:25	7.67264		10.1977	7.52314	10.9061	7.71922	6.15508	6.77729	8.24839	9.19059	8.02546	7.58654	6.38616	6.2159	6.78644	7.70788	5.66367
1110	00:14:30	7.6616		8.76325	7.06379	11.248	7.5979	5.42722	6.54797	8.73352	8.2158	8.60481	8.64837	5.92449	7.00297	6.60732	8.45465	6.08398
1115	00:14:35	7.43694		7.55594	7.09976	9.96533	7.09935	5.61145	6.95285	8.80987	7.66555	8.52188	8.78737	5.99179	6.76243	7.01983	7.9094	5.80126
1120	00:14:40	7.51835		8.77241	7.32442	9.95482	7.17934	5.8154	6.04871	9.37658	7.65529	8.14068	8.94037	6.03771	6.34079	6.90702	8.1035	6.17823
1125	00:14:45	7.40738		8.83333	7.58022	9.67471	5.42728	5.87143	6.32343	9.18896	8.3666	8.53734	8.35518	6.40826	6.21517	6.98744	7.62808	5.71332
1130	00:14:50	7.69922		9.21005	7.73644	9.64405	7.32182	5.9539	6.59647	9.71105	8.03272	9.10852	8.82571	6.10743	6.7482	6.71354	7.4493	6.32914
1135	00:14:55	7.44958		8.18935	7.53381	9.83214	7.66559	6.16339	5.72368	8.94157	7.58949	7.82782	9.07698	6.36102	6.4498	6.49901	7.37616	6.51393
1140	00:15:00	7.38435		9.29808	8.05779	9.81226	7.02443	6.02189	5.56141	9.08436	7.53044	8.14537	7.83813	6.00535	6.65828	6.73132	7.3562	5.63994
1145	00:15:05	7.37773		8.91149	7.76068	10.1245	7.59455	5.70799	6.5454	8.46078	7.63026	8.37812	7.82862	5.74901	6.18634	6.91436	6.9729	5.90104
1150	00:15:10	7.36013		8.8918	7.34204	9.77185	8.10835	7.07666	6.21196	8.98058	7.43867	7.19067	7.35378	5.90512	6.37418	6.80732	7.13079	5.8181
1155	00:15:15	7.60864		9.17399	7.36862	10.0613	7.6498	7.11411	6.31029	9.39279	7.74371	8.03913	8.13283	5.96022	6.62145	7.19001	7.35479	6.01659
1160	00:15:20	7.73901		8.72032	7.84546	10.3673	6.92422	7.04686	6.91037	8.57648	8.31856	7.89631	8.35759		5.75937	6.95505	7.73396	6.93427
1165	00:15:25	7.66625		8.83274	8.74698	10.5396	6.76666	6.86107	6.31305	8.55809	8.08068	8.78212	8.25108	5.9619	6.14236	7.2812	7.84051	6.03572
1170	00:15:30	7.40255		7.89334	8.83272	10.1514	6.67547	6.68549	5.97733	8.43891	7.91432	6.96435	8.55222	6.19076	5.91598	7.11467	7.9998	5.73148
1175	00:15:35	7.39906		8.17939	8.16496	10.2122	6.43368	7.14628	6.52672	8.20738	8.16286	6.96624	8.29945	6.17635	6.56845	6.73387	7.21162	5.99643
1180	00:15:40	7.19207		8.46948	7.92981	10.138	7.00422	6.9521	6.35589	7.84159	7.13544	6.15436	8.25933	5.65748	6.12674	6.54213	7.89387	5.4205
1185	00:15:45	7.24992		8.16068	7.9792	9.70753	7.13468	6.96519	5.91042	8.03344	7.47233	6.19311	8.60247	6.41706	6.47948	7.00023	6.99911	5.69387
1190	00:15:50	7.32881		9.22578	8.07023	10.1649	5.97771	7.13456	6.38428	7.77693	7.51627	6.47284	8.35322	6.64262	6.86169	6.33935	7.35297	5.65874
1195	00:15:55	7.2309		9.54753	7.8443	9.41431	6.12263	6.64485	6.31258	8.21646	7.01683	6.76424	7.40912	6.57068	6.97532	6.08562	7.47186	6.06719
1200	00:16:00	7.44515		8.86817	7.39383	10.0197	6.50086	7.33625	7.06475	8.12615	7.08764	7.34798	7.3851	6.10264	6.86896	6.27117	7.46992	7.83405
1205	00:16:05	7.30764		7.75816	7.79127	10.2701	6.66089	7.54533	6.70552	8.29574	7.28495	7.4667	7.69197	5.04615	6.64954	6.27387	7.56276	6.61171
1210	00:16:10	7.38225		7.70539	7.69901	10.6234	6.24419	6.69161	7.07981	8.71361	7.73774	7.50633	8.15869	5.56196	6.48344	6.65166	7.42887	6.44796
1215	00:16:15	7.22083		7.41432	7.24473	10.097	6.63378	6.40493	6.98826	8.91585	6.93088	7.96891	8.14151	5.46413	5.74687	6.51946	7.3818	6.45997
1220	00:16:20	7.1413		8.39596	7.7707	9.70775	6.46285	6.69156	6.6422	8.91112	6.9709	7.49781	7.93168	5.95069	4.64796	6.60052	7.07199	5.86573
1225	00:16:25	7.1819		8.232	7.4103	8.81882	7.60209	6.31226	6.91417	9.03129	7.15914	7.62215	6.93689	5.49265	5.26841	7.02862	6.80396	7.09577
1230	00:16:30	7.57173		8.9966	7.34614	9.22798	8.08898	6.82377	6.92216	9.53851	7.44705	7.53807	8.00481	5.88285	6.11303	7.45349	6.73991	7.45254
1235	00:16:35	7.43008		8.54326	7.09208	9.29177	6.94245	7.01752	6.91535	9.00707	7.36171	7.83489	8.06506	6.07659	7.13824	6.80357	6.96381	6.3978
1240	00:16:40	7.64383		9.7672	7.70675	10.775	6.53158	7.11132	5.98023	9.55215	7.00513	7.38622	9.48564	5.36628	6.22716	6.49095	7.62803
1245	00:16:45	7.55177		9.0186	6.84201	10.9196	6.52293	6.4923	6.21955	8.81211	7.19555	7.72461	8.68325	6.63127	6.69098	6.7485	7.22356
1250	00:16:50	7.28594		9.29588	6.95664	10.9526	7.24062	6.79518	5.58116	6.18369	7.88996	7.03838	8.37912	6.06946	6.35419	6.61035	7.62621	6.31574
1255	00:16:55	7.53522		9.36725	7.3376	12.1687	7.0191	6.35865	5.73489	8.01901	7.75289	8.37074	8.49392	6.65648	6.64056	6.78846	6.95891	5.36101
1260	00:17:00	7.43505		9.28307	7.31367	9.41787	6.80157	6.99692	5.9387	8.48084	7.8	7.91469	8.01206		6.56507	7.38131	7.14843	5.03646
1265	00:17:05	7.60693		9.62915	6.91794	8.94882	7.31671	7.33579	5.8407	9.03663	8.02468	8.26762	8.56388		7.01761	7.18272	6.77465	5.64008
1270	00:17:10	7.48258		8.96948	6.94086	9.36393	6.63623	7.61935	5.88077	8.72749	8.08816	7.04502	8.13918		6.88426	7.39727	6.86773	6.19645
1275	00:17:15	7.44866		8.51243	8.15049	8.9229	7.55302	6.96824	6.875	8.45908	8.4573	6.07778	8.47211	5.75524	6.53811	7.08347	7.02326	6.88139
1280	00:17:20	7.5223		7.88794	7.59929	9.96882	7.48392	6.95337	6.92206	8.21235	7.9073	6.67872	8.12816	6.1191	6.57125	7.14059	6.69523	8.5664
1285	00:17:25	7.45039		8.27434	7.35674	9.72831	7.78171	7.96117	7.37886	8.25675	7.80969	7.02097	7.38477	5.14723	6.02832	7.01424	6.8102	7.80254
1290	00:17:30	7.54012		8.83319	7.67251	10.0078	6.84002	7.93179	7.39906	8.4949	7.66663	6.47236	8.33386	5.97979	6.21959	6.63813	7.00304	7.60913
1295	00:17:35	7.36791		8.46875	7.09025	9.56251	7.07384	8.31985	6.7017	8.70107	7.1977	6.76973	8.5467	6.2121	6.5578	6.40842	6.94669	5.96158
1300	00:17:40	7.44551		8.6841	7.52988	9.66179	6.86408	7.92399	7.00072	8.604	7.59239	7.6069	8.70453	6.34113	5.51594	6.76103	6.17095	6.72123
1305	00:17:45	7.27826		8.19491	7.31511	9.43304	6.96517	6.931	7.31738	8.22418	7.72047	8.07273	7.70808	5.83739	6.07814	6.38806	7.13206	5.85626
1310	00:17:50	7.30241		8.43333	7.91173	9.64165	7.0604	6.87026	6.90376	7.84103	7.9371	7.63229	7.54114	6.10487	6.1454	7.11676	6.23029	6.16616
1315	00:17:55	7.29862		8.22408	7.7551	9.90473	7.48223	6.28361	7.25323	7.8811	7.89097	7.70552	6.22372		5.119	6.6822	6.89201	6.88312
1320	00:18:00	7.33554		8.47866	8.34431	9.20238	7.47512	7.37999	6.72562	8.2486	6.99552	6.747	7.66429		5.5985	6.35917	7.94917	5.52928
	Baseline IV1-10	6.42046		8.09787	6.37022	8.10826	5.33868	6.50179	6.68348	6.7372	7.08589	4.68744	7.97274	4.83703	6.22657	5.62389	6.54106	5.49483
	IV1-10/10	9.87612		11.7165	9.33376	14.5496	7.25371	10.1264	11.2811	10.8701	12.0352	7.37679	11.3363	7.14334	8.05026	8.77787	9.19168	9.09935
	IV1∆-10/10	3.45566		3.61858	2.96354	6.44134	1.91503	3.6246	4.59763	4.13288	4.94929	2.68935	3.36354	2.30631	1.82369	3.15398	2.65062	3.60452
	Baseline IV2-10	6.89974		8.66179	6.86446	9.15214	6.03553	6.1295	6.53508	7.70379	6.83725	6.91834	8.60136	5.26776	6.17341	5.55787	6.99135	6.06647
	IV2-10/10	10.5418		11.5677	10.7998	12.4857	8.89696	11.3708	12.5889	12.3664	12.5971	9.21695	11.8472	7.94737	8.48276	9.36142	10.2064	8.39218
	IV2∆-10/10	3.64209		2.90588	3.93531	3.33356	2.86143	5.2413	6.05381	4.66259	5.75981	2.29861	3.2458	2.67962	2.30935	3.80354	3.21502	2.3257
	Baseline IV3-10	7.20262		8.36997	7.29103	9.67701	6.50092	7.24109	6.24849	8.54307	6.72604	7.04454	8.45092	5.56319	6.58061	6.39952	7.39186	6.01108
	IV3-10/10	10.891		11.2069	11.1547	14.8624	8.53533	12.1883	13.326	13.1068	10.9803	10.5451	12.1259	7.79166	8.68626	9.45946	10.3843	9.01098
	IV3∆-10/10	3.68833		2.83696	3.86365	5.18535	2.03441	4.94725	7.07747	4.56371	4.25422	3.50051	3.67499	2.22847	2.10565	3.05995	2.99246	2.9999
	MW Baseline-10	6.84094
	MW 10/10	10.4363
	∆-10/10	3.59536		3.12047	3.5875	4.98675	2.27029	4.60438	5.90964	4.45306	4.98777	2.82949	3.42811	2.4048	2.07956	3.33916	2.9527	2.97671

## Sheet: SBP 10
	MW		HNMN27	ZRMX18	TNRH15	GTCH12	SIMC17	TEJN28	URLN27	GERN28	SRAN08	JOMJ03	KGMN30	GZHR26	ETPL22	WRFN10	RFMN07
00:00:00	#DIV/0!
00:00:15	136.532		141.127	144.252	146.137	142.085		133.706	128.589	112.235	148.188	154.632	126.819	138.461	115.48	136.539	143.2
00:00:30	136.247		143.245	146.681	145.063	141.12		139.428	125.913	119.128	149.834	153.434	131.147	135.853	112.821	124.434	139.352
00:00:45	135.919		145.816	138.996	145.913	142.817		138.007	126.473	125.102	149.022	156.731	124.529	135.109	112.454	121.245	140.659
00:01:00	138.394		154.691	154.343	146.772	146.776		137.561	140.07	120.377	144.59	152.657	129.571	132.567	115.012	120.822	141.712
00:01:15	138.234		150.77	159.205	144.154	139.431		133.211	137.676	121.326	151.475	151.729	131.56	132.473	117.536	124.38	140.354
00:01:30	136.041		149.006	141.972	142.026	141.18		133.329	124.663	121.459	151.671	151.653	131.725	136.514	115.032	117.994	146.356
00:01:45	140.608		147.875	155.796	142.359	150.133		136.264	132.864	121.338	148.039	161.173	132.757	136.192	122.814	136.74	144.17
00:02:00	147.683		156.728	162.453	141.113	157.68		153.594	141.987	116.823	159.755	155.804	146.79	143.937	140.85	134.248	155.799
00:02:15	153.856		153.601	163.598	157.016	169.154		160.495	154.77	129.478	163.311	154.6	155.306	149.989	149.201	111.971	181.494
00:02:30	165.715		153.273	175.484	176.191	178.225		176.914	162.326	145.917	169.781	165.689	157.109	157.102	158.165	152.913	190.913
00:02:45	173.069		151.744	181.573	187.139	180.453		184.948	170.138	155.254	175.292	180.503	166.074	163.326	159.119	170.205	197.197
00:03:00	171.403		152.501	182.705	199.001	179.16		186.654	173.603	159.768	177.79	168.111	167.208	161.04	152	138.756	201.341
00:03:15	140.816		133.404	138.887	144.854	143.836		138.793	138.399	143.151	172.277	150.81	131.101	126.979	123.736	115.797	169.404
00:03:30	142.907		144.907	148.548		139.977		151.346	135.293	144.72	176.653	146.263	135.221	135.269	111.635	126.024	161.934
00:03:45	144.213		145.167	159.773		136.364		159.777	141.017	148.738	176.828	141.4	133.435	144.904	102.855	129.763	154.747
00:04:00	143.779		146.621	158.249		140.809		162.083	132.776	161.256	162.899	145.822	136.549	139.824	102.184	128.432	151.621
00:04:15	141.4		147.086	160.098	132.917	141.439		152.435	119.777	153.917	165.294	156.29	138.913	156.148	96.7233	118.628	139.929
00:04:30	142.041		142.23	159.763	134.888	142.25		149.08	131.017	148.763	188.67	153.418	134.274	157.178	94.9148	115.677	136.454
00:04:45	140.627		141.879	158.617	132.543	149.268		142.816	125.912	152.544	178.977	150.333	134.988	151.065	91.3292	122.977	135.527
00:05:00	140.548		140.259	154.276	135.206	145.433		136.289	120.41	151.677	183.412	144.941	134.919	141.75	96.2539	138.107	144.742
00:05:15	142.023		145.466	152.838	137.6	143.002		135.418	130.398	149.402	184.358	155.457	136.708	146.125	101.305	128.617	141.624
00:05:30	141.985		144.509	152.252	131.2	154.2		144.067	123.788	155.55	181.157	143.673	135.436	149.145	109.609	125.792	137.413
00:05:45	139.352		138.652	159.243	127.111	147.118		133.239	126.105	142.253	181.23	143.649	135.335	146.826	108.344	126.381	135.442
00:06:00	139.707		142.641	174.112	131.254	152.413		135.796	112.953	139.481	162.081	145.288	140.064	149.587	99.8587	132.138	138.228
00:06:15	141.12		143.772	165.676	131.598	151.657		134.955	125.384	128.742	167.853	148.11	145.555	149.368	106.275	133.944	142.797
00:06:30	143.01		146.635	163.865	129.553	154.859		137.745	119.316	138.619	177.797	147.928	140.933	148.634	117.263	133.757	145.237
00:06:45	147.207		145.042	169.329	131.945	156.473		135.747	128.004	140.662	181.099	160.447	147.049	160.016	117.068	142.536	145.479
00:07:00	153.1		147.84	179.014	134.865	165.004		129.414	148.28	138.518	183.114	159.673	148.879	166.284	139.092	136.804	166.626
00:07:15	160.025		154.081	186.912	139.776	166.843		128.748	169.545	147.282	185.191	189.967	160.32	164.721	142.049	129.277	175.63
00:07:30	168.581		156.248	194.607	152.415	180.834		150.074	176.509	153.895	192.511	172.189	166.396	168.492	156.46	152.461	187.046
00:07:45	173.826		158.137	203.634	168.264	191.454		168.153	187.179	161.71	193.56	161.212	166.558	170.802	167.67	144.796	190.438
00:08:00	172.29		156.414	193.192	168.144	187.188		154.625	190.438	161.517	197.678	167.719	166.66	169.109	169.319	133.976	196.086
00:08:15	145.68		139.655	162.866	119.542	159.704		124.897	147.925	145.327	175.297	154.741	139.919	136.708	137.687	133.111	162.136
00:08:30	146.444		149.482	163.683	118.027	156.948		135.544	144.05	153.082	187.695	154.965	133.762	144.854	131.717	124.026	152.38
00:08:45	147.729		153.836	164.446	124.541	157.086		142.252	137.714	157.631	196.762	151.392	138.78	147.091	111.429	127.403	157.845
00:09:00	145.509		155.017	155.845	130.144	165.66		146.027	127.882	139.199	193.878	149.177	140.882	150.03	107.457	132.348	143.575
00:09:15	146.19		156.133	157.17	127.543	166.394		144.205	120.649	142.211	203.86	152.605	143.023	142.373	103.798		140.511
00:09:30	144.635		153.749	156.206	129.599	163.001		144.539	119.27	143.359	202.265	149.246	141.727	145.472	97.6379		134.187
00:09:45	142.023		145.466	152.838	137.6	143.002		135.418	130.398	149.402	184.358	155.457	136.708	146.125	101.305	128.617	141.624
00:10:00	144.34		149.847	158.24	130.582	164.936		149.886	121.9	138.929	193.332	150.913	141.644	149.907	91.6892		134.615
00:10:15	145.623		152.942	162.013	130.663	167.681		144.794	128.942	146.852	190.858	152.046	140.727	150.917	95.0291		129.638
00:10:30	146.118		148.091	172.419	131.388	166.102		142.958	135.637	150.349	191.151	151.154	131.14	146.732	102.054		130.361
00:10:45	143.344		151.175	159.914	127.206	162.603		133.3	131.227	145.45	192.964	146.395	140.635	146.069	103.275	130.873	135.73
00:11:00	143.204		151.38	155.12	126.426	166.54		137.782	123.088	149.147	195.292	141.235	144.153	151.466	99.6824	129.445	134.098
00:11:15	143.971		147.944	155.413	123.988	169.422		149.107	116.305	150.272	195.676	148.737	139.22	152.824	102.566	123.347	140.769
00:11:30	141.285		145.587	155.837	125.747	163.714		138.007	122.975	143.584	192.618	150.174	136.913	144.984	98.7473	118.966	140.139
00:11:45	143.988		152.306	161.548	128.711	160.494		149.861	136.158	135.204	193.118	156.831	137.015	148.016	93.5704	123.606	139.389
00:12:00	151.248		149.696	181.789	138.922	168.464		134.166	148.874	127.672	199.154	158.598	148.008	169.032	121.756	120.11	151.227
00:12:15	163.623		149.305	182.845	160.604	181.959		145.799	171.065	137.623	202.928	165.211	164.959	165.295	138.472		161.03
00:12:30	166.682		157.717	199.891	167.126	181.135		133.285	179.032	143.398	201.157	146.419	164.99	166.557	149.717		176.447
00:12:45	175.501		158.418	200.516	183.278	192.448		162.429	186.485	158.024	208.604	142.672	168.628	173.9	162.556		183.553
00:13:00	176.183		157.659	190.331	179.471	189.953		200.804	187.253	157.191	203.227	148.843	168.493	172.053	164.958	157.472	188.85
00:13:15	150.441		138.019	152.956	126.265	142.644		202.11	151.153	146.137	174.791	150.004	136.614	140.368	127.757	157.237	160.116
00:13:30	148.714		142.339	156.742	122.297	139.206		212.359	143.249	150.966	175.814	148.729	121.706	142.491	116.857	156.035	153.202
00:13:45	149.395		145.256	159.677	128.282	140.6		228.675	141.899	161.346	188.691	138.998	117.358	143.663	115.612	142.774	138.706
00:14:00	150.751		152.633	167.976	130.626	133.169		230.224	138.89	167.733	190.272	141.261	117.888	143.843	120.131	141.488	134.375
00:14:15	146.465		156.157	154.549	129.973	136.124		210.381	149.552	137.887	182.868	142.641	119.513	142.375	110.186	143.559	134.747
00:14:30	144.843		149.552	154.713	134.38	139.828		195.205	131.852	147.718	188.037	144.347	121.963	144.673	105.116	136.075	134.341
00:14:45	144.033		151.296	156.004	132.834	142.769		189.625	125.71	158.396	186.689	143.718	125.58	141.6	101.957	130.008	130.277
00:15:00	145.168		146.434	158.518	133.779	139.045		193.065	127.59	158.45	187.537	141.838	129.753	142.908	103.854	131.373	138.208
00:15:15	146.64		146.896	152.804	130.843	142.78		192.898	126.2	169.595	190.718	150.671	133.911	147.689	106.636	128.764	132.562
00:15:30	145.865		145.326	151.54	132.489	149.667		195.508	126.379	158.509	190.783	144.661	135.298	143.991	101.999	129.566	136.388
00:15:45	145.777		140.388	156.314	131.359	149.672		197.948	130.339	156.827	187.671	142.968	140.101	139.872	108.549	129.008	129.866
00:16:00	147.295		145.945	166.941	128.295	150.207		183.478	127.143	168.438	183.15	151.54	136.986	151.35	99.52	135.908	133.225
00:16:15	145.791		144.722	162.774	128.199	157.419		173.366	129.005	165.958	178.708	144.408	136.719	151.389	97.8648	133.468	137.077
00:16:30	144.193		145.599	155.085	128.945	159.276		171.82	126.336	130.333	181.055	154.568	138.809	145.794	102.637	134.582	143.869
00:16:45	144.178		146.425	144.127	126.313	157.012		169.613	132.135	152.537	180.649	150.174	144.755	144.581	92.7793	131.931	145.457
00:17:00	146.091		145.034	147.297	130.834	156.537		168.239	125.093	171.093	185.683	148.929	144.912	155.971	82.4574	136.787	146.408
00:17:15	144.814		147.166	160.238	128.606	157.356		158.897	126.536	175.733	183.667	141.405	145.018	149.273	85.811	125.176	142.511
00:17:30	145.572		147.072	157.21	131.962	156.631		151.467	123.404	191.101	178.848	153.408	144.056	149.743	83.4503	128.311	141.349
00:17:45	146.789		142.774	151.397	130.667	147.368		156.573	122.858	198.928	182.36	152.052	147.248	151.361	96.3864	132.3	142.78
00:18:00	148.094		143.299	158.524	132.361	150.09		161.057	113.188	207.367	183.882	157.435	146.305	152.868	98.9435	129.444	138.554
Baseline IV1-10	138.707		148.657	150.462	144.192	145.153		138.137	132.279	119.724	150.322	154.727	131.862	136.388	119	127.05	143.95
IV1-10/10	172.236		152.122	182.139	193.07	179.807		185.801	171.87	157.511	176.541	174.307	166.641	162.183	155.559	154.481	199.269
IV1∆-10/10	33.5285		3.46497	31.677	48.878	34.654		47.6633	39.591	37.7877	26.2196	19.5808	34.7789	25.7946	36.5594	27.4308	55.3189
Baseline IV2-10	143.438		144.32	164.541	131.891	153.091		135.798	126.779	141.653	177.336	150.528	141.245	151.998	112.352	132.496	144.106
IV2-10/10	173.058		157.276	198.413	168.204	189.321		161.389	188.808	161.614	195.619	164.465	166.609	169.956	168.495	139.386	193.262
IV2∆-10/10	29.6203		12.9562	33.8718	36.313	36.2307		25.5912	62.0296	19.9602	18.2834	13.9372	25.3639	17.958	56.1429	6.88991	49.1567
Baseline IV3-10	144.464		149.89	163.006	129.131	165.628		141.247	130.401	143.566	193.854	150.646	139.727	151.255	102.085	124.391	137.669
IV3-10/10	175.198		158.038	195.424	181.375	191.2		181.616	186.869	157.608	205.916	145.757	168.561	172.977	163.757	157.472	186.202
IV3∆-10/10	30.7339		8.14798	32.4171	52.2434	25.5729		40.3694	56.468	14.0416	12.0619	-4.88909	28.834	21.7215	61.6719	33.0811	48.533
MW Baseline-10	142.203
MW 10/10	173.497
∆-10/10	31.2942		8.18973	32.6553	45.8115	32.1525		37.8746	52.6962	23.9298	18.8549	9.54296	29.6589	21.8247	51.4581	22.4673	51.0028

## Sheet: DBP 10
	MW		HNMN27	ZRMX18	TNRH15	GTCH12	SIMC17	TEJN28	URLN27	GERN28	SRAN08	JOMJ03	KGMN30	GZHR26	ETPL22	WRFN10	RFMN07
00:00:00	#DIV/0!
00:00:15	92.4281		100.78	93.3615	82.4525	93.6317		87.0771	84.4217	91.4736	95.1521	100.383	95.1818	100.802	82.2662	97.66	89.3503
00:00:30	92.2879		104.76	95.6372	79.3896	95.1322		89.5025	87.3893	92.0028	95.7736	100.314	96.7536	100.043	80.4109	87.741	87.1807
00:00:45	93.0055		109.08	91.6716	80.2229	97.9249		90.1052	88.2774	93.1688	96.0303	103.981	95.9632	99.562	80.8198	88.3136	86.9575
00:01:00	94.5199		115.071	102.373	83.6534	96.9754		91.3571	97.5283	93.2134	93.5398	97.2838	99.0865	96.8078	84.1767	85.6013	86.6111
00:01:15	94.1473		109.968	103.393	79.4477	92.6817		87.8385	96.0555	92.9631	100.416	98.3318	98.8717	98.5779	85.8933	86.1479	87.4766
00:01:30	92.302		104.665	92.5166	79.513	93.211		88.1145	88.0076	93.1888	97.1763	101.172	99.5084	102.185	83.289	76.8513	92.8287
00:01:45	95.1554		106.657	101.531	80.0594	101.613		89.5303	89.0952	92.81	98.5693	103.925	100.038	101.944	85.7206	91.3095	89.3725
00:02:00	101.912		113.73	115.239	87.8256	108.158		103.075	92.3893	95.1402	104.654	103.623	106.435	110.274	97.9473	88.3914	99.8781
00:02:15	105.511		106.55	111.856	106.724	119.3		100.592	97.2617	99.2133	100.135	108.675	109.377	117.267	104.48	77.002	118.728
00:02:30	110.871		105.042	110.757	110.261	123.649		106.957	95.9562	101.238	104.604	118.116	109.687	118.624	108.807	110.731	127.764
00:02:45	115.272		103.635	112.88	118.38	124.979		112.071	102.03	100.437	107.485	125.534	116.563	123.286	107.575	124.755	134.188
00:03:00	112.39		102.426	114.11	121.604	119.868		109.992	102.293	107.458	107.294	110.815	115.717	118.873	98.5051	108.935	135.574
00:03:15	85.2087		84.4315	78.7568	74.4264	89.0444		71.8339	75.5196	93.1566	102.448	86.5129	87.6064	91.0781	74.5176	75.4282	108.162
00:03:30	89.5553		100.306	93.4738		86.684		82.8702	74.6719	94.5749	106.975	86.4618	90.6437	99.503	68.8718	75.8099	103.373
00:03:45	93.2531		103.024	104.473		86.5293		92.0347	85.4889	96.4246	112.079	87.8999	92.7767	106.508	66.2186	78.0363	100.799
00:04:00	93.4994		104.909	97.1622		91.0761		96.4603	82.2748	98.3907	109.253	92.605	96.1165	102.706	70.101	78.1523	96.2861
00:04:15	92.4753		104.322	94.5163	81.2599	91.7278		93.6078	79.6527	96.61	108.295	100.594	100.444	110.604	68.0518	75.3089	89.6606
00:04:30	93.103		102.209	95.4551	81.5555	95.2796		93.6612	88.7708	95.3484	117.015	98.5522	97.0429	107.097	67.6095	76.4038	87.4418
00:04:45	91.7312		102.156	94.8417	80.5346	96.0275		88.6173	85.2244	95.0322	113.467	97.1592	97.0872	103.592	65.1395	78.8006	86.5568
00:05:00	92.6178		102.124	93.5622	85.5211	94.4161		86.3954	83.2811	94.7295	117.426	94.4988	97.9338	96.5082	68.396	91.4353	90.4214
00:05:15	93.9878		107.562	93.0882	88.2447	92.2968		89.8721	88.2506	94.3698	117.734	100.264	100.199	98.7334	71.7514	84.7514	88.7118
00:05:30	93.8858		102.446	91.8535	82.0807	104.051		91.9873	82.8693	96.1941	113.4	95.7574	98.9822	103.954	80.3782	83.1865	87.2604
00:05:45	93.8162		103.85	99.3153	81.3401	98.4207		88.3934	85.8936	97.4749	114.081	97.5558	97.0979	103.886	76.6843	84.6399	84.7938
00:06:00	94.1328		106.517	107.285	80.8668	107.621		91.9341	78.736	97.8904	97.349	95.8436	101.213	106.818	71.6314	87.0184	87.1364
00:06:15	94.8065		106.813	98.5029	80.1385	105.674		92.9109	85.8304	95.3575	105.221	97.3887	100.488	104.201	78.206	87.0711	89.488
00:06:30	95.2832		106.167	95.121	79.7392	107.916		90.3904	81.8797	96.9539	113.822	98.5479	99.7692	102.694	84.2023	87.1591	89.6026
00:06:45	98.0969		105.153	99.1394	84.5491	110.055		93.0921	89.7543	96.7118	113.296	98.4032	104.539	111.543	84.5915	92.2672	90.2626
00:07:00	103.36		109.289	112.647	92.4723	113.939		92.0162	94.2529	99.2862	111.903	104.871	105.33	114.902	94.4898	94.7469	106.891
00:07:15	109.774		109.609	112.691	106.05	117.614		91.0359	106.821	102.965	117.662	132.316	113.171	116.078	96.5375	99.1077	115.184
00:07:30	112.324		111.719	106.382	113.48	126.185		104.733	108.586	103.053	111.924	110.369	114.37	115.593	103.01	119.01	124.118
00:07:45	115.779		111.93	111.777	117.601	135.85		112.318	116.875	105.665	111.814	106.987	116.747	116.335	113.156	118.151	125.701
00:08:00	114.555		107.254	104.881	116.328	128.184		118.16	126.086	106.78	112.774	105.608	115.409	113.445	111.577	106.043	131.245
00:08:15	88.5103		90.0616	93.5116	60.2679	99.5354		77.6632	93.9318	97.085	99.784	77.9469	96.7881	86.622	88.8437	76.1218	100.982
00:08:30	91.8656		103.576	101.61	60.7656	99.9952		84.2838	86.6902	99.8847	115.412	84.7841	94.5607	98.1903	88.7319	74.2833	93.351
00:08:45	92.7686		108.885	95.7529	62.8927	101.266		89.97	86.1463	99.8215	117.391	88.6322	97.2196	98.3011	78.527	74.0169	99.938
00:09:00	92.2941		111.44	92.8034	66.8178	104.622		90.2509	81.9685	95.9358	117.001	90.8889	99.1259	98.5395	76.244	74.2707	92.2094
00:09:15	94.1917		109.068	90.118	68.0171	105.211		95.0422	81.4294	96.4364	125.232	93.6579	101.832	92.7305	74.4176		91.3002
00:09:30	93.9229		109.83	86.7082	72.0736	103.839		96.6293	82.5171	94.0245	122.991	93.2929	101.476	99.9016	69.9319		87.7814
00:09:45	93.9878		107.562	93.0882	88.2447	92.2968		89.8721	88.2506	94.3698	117.734	100.264	100.199	98.7334	71.7514	84.7514	88.7118
00:10:00	94.0467		106.023	90.939	73.9166	108.261		98.2408	83.6495	94.1041	115.413	93.448	102.302	103.369	66.2009		86.7388
00:10:15	95.2204		106.658	92.1752	75.6515	109.814		98.6057	91.2315	95.1379	115.715	94.7833	100.853	105.013	66.2176		86.0099
00:10:30	95.6236		110.176	101.307	75.3383	105.682		94.9546	91.144	94.9492	115.022	96.8541	96.6452	101.684	74.2466		85.1035
00:10:45	93.5048		110.742	94.7626	70.7031	104.164		90.5758	90.1812	94.103	113.749	95.791	97.3727	100.905	71.8246	84.4652	89.7289
00:11:00	93.7545		111.766	91.4589	72.9086	108.132		92.3212	84.6763	94.9722	115.706	93.302	101.337	104.295	68.74	80.7922	92.1566
00:11:15	94.1731		108.311	89.8262	71.8176	113.047		98.0819	83.1514	95.3662	119.316	101.081	97.203	102.431	71.4675	74.7427	92.5798
00:11:30	92.7334		107.673	91.6566	72.8321	107.939		92.6611	86.6995	94.0659	118.308	100.132	95.696	99.2492	69.9057	71.0508	90.3991
00:11:45	94.9279		114.666	96.154	75.6127	102.879		94.2898	92.8149	93.8885	118.378	105.091	98.7209	103.329	68.5791	74.1482	90.439
00:12:00	102.328		110.583	115.859	87.6251	109.399		96.2821	98.7694	95.1088	119.192	100.711	109.226	119.973	83.6691	84.2352	101.967
00:12:15	109.99		109.251	107.746	105.03	121.612			112.574	97.1068	119.652	118.724	111.884	116.035	92.8646		107.403
00:12:30	111.677		112.932	113.001	112.554	122.685		105.9	117.406	97.7314	117.472	103.708	109.896	115.336	100.259		122.916
00:12:45	111.739		111.747	110.803	122.58	128.843		60.225	126.176	102.17	121.634	98.5006	113.041	121.454	107.48		127.951
00:13:00	113.541		109.731	102.035	119.379	124.746		126.481	130.565	98.6374	115.102	99.8213	113.031	118.425	111.932	90.2883	129.397
00:13:15	90.4151		90.0505	77.0998	67.5775	77.5663		133.663	96.1828	94.5042	90.2147	82.144	89.5032	90.5417	83.3797	84.5236	108.86
00:13:30	92.2701		97.6071	89.0005	65.9714	80.4014		132.838	90.989	95.9475	98.4399	86.0833	89.7332	97.213	77.3837	85.6526	104.521
00:13:45	94.0206		105.278	90.7014	70.3642	85.403		139.71	92.7562	96.6766	104.943	85.9095	89.5622	97.363	81.806	81.5027	94.3127
00:14:00	95.8035		109.686	101.551	70.5387	82.3417		141.669	91.0068	96.8178	112.607	92.453	89.3448	98.0811	85.7804	76.9685	92.4044
00:14:15	95.1619		110.905	95.8022	72.2677	86.8017		133.268	97.0387	90.8472	108.297	101.577	89.6864	97.6085	80.5631	76.0993	91.5054
00:14:30	95.2525		108.096	93.8659	76.1492	92.7406		124.929	89.6622	93.7922	113.618	103.146	92.9414	101.139	76.283	74.0648	93.1078
00:14:45	93.7834		108.151	95.8782	78.2214	89.675		117.904	86.2207	95.3159	113.467	101.798	94.6437	98.9425	73.3634	68.9702	90.4151
00:15:00	94.7458		106.272	95.1458	79.8138	93.4289		120.318	87.3518	94.981	112.234	101.567	95.8188	100.039	77.5128	69.3545	92.6036
00:15:15	95.7798		106.501	91.2245	78.9349	97.9117		124.315	87.4337	96.7171	114.478	105.776	97.7669	102.608	77.769	67.3678	92.1143
00:15:30	95.5049		104.309	92.5763	80.8405	99.9455		125.522	87.0918	95.4607	113.951	103.769	98.2462	98.9314	75.0348	67.856	93.5344
00:15:45	95.9256		100.496	97.4556	80.1262	100.205		130.227	90.532	94.1355	112.741	104.178	99.7345	97.6024	78.4752	66.5802	90.4691
00:16:00	96.223		106.989	101.23	77.4063	98.7382		125.437	88.9059	95.3712	112.862	106.851	98.4432	103.333	70.211	69.3514	91.9915
00:16:15	95.7434		102.904	98.3899	78.8529	107.177		118.118	89.3842	93.3182	109.621	105.378	97.6281	104.046	71.4302	70.4003	93.7605
00:16:30	96.5574		106.494	96.2581	77.7662	109.493		115.695	88.8538	90.8086	111.044	113.604	98.4827	100.592	74.2839	71.3678	97.0601
00:16:45	94.8397		105.717	92.49	76.3605	105.306		115.362	87.5784	95.715	111.109	109.434	98.3386	100.965	65.3004	66.9888	97.0912
00:17:00	94.8862		104.762	97.2264	77.6751	105.94		113.083	82.5473	96.9518	112.043	108.436	98.7694	107.952	55.628	71.5756	95.8164
00:17:15	93.7946		107.769	103.655	76.1989	105.64		106.456	84.5573	96.5029	110.225	103.254	97.5082	101.529	58.906	63.9168	97.0066
00:17:30	94.3172		106.48	101.425	80.1792	103.208		107.921	79.8651	97.1717	106.935	108.078	97.207	103.954	60.8533	69.7593	97.4032
00:17:45	94.9923		101.26	98.3504	80.2852	98.8231		106.913	80.378	96.9841	111.229	109.486	100.014	102.149	73.375	72.5923	98.0524
00:18:00	96.1793		103.952	104	80.7189	100.677		112.14	74.3252	97.9251	111.793	110.811	99.7988	106.176	73.2574	74.27	96.6658
Baseline IV1-10	94.4697		108.089	99.4654	81.5705	97.4161		90.825	90.3955	92.9951	97.664	101.127	98.9798	101.274	85.0655	87.752	89.9569
IV1-10/10	113.831		103.031	113.495	119.992	122.424		111.032	102.162	103.947	107.39	118.175	116.14	121.079	103.04	116.845	134.881
IV1∆-10/10	19.3613		-5.05795	14.0301	38.4216	25.0078		20.2066	11.7661	10.9524	9.72556	17.0478	17.1605	19.8051	17.9748	29.0932	44.9243
Baseline IV2-10	95.9211		105.975	99.619	83.6789	104.997		91.3246	85.9333	96.7798	110.851	98.579	100.952	105.841	80.2419	87.6051	90.5183
IV2-10/10	115.167		109.592	108.329	116.965	132.017		115.239	121.48	106.223	112.294	106.298	116.078	114.89	112.367	112.097	128.473
IV2∆-10/10	19.2461		3.61751	8.70996	33.2856	27.0203		23.9146	35.547	9.44275	1.44304	7.71864	15.1259	9.04867	32.1247	24.492	37.9544
Baseline IV3-10	94.9764		110.072	96.6499	75.3111	107.632		94.7215	89.8335	94.699	116.923	98.4683	99.6317	104.61	71.8313	78.239	91.0479
IV3-10/10	111.874		110.739	106.419	120.98	126.794		93.3529	128.37	100.404	118.368	99.161	113.036	119.939	109.706	90.2883	128.674
IV3∆-10/10	16.8972		0.667385	9.76923	45.6684	19.1624		-1.36866	38.5369	5.70489	1.44475	0.69271	13.4043	15.3294	37.8743	12.0493	37.6261
MW Baseline-10	95.1224
MW 10/10	113.624
∆-10/10	18.5015		-0.257687	10.8364	39.1252	23.7302		14.2509	28.6167	8.7	4.20445	8.48637	15.2302	14.7277	29.3246	21.8782	40.1683

## Sheet: MAP 10
		MW		HNMN27	ZRMX18	TNRH15	GTCH12	SIMC17	TEJN28	URLN27	GERN28	SRAN08	JOMJ03	KGMN30	GZHR26	ETPL22	WRFN10	RFMN07
0	00:00:00	#DIV/0!
15	00:00:15	108.712		117.025	113.253	104.28	112.681		102.51	99.8363	100.286	115.125	120.365	106.544	115.918	95.1775	110.952	108.016
30	00:00:30	108.705		120.696	116.603	102.389	113.219		107.149	100.954	103.624	116.373	118.856	109.734	114.167	92.8422	99.9936	105.269
45	00:00:45	108.939		124.78	110.111	103.48	115.813		105.798	101.574	106.733	115.766	122.528	106.281	114.195	92.8877	99.8352	105.363
60	00:01:00	111.118		132.577	123.385	106.127	117.021		107.156	112.612	104.411	112.998	117.788	110.143	111.219	96.1113	98.0697	106.034
75	00:01:15	110.635		126.495	126.256	102.265	110.114		102.95	110.971	104.984	120.671	117.514	110.916	112.316	98.1882	99.838	105.417
90	00:01:30	108.605		123.072	112.089	100.778	112.32		102.925	101.275	105.231	117.851	119.182	111.098	115.864	96.0733	91.5104	111.201
105	00:01:45	112.145		122.878	123.678	101.479	120.071		105.38	105.553	104.632	117.032	125.89	111.652	115.885	99.9751	107.48	108.443
120	00:02:00	119.563		130.38	134.067	107.531	126.5		121.075	111.418	105.15	126.436	126.006	120.957	124.421	114.733	105.265	119.947
135	00:02:15	123.904		124.637	132.893	126.039	137.423		122.718	119.11	112.961	124.084	126.985	126.359	129.934	122.147	87.99	141.381
150	00:02:30	131.312		122.579	135.699	134.461	142.54		132.788	120.316	121.088	128.082	137.451	126.839	133.231	127.738	125.007	150.55
165	00:02:45	136.8		120.403	139.844	143.396	145.232		139.231	126.998	123.77	131.538	145.883	134.787	138.503	127.44	140.764	157.413
180	00:03:00	134.505		120.951	141.818	149.696	141.826		138.109	128.978	128.822	131.523	132.686	134.772	135.229	118.829	120.684	159.143
195	00:03:15	104.813		102.068	100.755	100.591	107.868		96.0322	98.2585	111.68	125.074	109.742	102.593	103.414	92.7472	88.4232	128.14
210	00:03:30	108.666		116.31	115.801		105.776		107.523	96.3154	113.336	129.034	110.128	106.685	112.792	85.6668	91.4134	121.873
225	00:03:45	111.805		118.717	127.264		104.349		115.873	105.491	117.188	133.423	108.385	107.685	121.634	80.966	94.6136	117.874
240	00:04:00	112.119		121.334	123.393		108.882		119.004	100.392	123.045	127.606	111.974	110.436	118.204	83.3429	94.5363	115.395
255	00:04:15	110.694		121.274	121.354	100.912	110.436		113.528	94.0359	118.765	128.251	120.907	114.426	129.489	79.7673	89.9375	106.632
270	00:04:30	111.269		118.204	121.938	100.545	112.865		112.861	103.852	116.794	141.787	119.06	110.898	127.409	78.9283	87.9341	104.69
285	00:04:45	109.92		117.924	120.439	98.8084	116.506		107.156	99.864	117.675	137.075	117.308	110.884	122.592	75.9962	93.3272	103.328
300	00:05:00	110.509		117.063	118.492	102.795	114.071		102.773	96.3442	117.089	141.321	113.557	111.388	115.023	79.6743	108.189	109.346
315	00:05:15	111.961		122.572	117.199	105.741	112.675		104.359	103.968	115.454	142.11	120.647	113.489	117.767	83.7357	100.811	106.93
330	00:05:30	112.079		119.739	116.018	99.1397	123.995		110.299	97.6537	119.59	138.028	114.331	112.605	121.899	92.2497	98.6487	104.907
345	00:05:45	110.828		117.173	123.854	97.3931	117.243		103.433	100.307	114.998	139.093	114.668	111.009	120.559	89.5969	99.6094	102.652
360	00:06:00	111.292		120.923	134.667	98.5244	125.054		106.546	91.0691	114.361	122.435	114.816	115.291	123.862	83.1165	103.255	104.167
375	00:06:15	112.047		121.043	125.608	97.7142	124.076		106.633	99.9104	107.965	129.26	116.481	117.044	122.08	89.6522	104.011	107.185
390	00:06:30	113.054		122.356	122.633	96.9731	126.905		106.608	95.7341	113.308	137.676	116.21	114.583	120.818	97.7705	102.713	108.472
405	00:06:45	116.603		121.126	127.24	101.365	128.952		106.961	103.807	114.206	138.738	122.978	119.843	130.672	97.6465	110.009	108.895
420
435
450
465
480
495
510
525
540	00:07:00	122.45		123.676	140.222	107.741	133.741		105.943	114.668	115.454	139.794	125.88	121.024	135.26	112.218	109.943	128.739
555	00:07:15	129.699		126.714	142.611	120.48	135.585		106.277	130.455	122.023	142.428	159.803	130.666	134.338	114.954	112.51	136.939
570	00:07:30	134.186		127.939	140.141	128.52	146.272		120.983	133.696	123.606	142.589	142.238	133.009	135.016	124.395	133.562	146.632
585	00:07:45	138.585		128.443	147.784	137.435	156.462		133.078	143.386	128.953	143.389	132.721	135.295	136.514	134.722	133.131	148.885
600	00:08:00	137.037		125.241	139.324	136.51	150.348		132.46	150.165	129.21	144.429	132.662	134.108	134.475	134.333	121.507	153.742
615	00:08:15	109.1		108.051	121.418	80.5646	121.904		93.0822	114.505	114.168	125.463	108.367	111.688	103.646	107.702	96.0162	120.832
630	00:08:30	111.62		119.96	128.829	79.8853	121.093		102.177	107.124	120.421	141.366	112.99	107.905	114.048	106.477	87.5826	112.816
645	00:08:45	112.924		125.884	125.446	84.0951	121.378		109.12	104.264	122.028	146.899	112.092	112.613	117.915	92.7227	88.4622	118.012
660	00:09:00	111.855		128.344	120.498	89.2656	126.284		109.662	98.8077	111.998	144.612	112.961	114.281	119.484	89.2275	91.1403	109.405
675	00:09:15	113.827		126.788	119.243	88.7332	127.984		111.375	95.7676	114.374	154.653	116.29	116.709	112.625	86.7195		108.484
690	00:09:30	113.414		126.789	117.227	92.1439	126.412		112.494	96.2474	113.422	155.232	114.638	116.261	117.771	81.5573		104.184
705	00:09:45	111.961		122.572	117.199	105.741	112.675		104.359	103.968	115.454	142.11	120.647	113.489	117.767	83.7357	100.811	106.93
720	00:10:00	113.29		123.46	119.073	93.4273	129.742		115.994	97.2812	112.158	146.392	116.358	116.823	121.636	76.924		103.495
735	00:10:15	114.359		125.089	121.021	94.8844	132.127		113.696	104.822	115.978	145.146	115.503	115.356	123.155	78.4131		101.477
750	00:10:30	114.899		125.077	130.889	95.0587	128.738		110.757	107.74	117.139	145.21	117.671	109.132	119.667	85.4037		101.205
765	00:10:45	112.489		126.933	121.911	89.8886	126.688		104.561	104.53	114.297	145.147	116.034	113.134	118.834	85.2499	101.736	105.899
780	00:11:00	112.667		127.832	118.228	91.3952	130.404		107.668	98.4519	116.775	147.884	111.794	117.038	123.03	82.0756	98.4631	106.298
795	00:11:15	113.036		124.042	116.307	89.5073	134.861		116.167	95.1423	117.389	149.38	119.614	112.535	122.593	84.3978	91.9324	108.642
810	00:11:30	110.87		122.407	117.624	91.221	129.01		106.67	100.161	113.037	147.664	119.45	110.674	117.357	81.5004	88.4306	106.975
825	00:11:45	113.462		129.702	121.825	94.0519	124.853		114.261	109.302	109.992	148.678	124.391	112.653	120.603	78.8815	92.132	107.141
840
855
870
885
900
915
930
945
960	00:12:00	120.896		125.071	142.574	105.598	129.757		109.659	117.423	108.945	150.587	123.63	124.118	139.335	98.7678	97.5167	119.566
975	00:12:15	131.688		123.585	138.599	126.504	143.815			134.413	113.656	152.981	141.838	131.118	135.75	111.084		126.919
990	00:12:30	132.051		128.556	144.996	132.673	142.812		115.904	140.327	116.471	147.115	123.43	129.174	134.227	119.421		141.559
1005	00:12:45	135.525		128.21	145.452	145.668	152.984		92.448	148.651	126.292	152.077	118.472	132.744	141.061	129.573		148.195
1020	00:13:00	137.85		127.092	136.107	142.637	149.598		156.643	151.828	122.33	145.799	122.438	132.944	138.194	132.673	121.344	150.275
1035	00:13:15	111.74		107.893	105.136	87.9305	102.649		160.647	115.294	113.301	116.209	107.512	105.134	108.161	99.9552	109.451	125.082
1050	00:13:30	112.829		114.5	116.954	84.8162	102.802		163.323	109.311	117.485	123.141	109.76	101.573	112.574	93.3935	109.554	120.425
1065	00:13:45	114.915		119.788	119.172	90.4158	107.352		174.892	110.568	121.486	133.802	106.75	100.954	116.018	95.3445	103.165	109.097
1080	00:14:00	117.014		126.072	129.954	91.4616	102.187		176.731	108.753	125.093	141.066	111.082	101.362	117.061	100.183	100.748	106.437
1095	00:14:15	114.932		128.4	121.011	92.798	105.416		164.989	115.683	108.593	135.416	117.735	102.101	115.753	92.8876	101.762	106.501
1110	00:14:30	114.358		123.507	119.983	96.5481	109.975		152.192	105.223	115.693	141.201	118.437	105.237	119.054	88.4643	97.4126	108.084
1125	00:14:45	113.155		124.632	121.134	96.8217	109.078		144.182	101.743	121.959	140.884	118.715	107.453	116.316	85.0648	91.6293	104.56
1140	00:15:00	114.002		121.748	121.774	98.3908	110.009		147.175	102.854	120.649	140.727	117.161	109.436	117.12	88.6297	92.087	108.267
1155	00:15:15	115.317		122.389	117.082	96.9482	114.248		148.088	102.367	126.907	143.421	123.168	112.853	120.601	89.9829	90.225	106.154
1170	00:15:30	114.757		120.316	118.047	98.9148	118.827		148.613	102.097	121.297	143.796	119.206	113.647	116.608	85.9724	90.7227	108.529
1185	00:15:45	114.92		115.857	123.143	98.0443	118.06		153.469	104.887	119.867	141.701	118.313	116.133	114.541	90.921	89.5372	104.411
1200	00:16:00	115.814		122.231	129.194	95.0304	118.164		145.266	103.19	125.957	140.068	123.786	113.747	122.499	82.2994	93.597	106.372
1215	00:16:15	114.764		119.206	125.953	96.1407	125.972		136.773	104.115	121.868	136.159	119.596	113.662	122.708	82.3484	93.2011	108.992
1230	00:16:30	114.575		121.708	121.705	95.4737	127.927		134.666	103.26	107.018	137.792	128.248	114.442	118.483	86.0326	94.3527	112.943
1245	00:16:45	113.737		121.84	114.331	94.3161	124.411		133.536	105.137	120.703	137.807	124.719	115.183	118.194	77.192	91.3687	113.581
1260	00:17:00	114.228		120.48	117.689	96.9454	124.702		131.381	98.449	128.539	140.176	123.632	115.848	126.685	66.6679	94.8361	113.159
1275	00:17:15	113.164		123.237	127.366	94.1385	125.038		124.46	100.113	129.889	137.886	117.048	115.309	120.426	69.7398	87.0405	112.604
1290	00:17:30	113.829		122.475	124.844	98.2101	123.451		122.306	96.3058	135.641	134.647	125.532	114.396	122.042	70.456	91.3779	111.92
1305	00:17:45	114.511		117.199	120.583	97.8334	116.291		123.792	96.2305	138.322	138.573	124.82	117.367	121.514	83.1127	94.18	113.34
1320	00:18:00	115.827		119.483	126.337	98.7704	119.6		128.784	88.8519	142.333	139.649	128.025	117.175	123.675	84.0167	93.9114	110.96
	Baseline IV1-10	111.053		124.738	119.93	103.541	115.967		106.868	105.524	104.381	117.782	121.016	110.916	115.498	98.2485	101.618	108.711
	IV1-10/10	135.653		120.677	140.831	146.546	143.529		138.67	127.988	126.296	131.531	139.285	134.78	136.866	123.134	130.724	158.278
	IV1∆-10/10	24.5997		-4.06074	20.9008	43.0051	27.5618		31.8022	22.4644	21.9147	13.7488	18.2685	23.8639	21.3678	24.8857	29.1062	49.567
	Baseline IV2-10	113.789		121.076	125.93	100.574	124.08		106.348	100.89	114.417	135.892	118.251	115.611	124.115	93.2483	103.625	108.993
	IV2-10/10	137.811		126.842	143.554	136.972	153.405		132.769	146.775	129.081	143.909	132.691	134.702	135.494	134.528	127.319	151.314
	IV2∆-10/10	24.0219		5.76602	17.624	36.3984	29.3248		26.4211	45.8855	14.6645	8.01747	14.4402	19.0908	11.3798	41.2795	23.6943	42.3203
	Baseline IV3-10	113.735		125.769	123.797	93.9506	129.555		110.43	104.696	114.194	147.462	118.511	114.33	123.072	84.3362	95.0351	107.151
	IV3-10/10	136.181		127.651	140.78	144.153	151.291		124.546	150.24	124.311	148.938	120.455	132.844	139.627	131.123	121.344	149.235
	IV3∆-10/10	22.4463		1.88179	16.9823	50.202	21.7361		14.1157	45.5432	10.1169	1.47633	1.94406	18.5142	16.5555	46.7867	26.3092	42.0844
	MW Baseline-10	112.859
	MW 10/10	136.548
	∆-10/10	23.6893		1.19569	18.5024	43.2018	26.2075		24.113	37.9644	15.5654	7.74752	11.5509	20.4896	16.4344	37.6506	26.3699	44.6573

## Sheet: RPP 10
HR	Baseline IV1-10	86.3787		100.157	91.2077	68.5054	94.9788	79.1806	79.4448	87.1324	69.3905	90.8158	97.0547	79.3557	95.9015	98.8542	94.8262	68.8748
	IV1-10/10	117.736		128.948	117.283	119.045	127.803	122.895	111.385	123.212	106.324	125.917	123.284	104.542	115.895	117.316	127.471	94.7219
	IV1∆-10/10	31.3574		28.7915	26.0751	50.54	32.824	43.7142	31.9401	36.0792	36.9337	35.101	26.2297	25.1861	19.9933	18.4617	32.6446	25.8471
	Baseline IV2-10	89.5971		108.276	95.2022	70.6586	108.778	76.9849	79.1215	86.0021	67.2686	98.2643	102.313	86.5589	94.0083	102.233	96.7028	71.5835
	IV2-10/10	120.768		127.832	123.165	120.564	136.011	125.588	110.813	125.265	106.539	135.582	123.821	102.408	120.676	122.858	130.56	99.8318
	IV2∆-10/10	31.1705		19.5567	27.9632	49.9055	27.233	48.6027	31.6911	39.2625	39.2706	37.3176	21.5076	15.8492	26.6676	20.6252	33.8574	28.2482
	Baseline IV3-10	92.5671		105.081	99.2308	75.4523	115.72	81.0833	77.2394	89.9355	73.8647	100.136	100.743	88.6764	98.384	109.173	102.227	71.5599
	IV3-10/10	123.353		130.566	127.347	127.148	137.967	130.381	117.509	126.324	110.558	134.083	123.251	110.102	122.447	122.611	130.697	99.3068
	IV3∆-10/10	30.7861		25.4856	28.1158	51.6958	22.2467	49.2977	40.2701	36.3883	36.6934	33.9468	22.5083	21.4258	24.0629	13.4379	28.47	27.7469
	MW Baseline-10
	MW 10/10
	∆-10/10	31.1047		24.6113	27.3847	50.7138	27.4346	47.2048	34.6337	37.2434	37.6326	35.4551	23.4152	20.8204	23.5746	17.5083	31.6573	27.2808
SBP	Baseline IV1-10	138.707		148.657	150.462	144.192	145.153		138.137	132.279	119.724	150.322	154.727	131.862	136.388	119	127.05	143.95
	IV1-10/10	172.236		152.122	182.139	193.07	179.807		185.801	171.87	157.511	176.541	174.307	166.641	162.183	155.559	154.481	199.269
	IV1∆-10/10	33.5285		3.46497	31.677	48.878	34.654		47.6633	39.591	37.7877	26.2196	19.5808	34.7789	25.7946	36.5594	27.4308	55.3189
	Baseline IV2-10	143.438		144.32	164.541	131.891	153.091		135.798	126.779	141.653	177.336	150.528	141.245	151.998	112.352	132.496	144.106
	IV2-10/10	173.058		157.276	198.413	168.204	189.321		161.389	188.808	161.614	195.619	164.465	166.609	169.956	168.495	139.386	193.262
	IV2∆-10/10	29.6203		12.9562	33.8718	36.313	36.2307		25.5912	62.0296	19.9602	18.2834	13.9372	25.3639	17.958	56.1429	6.88991	49.1567
	Baseline IV3-10	144.464		149.89	163.006	129.131	165.628		141.247	130.401	143.566	193.854	150.646	139.727	151.255	102.085	124.391	137.669
	IV3-10/10	175.198		158.038	195.424	181.375	191.2		181.616	186.869	157.608	205.916	145.757	168.561	172.977	163.757	157.472	186.202
	IV3∆-10/10	30.7339		8.14798	32.4171	52.2434	25.5729		40.3694	56.468	14.0416	12.0619	-4.88909	28.834	21.7215	61.6719	33.0811	48.533
	MW Baseline-10	142.203
	MW 10/10	173.497
	∆-10/10	31.2942		8.18973	32.6553	45.8115	32.1525		37.8746	52.6962	23.9298	18.8549	9.54296	29.6589	21.8247	51.4581	22.4673	51.0028
RPP	Baseline IV1-10	12073.1		14889	13723.3	9877.94	13786.4		10974.3	11525.8	8307.68	13651.6	15016.9	10464	13079.8	11763.7	12047.7	9914.54
	IV1-10/10	20165.2		19615.9	21361.8	22984.1	22979.8		20695.4	21176.4	16747.3	22229.5	21489.4	17421	18796.1	18249.6	19691.8	18875.2
	IV1∆-10/10	8092.18		4726.87	7638.49	13106.2	9193.38		9721.09	9650.6	8439.58	8577.93	6472.43	6956.94	5716.31	6485.93	7644.13	8960.61
	Baseline IV2-10	13028.3		15626.3	15664.7	9319.2	16652.9		10744.5	10903.2	9528.83	17425.8	15401	12226	14289.1	11486.1	12812.7	10315.6
	IV2-10/10	20855.4		20104.9	24437.6	20279.3	25749.9		17883.9	23651	17218.2	26522.4	20364.2	17062.1	20509.6	20701	18198.2	19293.7
	IV2∆-10/10	7827.15		4478.63	8772.93	10960.1	9096.91		7139.39	12747.8	7689.35	9096.65	4963.21	4836.09	6220.51	9214.91	5385.52	8978.13
	Baseline IV3-10	13546.4		15750.6	16175.3	9743.26	19166.5		10909.8	11727.7	10604.5	19411.7	15176.6	12390.4	14881.1	11145	12716.1	9851.57
	IV3-10/10	21557.1		20634.5	24886.5	23061.5	26379.4		21341.6	23606	17424.8	27609.7	17964.8	18558.9	21180.5	20078.4	20581.1	18491.1
	IV3∆-10/10	8010.63		4883.9	8711.26	13318.2	7212.88		10431.8	11878.3	6820.36	8198.01	2788.2	6168.44	6299.36	8933.46	7865.01	8639.53
	MW Baseline-10	12882.6		15421.9	15187.7	9646.8	16535.3		10876.2	11385.6	9480.33	16829.7	15198.2	11693.5	14083.3	11464.9	12525.5	10027.2
	MW 10/10	20859.2		20118.4	23562	22108.3	25036.3		19973.6	22811.1	17130.1	25453.9	19939.4	17680.6	20162.1	19676.3	19490.4	18886.7
	∆-10/10	7976.65		4696.47	8374.23	12461.5	8501.06		9097.43	11425.6	7649.76	8624.2	4741.28	5987.16	6078.73	8211.43	6964.89	8859.43

## Sheet: TPR 10
MAP	Baseline IV1-10	111.053		124.738	119.93	103.541	115.967		106.868	105.524	104.381	117.782	121.016	110.916	115.498	98.2485	101.618	108.711
	IV1-10/10	135.653		120.677	140.831	146.546	143.529		138.67	127.988	126.296	131.531	139.285	134.78	136.866	123.134	130.724	158.278
	IV1∆-10/10	24.5997		-4.06074	20.9008	43.0051	27.5618		31.8022	22.4644	21.9147	13.7488	18.2685	23.8639	21.3678	24.8857	29.1062	49.567
	Baseline IV2-10	113.789		121.076	125.93	100.574	124.08		106.348	100.89	114.417	135.892	118.251	115.611	124.115	93.2483	103.625	108.993
	IV2-10/10	137.811		126.842	143.554	136.972	153.405		132.769	146.775	129.081	143.909	132.691	134.702	135.494	134.528	127.319	151.314
	IV2∆-10/10	24.0219		5.76602	17.624	36.3984	29.3248		26.4211	45.8855	14.6645	8.01747	14.4402	19.0908	11.3798	41.2795	23.6943	42.3203
	Baseline IV3-10	113.735		125.769	123.797	93.9506	129.555		110.43	104.696	114.194	147.462	118.511	114.33	123.072	84.3362	95.0351	107.151
	IV3-10/10	136.181		127.651	140.78	144.153	151.291		124.546	150.24	124.311	148.938	120.455	132.844	139.627	131.123	121.344	149.235
	IV3∆-10/10	22.4463		1.88179	16.9823	50.202	21.7361		14.1157	45.5432	10.1169	1.47633	1.94406	18.5142	16.5555	46.7867	26.3092	42.0844
	MW Baseline-10	112.859
	MW 10/10	136.548
	∆-10/10	23.6893		1.19569	18.5024	43.2018	26.2075		24.113	37.9644	15.5654	7.74752	11.5509	20.4896	16.4344	37.6506	26.3699	44.6573
CO	Baseline IV1-10	6.41465		8.09787	6.37022	8.10826	5.33868		6.68348	6.7372	7.08589	4.68744	7.97274	4.83703	6.22657	5.62389	6.54106	5.49483
	IV1-10/10	9.85825		11.7165	9.33376	14.5496	7.25371		11.2811	10.8701	12.0352	7.37679	11.3363	7.14334	8.05026	8.77787	9.19168	9.09935
	IV1∆-10/10	3.44359		3.61858	2.96354	6.44134	1.91503		4.59763	4.13288	4.94929	2.68935	3.36354	2.30631	1.82369	3.15398	2.65062	3.60452
	Baseline IV2-10	6.95476		8.66179	6.86446	9.15214	6.03553		6.53508	7.70379	6.83725	6.91834	8.60136	5.26776	6.17341	5.55787	6.99135	6.06647
	IV2-10/10	10.4826		11.5677	10.7998	12.4857	8.89696		12.5889	12.3664	12.5971	9.21695	11.8472	7.94737	8.48276	9.36142	10.2064	8.39218
	IV2∆-10/10	3.52786		2.90588	3.93531	3.33356	2.86143		6.05381	4.66259	5.75981	2.29861	3.2458	2.67962	2.30935	3.80354	3.21502	2.3257
	Baseline IV3-10	7.19987		8.36997	7.29103	9.67701	6.50092		6.24849	8.54307	6.72604	7.04454	8.45092	5.56319	6.58061	6.39952	7.39186	6.01108
	IV3-10/10	10.7983		11.2069	11.1547	14.8624	8.53533		13.326	13.1068	10.9803	10.5451	12.1259	7.79166	8.68626	9.45946	10.3843	9.01098
	IV3∆-10/10	3.59841		2.83696	3.86365	5.18535	2.03441		7.07747	4.56371	4.25422	3.50051	3.67499	2.22847	2.10565	3.05995	2.99246	2.9999
	MW Baseline-10	6.85643
	MW 10/10	10.3797
	∆-10/10	3.52329		3.12047	3.5875	4.98675	2.27029		5.90964	4.45306	4.98777	2.82949	3.42811	2.4048	2.07956	3.33916	2.9527	2.97671
TPR	Baseline IV1-10	17.8344		15.4038	18.8267	12.7698	21.7221		15.9899	15.6629	14.7309	25.1271	15.1787	22.9305	18.5493	17.4698	15.5354	19.7843
	IV1-10/10	14.3885		10.2998	15.0883	10.0722	19.787		12.2922	11.7744	10.4939	17.8303	12.2866	18.8679	17.0014	14.0278	14.222	17.3945
	IV1∆-10/10	-3.44592		-5.10398	-3.73836	-2.69765	-1.93509		-3.69762	-3.88851	-4.23697	-7.29679	-2.89212	-4.06268	-1.54781	-3.44204	-1.31339	-2.38983
	Baseline IV2-10	16.7845		13.9782	18.3452	10.9891	20.5582		16.2734	13.0961	16.7344	19.6423	13.748	21.9469	20.1047	16.7777	14.8219	17.9665
	IV2-10/10	13.5531		10.9652	13.2923	10.9703	17.2424		10.5465	11.8689	10.247	15.6135	11.2003	16.9492	15.9729	14.3704	12.4745	18.0303
	IV2∆-10/10	-3.23133		-3.01295	-5.0529	-0.0187779	-3.31587		-5.72686	-1.22722	-6.48741	-4.02871	-2.5477	-4.99768	-4.13179	-2.40724	-2.34738	0.0638147
	Baseline IV3-10	16.1871		15.0262	16.9794	9.70864	19.9287		17.6731	12.2551	16.9779	20.9328	14.0234	20.5512	18.7022	13.1785	12.8567	17.8255
	IV3-10/10	13.0611		11.3904	12.6207	9.69917	17.7253		9.34609	11.4627	11.3213	14.124	9.93368	17.0495	16.0745	13.8616	11.6853	16.5615
	IV3∆-10/10	-3.12598		-3.63588	-4.35873	-0.00946611	-2.20344		-8.32699	-0.792391	-5.65659	-6.8088	-4.08975	-3.50163	-2.62769	0.683032	-1.17139	-1.26404
	MW Baseline-10	16.9353		14.8027	18.0504	11.1559	20.7363		16.6454	13.6714	16.1477	21.9007	14.3167	21.8095	19.1187	15.8087	14.4047	18.5254
	MW 10/10	13.6676		10.8851	13.6671	10.2472	18.2515		10.7283	11.702	10.6874	15.856	11.1402	17.6222	16.3496	14.0866	12.7939	17.3288
	∆-10/10	-3.26774		-3.9176	-4.38333	-0.908633	-2.4848		-5.91716	-1.96937	-5.46032	-6.04477	-3.17652	-4.18733	-2.7691	-1.72208	-1.61072	-1.19669

## Sheet: HR 20
		MW		HNMN27	ZRMX18	TNRH15	GTCH12	SIMC17	TEJN28	URLN27	GERN28	SRAN08	JOMJ03	KGMN30	GZHR26	ETPL22	WRFN10	RFMN07
0	00:00:00	80.1373		90.1984	76.5046	75.6048	91.818	82.934	84.8096	75.0876	57.5668	85.649	88.2007	73.9888	88.0799	83.6898	83.3642	64.5624
5	00:00:05	#DIV/0!
10	00:00:10	#DIV/0!
15	00:00:15	84.3776		92.474	86.103	76.2456	83.3609	82.3459	88.6139	84.4116	65.8311	92.1902	93.6193	73.1346	95.8467	85.4526	94.8941	71.1408
20	00:00:20	84.3137		105.442	82.8566	75.7784	90.265	84.9961	76.4348	88.4036	63.7194	86.7659	107.15	73.5377	100.788	82.6904	89.0979	56.7795
25	00:00:25	84.2639		92.4221	73.7981	70.3651	90.2068	81.4563	83.5821	81.5912	67.2915	95.1735	98.0999	80.9669	105.908	84.8069	90.6889	67.6011
30	00:00:30	85.5438		102.959	81.6113	71.2025	100.82	83.5438	80.9999	86.0391	75.5639	78.9478	103.519	74.847	105.032	84.6825	78.3511	75.0386
35	00:00:35	81.2765		103.898	75.2435	70.8667	86.1412	82.861	64.5119	82.0003	69.6022	76.8966	100.996	72.8725	104.345	78.1523	86.0941	64.6655
40	00:00:40	78.5272		95.9773	76.3833	68.3993	83.4232	79.216	77.2325	86.8334	61.2607	68.419	99.6875	71.0021	75.1766	83.3541	81.9624	69.5805
45	00:00:45	79.0917		87.2168	80.5985	63.6051	94.9363	80.1877	76.8931	81.1588	60.5752	70.2314	98.5169	69.4221	89.188	75.9087	84.5984	73.3382
50	00:00:50	81.5366		94.6218	75.2528	71.4331	92.2138	78.7366	84.5028	90.0878	58.3492	83.9599	99.9409	69.3507	102.637		78.7688	61.6574
55	00:00:55	79.8221		89.2098	84.5956	73.6192		76.2407	84.7644	79.1423	50.2866		102.773	67.7619	99.854	79.6937	79.0103	70.7359
60	00:01:00	82.5906		95.2753	76.8395	66.9822	79.3693		86.3213	86.0252	51.3918	91.0593	100.677	80.4072	105.855	81.2006	86.5377	68.3261
65	00:01:05	84.7501		87.0391	78.3233	75.2715	99.6289	81.9493	88.504	83.9761	49.0599	100.797	105.93	68.1448	113.599	89.9957	79.9075	69.1244
70	00:01:10	85.2343		91.294	82.0518	75.1771		89.7019	79.4811	85.7878	49.2104	96.4049	88.603	78.3701	111.802	94.442	97.1517	73.8022
75	00:01:15	86.0232		91.1049	78.1448	78.6721	106.092	87.4482	87.6503	82.582	51.2787	93.0246	105.951	71.7644	109.756	85.9375	103.207	57.7342
80	00:01:20	85.1237		89.5059	73.6771	76.8651	104.056	84.1588	86.8157	82.6265	53.7673	81.034	108.363	73.2858	105.945	86.4294	105.087	65.2384
85	00:01:25	84.6378		94.4505	77.3429	76.3609	107	84.4613	70.3095	75.8771	65.558	91.2206	116.122	69.3466	95.3962	81.3217	104.505	60.2945
90	00:01:30	86.3308		101.953	74.3443	75.3991	95.4174	87.2636	76.4184	87.7225	56.5343	98.1031	114.189	69.5241	99.0827	87.227	111.542	60.241
95	00:01:35	86.4486		94.8611	85.5778	78.2911	83.829	90.9863	88.1912	77.7994	58.6692	95.795	110.223	74.4594	101.129		106.496	63.9732
100	00:01:40	90.4777		94.0835	89.5798	76.8473	108.863	106.684	87.1476	87.1171	60.781	103.051	113.134	72.2138	100.986	83.644	94.2795	78.7537
105	00:01:45	92.6803		105.097	94.9501	89.0116	83.0257	97.9424	86.1732	65.6279	73.6284	107.165	120.08	77.7379	110.664	86.9612	99.4594
110	00:01:50	92.4258		102.045	95.3592	82.7943	95.5074	104.757	89.8204	76.3014	80.1141	110.919	114.194	83.5815	97.112	88.5599	88.299	77.023
115	00:01:55	98.8582		112.92	102.898	91.9063	102.501	115.445	97.174	88.3705	86.6561	110.328	115.303	84.0044	102.541	89.6367		84.3305
120	00:02:00	105.029		112.324	94.8091	102.687	115.075	125.418	90.673	97.8395	88.203	120.484	119.794	84.632	110.576	99.8751	119.649	93.4039
125	00:02:05	104.141		107.577	90.384	104.028	108.678	131.395	91.2349	101.975	87.1931	104.491	119.255	87.8401	114.953	99.6008	122.377	91.1321
130	00:02:10	109.235		117.459	99.0571	111.053	113.884	130.765	97.2763	107.418	93.5117	110.708	120.603	96.7167	120.343	98.9992	124.952	95.7832
135	00:02:15	115.789		128.092	107.958	119.668	118.882	131.106	102.886	116.892	99.5174	122.979	129.446	100.507	124.511	103.458	128.946	101.983
140	00:02:20	117.631		132.191	106.652	122.913	122.776	134.6	110.311	121.778	99.7528	124.803	133.03	97.753	117.804	107.143	130.686	102.274
145	00:02:25	117.314		133.311	104.855	122.559		132.907	112.038	121.872	100.403	120.479	131.415	95.702	130.044	105.099	133.209	98.5092
150	00:02:30	118.284		133.209	105.092	122.991	113.505	130.261	115.572	121.969	101.456	120.172	132.677	95.617	129.956		134.067	99.4336
155	00:02:35	117.992		135.726	104.881	125.542	117.834	130.463	117.399	121.67	101.133	121.744	135.265	96.5792	126.715	102.74	136.178	96.0159
160	00:02:40	120.972		138.507	106.252	125.881	117.072	133.03	119.067	122.619	103.377	126.308	136.62		127.608	106.61	135.494	95.1673
165	00:02:45	121.267		140.96	106.904	128.295	122.86	133.292	120.982	121.903	103.856	127.41	138.567	100.537	128.178	108.526	133.683	103.052
170	00:02:50	122.432		142.559		128.916	125.158	133.369	124.187	125.755	101.798	121.899	139.574	98.9819	129.776	105.562	131.055	105.46
175	00:02:55	122.371		143.905	112.93	130.475	125.73	137.054	125.155	124.844	100.052	126.09	139.359	95.5992	130.916	106.74	131.315	105.396
180	00:03:00	125.441		145.771	113.525	131.159	125.041	139.115	126.585	126.38	104.532	127.296	143.436	98.8476	130.219	110.209	134.06
185	00:03:05	125.655		150.704	111.416	134.505	127.983	139.008	129.425	128.623	107.148	129.417	144.976	97.3589	131.537	108.705	137.449	106.565
190	00:03:10	126.586		154.664	109.697	136.628	131.316	136.913	131.287	129.062	108.368	130.397	146.604	99.7671	130.841	109.86	138.485	104.9
195	00:03:15	126.579		157.157	107.977	138.157	133.682	133.307	134.275	127.278	106.649	128.676	148.673	101.781	131.308	109.499	138.297	101.963
200	00:03:20	126.699		155.269	107.619	138.808	133.632	131.091	136.711	129.337	107.466	127.252	148.786	103.343	130.048	108.198	140.69	102.231
205	00:03:25	127.629		153.799	107.555	140.929	132.491	133.292	138.574	130.966	105.896	131.534	150.159	104.695	132.989	110.046	137.96	103.548
210	00:03:30	126.916		156.131	105.532	140.97	131.853	134.166	139.479	127.432	105.495	132.53	151.532	103.505	134.6	105.678	137.318	97.5127
215	00:03:35	128.812		159.06	108.952	139.501	136.377	137.524	140.47	128.502	104.908	135.138	153.319	102.893	135.959	107.535	138.801	103.239
220	00:03:40	131.142		161.425		139.693	131.717	139.846	141.416	129.26	107.652	134.344	154.272	102.098	135.704	111.204	141.435	105.923
225	00:03:45	130.512		162.17	115.836	142.099	131.157	140.33	141.738	131.623	106.433	133.633	154.424	102.633	134.951	110.045	143.506	107.098
230	00:03:50	130.054		162.123	114.344	144.719	130.968	139.605	140.679	130.453	108.268	134.545	155.401	101.151	134.618	107.082	140.873	105.98
235	00:03:55	130.537		162.047	113.083	145.311	131.616	139.256	143.551	131.499	112.23	134.738	155.927	103.102	131.44	106.902	143.326	104.024
240	00:04:00	130.176		163.174	112.067	143.815	128.897	139.176	143.784	133.442	111.795	130.659	154.846	106.059	131.408	109.315	139.904	104.304
245	00:04:05	130.217		162.237	110.855	139.989	135.284	138.339	139.756	132.541	108.908	134.331	154.042	105.994	135.951	110.587	139.011	105.424
250	00:04:10	130.137		156.947	117.552	134.763	132.987	137.963	140.848	128.439	103.704	138.343	155.638	103.875	141.41	112.608	138.277	108.705
255	00:04:15	126.76		158.172	114.184	130.246	131.595	137.618	135.532	123.191	97.1265	138.668	157.141	93.2533	139.025	107.574	134.314	103.753
260	00:04:20	123.098		155.34	111.835	128.355	132.161	132.272	132.554	119.917	96.2098	125.111	152.106	89.0969	135.147	109.598	127.594	99.1765
265	00:04:25	120.873		150.227	105.065	129.697	132.163	131.403	127.562	118.33	94.8033	119.533	143.004	93.1524	133.102	109.442	127.567	98.0426
270	00:04:30	116.337		146.213	103.069	119.006	132.398	125.07	117.48	108.598	86.3047	120.118	142.294	92.5064	126.492	100.206	128.442	96.8618
275	00:04:35	115.855		139.243	99.7673	122.883	131.591	121.579	120.505	99.7179	83.0573	119.155	147.962	94.9817	126.886	103.701	128.844	97.9495
280	00:04:40	111.975		134.172	96.2155	121.404	126.107	111.73	114.802	100.979	70.4795	126.36	147.199	92.7484	120.981	95.3028	126.763	94.3843
285	00:04:45	112.024		133.027	93.783	121.314	122.154	114.388	112.02	114.314	77.2933	117.722	144.594	89.261	121.613	100.41	124.781	93.6855
290	00:04:50	110.819		132.739	91.9858	118.239	124.8	111.833	104.215	123.567	76.0381	125.515	142.868	91.8832	120.419	92.9953	122.791	82.3934
295	00:04:55	107.481		127.085	86.1523	111.422	126.054	114.817	98.6173	122.609	65.5598	126.287	138.088	88.3417	125.485	90.6428	120.485	70.5654
300	00:05:00	105.824		127.056	80.2944	112.704	121.782	112.992	101.837	114.493	64.9176	123.283	134.263	90.3129	124.633	87.9716	120.59	70.2278
305	00:05:05	101.88		125.647	82.7664	108.533	120.49	105.276	103.259	100.933	54.4995	116.48	132.346	88.3645	120.851	86.8682	116.848	65.0426
310	00:05:10	101.334		132.034	84.9284	107.493	116.395	108.037	93.88	95.6169	51.4728	112.691	134.083	85.2273	113.546	88.9989	115.713	79.8888
315	00:05:15	102.973		132.073	81.6235	106.769	118.405	102.169	95.7994	97.0924	58.1087	120.001	133.103		111.492	88.2969	113.643	83.0442
320	00:05:20	99.8629		119.601	81.6779	106.004	116.587	104.654	80.0525	96.5672	52.0207	104.418	133.632		113.467	92.294	121.735	75.3686
325	00:05:25	100.306		117.558	83.0076	104.735	114.68	103.168	92.1973	99.6542	54.0827	108.853	136.902		110.229	91.2837	115.77	72.1581
330	00:05:30	94.972		106.505	81.8698	104.597	113.569	94.2154	88.1207	76.6024	58.5772	98.9942	130.283		97.6195	88.8719	113.355	76.4265
335	00:05:35	94.8992		108.689	76.9267	105.489	107.406	97.3488	90.0198	81.729	62.7081	99.5686	132.049		105.386	92.0615	109.157	60.0515
340	00:05:40	94.1846		117.919	82.166	103.459	111.792	83.2398	90.0952	94.6752	56.5319	101.062	128.013	72.7692	105.5	89.1648	110.099	66.2842
345	00:05:45	92.8274		107.409	81.2086	98.9551	106.061	81.5765	86.1726	89.9116	56.0492	100.349	128.776	82.2872	107.528	93.5334	111.044	61.5491
350	00:05:50	91.5027		108.077	77.4107	100.545	104.601	81.9239	81.8597	86.0103	49.9878	96.5008	124.675	83.7179	108.018	93.8559	103.667	71.6899
355	00:05:55	91.6045		120.435	82.5374	99.8498	82.6562	82.1477	83.0451	79.759	50.7771	107.211	127.771	79.2783	111.623	92.2593	107.738	66.9798
360	00:06:00	91.6136		114.106	83.1228	97.5125		80.3779	91.6469	79.0063	53.3708	107.676	125.795	77.2352	109.107	94.4379	99.0901	70.1064
365	00:06:05	90.4486		115.261	77.5315	93.9318		84.2653	81.6081	77.883	52.6178	104.186	131.586	76.697	114.169	91.2759	100.934	64.3355
370	00:06:10	90.3368		120.924	74.4405	90.4766		80.9421	81.2471	79.8554	56.6142	99.9527	119.92	75.709	120.069	90.2327	104.47	69.8617
375	00:06:15	91.8205		114.1	87.1647	89.7665		86.8895	82.7736	91.4994	56.5197	99.6937	118.831	79.1019	115.009	93.4293	107.634	63.0749
380	00:06:20	92.5137		112.16	88.6369	90.9018		83.6347	85.8165	85.9692	53.137	101.393	127.376	75.0654	112.231	92.5879	115.216	71.0678
385	00:06:25	91.0432		113.409	81.5259	89.531		76.3671	83.3461	85.3469	56.6956	112.421	102.408	77.9665	112.402	100.343	110.332	72.5126
390	00:06:30	90.7518		114.176	88.5323	88.7431	102.611	74.6037	78.6372	77.1486	55.8852	110.528	115.314	71.7703	105.956	100.65	102.759	73.9627
395	00:06:35	90.6173		101.56	82.1022	98.5054	105.155	80.1004	82.5292	83.3541	60.4934	101.917	124.008	81.8527	95.6057	88.5186	102.329	71.2293
400	00:06:40	90.7735		115.746	86.2	94.5047	107.851	83.687	76.2334	87.5252	57.8902	88.7298	113.835	83.5283	105.621	93.423	100.869	65.9574
405	00:06:45	90.9171		112.354	85.0964	90.803	108.468	81.3761	89.8483	78.9259	53.4332	89.5	113.907	81.9586	115.193	92.1823	100.853	69.8579
410	00:06:50	89.3789		111.988	86.3554	93.041	111.446	78.7552	73.6445	79.992	56.3576	88.3396	116.109	76.4125	104.792	91.3978	103.444	68.6078
415	00:06:55	90.8335		111.403	88.9927	87.2345	106.732	76.2167	73.3249	82.1201	53.079	98.4356	121.818	79.8627	111.312	90.6551	106.492	74.8233
420	00:07:00	90.5279		115.609	84.2765	92.4349	106.554		77.4621	73.5686	56.1015	108.7	107.833	75.4467	104.037	89.8204	105.592	69.9543
425	00:07:05	89.526		109.556	86.8248	90.751			74.7071	85.0412	54.4875	96.7669	118.057	77.303	99.738	91.7703	101.656	77.1783
430	00:07:10	91.6117		116.482	77.5451	86.4241	105.904	93.1677	77.4469	84.9384	58.9524	96.8782	117.329	77.7184	107.538	90.8891	101.213	81.7494
435	00:07:15	92.5772		117.514	82.1353	90.0632	110.165	94.8993	77.694	75.8213	55.3285	90.4005	119.655	82.0801	111.217	94.2911	101.056	86.3381
440	00:07:20	90.1797		117.329	84.5259	88.578	94.3689	73.6142	80.8373	70.4236	59.1298	89.8525	115.609	86.1017	112.331	92.8063	101.319	85.8694
445	00:07:25	89.699		119.351	88.9	92.3513	86.8505	79.2611	82.8831	74.5184	59.5277	85.1853	118.185	79.7794	113.769	90.5069	97.7536	76.6619
450	00:07:30	90.6703		121.321	78.7143	85.3295	102.544	85.4159	83.1817	73.4718	59.3851	87.8008	114.809	74.6591	120.293	91.2297	101.926	79.9725
455	00:07:35	89.0385		103.798	86.3779	88.8182	100.406	82.1999	79.3083	80.0699	58.6534	87.9952	116.871	77.1901	125.702	89.3142	93.1156	65.7591
460	00:07:40	92.31		117.966	84.9463	85.3372	98.3205	78.4653	85.326	83.6166	56.7596	90.9469	111.147		129.314	88.946	111.503	69.7461
465	00:07:45	93.8671		110.791	89.2333	97.7135	96.1192	86.7465	85.3759	89.0808	78.2508	95.099	104.823	81.0067	128.034	92.0368	107.671	66.0244
470	00:07:50	96.2944		118.78	95.6941	95.8603	94.2676	96.5941	88.8677	85.7883	73.8561	102.941	114.305	75.0574	123.375	98.9888	118.056	61.9835
475	00:07:55	103.392		121.78	91.923	95.3548	75.8085	109.989		96.5191	87.7016	110.456	127.326	89.8918	124.468	89.6842	123.197
480	00:08:00	106.468		125.643	97.9785	104.439		114.559	95.8476	100.336	81.5788	109.324	135.269	83.7291	133.582	92.7387	128.476	87.051
485
490
495
500
505
510
515
520
525
530
535
540
545	00:08:05	109.34		123.15	97.4026	97.8695		123.26		110.885	83.7866	115.731	134.276	87.9752	138.55	102.395	117.6	88.5433
550	00:08:10	112.646		129.737	102.759	102.304	100.919	125.881	94.0028	116.86	92.2517	121.144	134.22	98.0167	140.634		123.805	94.5057
555	00:08:15	116.228		134.63	110.294	104.449	111.204	129.366	104.871	123.666	88.7207	122.327	135.133	97.3964	141.751		125.895	97.4905
560	00:08:20	117.132		137.461	107.295	111.765	118.619	132.645	102.772	130.677	87.7451	125.497	135.738	95.853	141.757	99.7337	132.399	97.0269
565	00:08:25	118.823		141.88	110.294	115.987	123.848	133.405	105.02	129.053	89.0689	132.801	141.21	93.7954	129.996	102.503	137.402	96.0796
570	00:08:30	121.472		145.084	108.732	119.943	120.434	137.246	108.27	132.012	93.6268	130.117	143.898	97.4333	138.049	106.81	138.11	102.308
575	00:08:35	122.679		147.439	110.746	122.909	121.55	137.848	112.891	133.403	93.1801	129.781	146.24	98.0832	139.554	105.625	140.659	100.27
580	00:08:40	125.106		149.012	111.111	130.412	123.598	138.563	118.756	133.409	97.6753	133.78	148.878	100.075	140.922	103.704	143.942	102.754
585	00:08:45	128.746		151.177		133.869	128.648	137.752	120.9	133.652	100.367	139.183	152.851	100.598	142.088	108.12	147.83	105.406
590	00:08:50	129.484		153.829		135.383	127.822	138.701	123.081	133.299	100.613	132.273	157.93	102.578	144.379	109.582	148.926	104.379
595	00:08:55	131.318		156.034		136.527	133.876	139.604	127.664	133.84	100.245	137.901	160.386	105.129	144.704	106.196	150.471	105.881
600	00:09:00	133.631		159.11		140.923	133.372	143.156	131.271	138.082	102.502	141.911	160.909	102.095	144.72	110.784	152.68	109.322
605	00:09:05	135.17		161.167	108.143	144.024	134.716	143.695	133.284	142.764	102.994	145.308	162.937	102.887	144.354	110.592	155.512
610	00:09:10	134.788		162.559	109.118	147.105	136.031	146.135	133.638	145.182	102.543	144.98	164.223	106.61	146.301	110.218	156.864	110.306
615	00:09:15	135.587		164.293	111.94	148.862	140.231	146.506	135.383	143.443	104.18	143.429	165.89	107.472	146.267	110.712	156.79	108.412
620	00:09:20	136.301		166.548	114.504	149.064	141.214	148.402	139.136	143.665	104.368	144.502	166.583	108.403	143.163	110.761	157.144	107.061
625	00:09:25	137.841		168.545	117.496	150.676	140.538	151.051	143.905	143.903	104.64	147.206	168.156	108.748	145.762	110.66	156.023	110.303
630	00:09:30	138.787		169.914	120.783	154.097	140.51	152.371	147.401	144.475	108.271	145.553	169.528	107.455	146.002	109.075	156.397	109.965
635	00:09:35	140.296		170.327	121.485	156.372	142.927	153.96	148.034	145.764	110.143	147.447	169.953	110.493	146.849	112.05	158.417	110.223
640	00:09:40	140.827		171.378	121.18	155.094	143.057	155.543	147.556	147.076	109.005	148.766	170.76	111.595	146.709	110.405	160.909	113.367
645	00:09:45	141.474		172.847	122.43	156.118	144.823	155.528	147.847	147.799	109.18	149.916	171.043	112.876	147.404	108.101	161.69	114.506
650	00:09:50	142.098		173.483	122.882	158.202		156.133	149.386	147.677	110.512	152.923	170.361	114.412	148.898	108.027	159.644	116.83
655	00:09:55	141.896		173.996	120.81	160.806	142.782	154.5	150.466	146.123	110.052	153.336	170.66	114.523	149.893	108.475	159.47	112.546
660	00:10:00	140.708		173.006	119.397	161.734	140.99	154.179	152.041	144.674	108.104	149.731	170.614	114.321	146.837	109.318	157.305	108.364
665	00:10:05	141.004		171.764	121.107	158.177	146.98	162.634	151.518	141.648	108.967	150.611	167.839	113.658	145.283	111.774	154.55	108.546
670	00:10:10	142.368		168.548	125.99	150.041	150.461	185.815	151.41	138.795	106.81	155.142	167.591	115.118	144.352	111.998	151.408	112.043
675	00:10:15	142.911		168.01	126.287	147.316	148.672	211.394	147.789	134.814	104.742	153.729	168.462	113.644	149.27	108.112	148.646	112.783
680	00:10:20	135.95		167.344	122.379	143.332		138.008	148.891	132.541	99.957	152.838	167.094	111.964	150.469	107.216	147.86	113.408
685	00:10:25	134.938		166.294	116.464	143.678	139.912	152.874	147.636	129.505	90.7985	151.245	167.108	109.598	148.643	103.911	145.432	110.97
690	00:10:30	131.562		162.938	112.278	143.896	136.991	141.613	139.188	124.103	92.6084	149.636	168.433	105.324	147.623	102.356	142.663	103.775
695	00:10:35	127.722		160.576	106.156	143.095	136.368	132.738	133.873	119.644	83.9565	147.365	168.013	97.3617	146.942	99.1406	138.9	101.705
700	00:10:40	126.407		158.599	103.857	140.32	137.619	133.233	132.444	119.066	78.9608	148.992	167.478	97.9156	141.125	99.0528	136.688	100.751
705	00:10:45	122.679		158.573	100.765	139.376	136.368	129.931	119.609	108.364	70.4602	146.061	162.759	95.6775	135.251	96.6532	135.708	104.635
710	00:10:50	120.82		154.293	96.4454	136.024	136.131	125.128	125.332	100.834	75.5479	140.568	160.762	106.406	129.248	97.0376	133.836	94.7087
715	00:10:55	117.778		154.55	95.8958	129.579	133.105	121.405	121.24	95.7934	70.8443	138.806	159.1	111.415	128.478	93.679	134.32	78.466
720	00:11:00	114.1		150.889	91.7112	130.5		119.386	113.707	94.519	69.1341	137.329	156.129	94.3151	131.397	88.6516	136.491	83.2433
725	00:11:05	114.033		148.645	91.5898	123.173	128.88	122.903	112.322	93.4211	69.8037	136.157	153.59	90.7003	132.015	93.1473	137.061	77.0851
730	00:11:10	112.957		145.304	93.5108	118.573	127.772	115.085	105.203	94.1087	68.2912	133.732	155.395	100.613	122.236	91.7883	137.103	85.644
735	00:11:15	111.091		142.828	91.1304	118.12	121.256	117.927	108.549	91.4956	63.4565	135.664	149.907	97.493	126.991	83.883	133.615	84.049
740	00:11:20	109.263		139.979	93.2371	118.451	117.764	114.654	90.7041	97.9226	49.754	132.83	150.27	96.0746	120.402	91.9446	133.424	91.5333
745	00:11:25	107.399		144.711	90.5823	117.63	124.429	107.82	98.2489	91.1269	52.9698	123.776	147.173	89.5402	119.403	91.7325	132.974	78.8632
750	00:11:30	106.683		141.06	90.8853	115.397	123.684	108.185	101.103	91.4094	62.8316	117.551	147.551	80.4454	116.952	91.7638	129.963	81.4601
755	00:11:35	104.784		135.761	90.8171	114.716	116.019	112.786	97.2884	85.615	57.7398	115.334	144.816	87.7383	118.141	94.5807	127.037	73.367
760	00:11:40	104.142		131.075	93.4366	112.154	119.851	93.2546	101.964	81.2259	56.11	120.452	144.486	90.6942	119.255	94.7213	125.683	77.774
765	00:11:45	101.957		132.662	88.9942	113.949	128.447	91.5284	83.9916	87.5253	55.4764	127.631	139.615	74.0367	109.067	94.0048	122.256	80.1742
770	00:11:50	103.551		131.904	86.569	110.494	121.515	102.091	85.8859	90.494	60.2644	133.668	142.535	83.0514	120.349	92.6733	121.026	70.7439
775	00:11:55	101.478		134.812	87.1566	109.492	120.133	103.918	76.6258	73.637	61.6696	129.852	138.078	80.4551	116.625	95.7905	120.005	73.9173
780	00:12:00	103.498		135.165	90.4454	107.665	118.096	103.781	98.6976	83.8663	64.9784	123.252	137.628	84.3891	116.309	94.9635	126.033	67.2009
785	00:12:05	99.6564		138.682	84.9975	106.64		100.907	90.6735	81.2171	58.7169	108.262	135.843	82.3364	112.764	93.3406	125.648	75.1607
790	00:12:10	99.8226		141.274	85.9302	106.9	115.347	102.602	80.1803	82.6059	54.5334	107.92	137.975	81.935	108.378	94.3905	123.796	73.5721
795	00:12:15	102.247		137.652	87.4754	106.484	120.409	102.256	91.6745	86.3994	68.2692	115.085	132.97	81.759	119.247	94.56	113.405	76.064
800	00:12:20	101.333		136.833	86.1506	112.364	119.582	83.2306	92.1668	84.4546	58.401	119.62	133.555	84.1829	120.904	99.6799	118.863	70.0028
805	00:12:25	100.103		132.49	86.1977	103.536	125.284	93.0726	78.7278	83.1709	65.6762	124.113	131.282	84.7014	108.088	98.1282	112.84	74.2354
810	00:12:30	100.227		128.657	89.6526	106.571	114.881	88.4359	87.8629	82.0556	66.2352	117.596	132.22	83.1944	120.307	91.5107	123.497	70.7266
815	00:12:35	99.5089		131.625	83.764	108.271	117.761	95.756	85.1707	71.7214	64.5401	114.054	134.067	88.1703	108.863	94.2854	119.881	74.7037
820	00:12:40	96.2653		131.583	89.176	97.9111	116.83	91.0533	77.8177	83.2589	64.2831	112.049		84.6808	118.44	95.0374	117.937	67.6564
825	00:12:45	98.4962		123.234	87.6937	101.726	116.921	89.7391	88.0989	81.2774	61.6756	109.825	130.06	86.7052	108.581	98.2031	121.522	72.1812
830	00:12:50	97.9365		125.608	83.5678	102.749	119.357	83.4505	84.1751	92.6031	60.9414	112.99	133.043	80.9934	109.676	95.6412	105.682	78.5689
835	00:12:55	96.5001		124.182	84.4345	98.7766	118.025	90.0835	87.919	68.7298	71.9363	108.076	131.953	89.2002	87.7612	97.6526	113.101	75.6695
840	00:13:00	98.8101		130.194	84.6979	101.286	115.932	92.381	92.1395	83.6376	66.2998	107.626	131.707	82.4176	104.954	99.4315	108.246	81.2023
845	00:13:05	97.8495		124.819	87.1301	105.982	112.02	97.7636	92.9313	77.8571	62.405	111.482	125.114	86.1569	107.853	101.881	107.599	66.7475
850	00:13:10	99.9679		124.637	84.0647	102.844	110.624	99.7436	82.2788	87.1473	65.0096	118.409	129.829	86.3356	116.187	102.359	111.311	78.7381
855	00:13:15	100.437		136.057	79.6581	98.4601	118.972	105.344	92.0445	81.2556	53.9487	117.124	128.817	87.7193	115.079	101.557	115.372	75.1426
860	00:13:20	98.3247		123.827	81.1897	100.885	118.502	96.712	81.1079	90.2164	63.3493	113.987	131.694	70.761	119.815	97.2088	115.139	70.4763
865	00:13:25	99.8802		127.934	82.7241	98.7401	123.059	90.4748	83.8758	93.4787	62.0693	101.915	130.96	90.6353	121.863	99.4324	113.256	77.7846
870	00:13:30	98.406		125.783	88.5689	101.22	125.875	88.9743	82.0512	83.987	63.5857	102.129	131.599	80.1697	125.114	92.1089	113.037	71.8867
875	00:13:35	98.9689		127.14	83.6249	100.99	118.022	82.8543	83.1759	79.1572	68.0519	109.668	131.19	88.401	119.951	97.6805	114.719	79.9082
880	00:13:40	99.1291		126.163	91.1377	108.507	111.896	81.5496	86.9057	89.4241	67.8395	103.843	126.802	81.456	125.719	95.9679	117.639	72.088
885	00:13:45	97.3455		122.054	81.6863	101.028	107.405	91.073	80.1469	69.4965	71.9111	104.273	130.301	89.2228	124.902	88.2506	121.779	76.6526
890	00:13:50	102.951		125.217	95.6449	103.889	108.836	90.3264	91.8069	96.4397	79.3544	106.576	119.33	90.9265	129.127	99.045	127.671	80.0723
895	00:13:55	99.8627		125.988	98.0647	102.754	108.246	108.711	92.0275	81.023	81.2359	114.026		92.1277	120.338	96.3336		77.3381
900	00:14:00	107.774		129.06	98.9119	107.863	123.431	102.453	100.023	102.692	84.7295	111.184	135.749	92.4253	127.509	86.4232	122.747	91.4078
905
910
915
920
925
930
935
940
945
950
955
960
965	00:14:05	113.153		127.367	104.845	105.283	121.446	117.082	96.596	109.911	85.4864	122.187	141.727	97.1227	134.826		122.102	98.1581
970	00:14:10	117.772		132.889	108.194	110.901	123.332	126.569	100.263	116.842	89.9926	128.036	145.416	101.351	139.432		132.167	93.4214
975	00:14:15	120.577		137.464	111.71	111.519	124.438	132.691	105.485	128.35	94.3609	130.758	147.091	102.857	143.101	103.633	138.319	96.8751
980	00:14:20	122.139		140.412	112.057	114.908	123.823	134.628	108.564	130.148	90.5507	131.156	150.151	101.151	144.819	104.664	142.993	102.064
985	00:14:25	124.64		144.837	110.949	123.169	127.224	137.94	113.362	132.324	92.2069	139.147	149.527	99.6222	142.202	108.158	145.663	103.274
990	00:14:30	125.984		147.073	111.715	129.002	122.334	139.148	118.774	133.403	93.68	141.189	151.889	99.8754	141.978	108.608	147.313	103.773
995	00:14:35	128.302		150.476	114.962	133.458	127.351	140.823	122.662	134.602	97.9711	139.823	154.53	102.534	142.866	106.727	150.015	105.73
1000	00:14:40	130.382		152.952	113.932	135.113	131.392	140.533	125.796	135.865	101.209	141.524	158.413	103.679	145.18	110.97	153.455	105.723
1005	00:14:45	132.025		155.522	113.78	138.155	132.779	141.87	130.056	136.167	104.03	142.049	159.63	104.336	147.194	111.114	156.793	106.899
1010	00:14:50	132.987		159.08	111.927	141.436	131.151	143.153	133.511	138.445	103.627	137.798	162.562	102.824	149.27	109.411	159.072	111.542
1015	00:14:55	134.684		161.167	115.017	147.561	132.311	144.65	136.825	141.193	102.84	139.394	166.303	101.165	150.583	109.214	160.464	111.58
1020	00:15:00	136.809		164.71	115.949	149.901	133.871	145.701	139.756	144.704	105.83	141.257	170.2	106.329	149.762	111.587	162.531	110.044
1025	00:15:05	141.319		166.414	119.628	154.655	137.03	147.337	143.326	149.676	105.636	146.006	171.316	108.977	151.289		163.7	113.472
1030	00:15:10	141.297		168.415	121.692	154.447	138.841	146.747	147.808	152.951	108.462	149.678	171.683	111.049	152.952	113.655	165.575	115.502
1035	00:15:15	142.328		170.884	121.706	156.255	140.616	149.97	150.354	152.598	110.584	150.512	171.899	112.92	153.092	112.797	166.119	114.613
1040	00:15:20	142.32		170.594	119.461	160.222	139.206	149.727	151.015	151.056	110.643	150.737	173.716	112.518	151.794	114.324	165.268	114.523
1045	00:15:25	143.069		170.738	119.277	160.939	143.179	151.548	153.425	150.273	109.534	152.959	175.433	112.606	153.435	114.224	163.965	114.508
1050	00:15:30	144.377		172.557	121.869	163.554	143.858	153.349	155.14	151.068	110.231	152.52	176.633	114.514	155.388	114.704	164.328	115.947
1055	00:15:35	145.552		174.582	123.914	164.975	146.67	157.142	157.27	152.481	109.187	153.824	177.417	115.398	154.684	114.024	165.927	115.787
1060	00:15:40	146.183		176.063	123.451	165.742	146.908	159.502	158.029	153.872	108.987	154.833	177.614	115.409	155.264	113.262	166.875	116.927
1065	00:15:45	146.982		177.328	124.195	166.625	146.798	160.264	159.876	156.147	107.815	156.3	178.058	116.473	157.647	113.565	168.226	115.412
1070	00:15:50	147.856		177.734	124.412	167.295	147.378	160.89	162.17	157.394	107.887	158.101	178.618	117.708	157.776	113.858	169.418	117.197
1075	00:15:55	147.849		178.74	126.483	169.227		159.904	164.198	152.86	109.64	158.037	177.977	118.213	156.506	112.7	169.344	116.062
1080	00:16:00	147.796		178.305	124.653	168.854	150.327	160.398	164.569	151.672	109.245	158.574	178.947	119.432	154.181	113.473	168.027	116.286
1085	00:16:05	146.733		175.927	125.317	164.767	150.606	159.381	161.546	148.292	109.142	157.555	176.055	118.337	153.547	116.389	169.273	114.859
1090	00:16:10	147.79		174.021	126.61	158.167	146.884	169.604	157.41	142.425	99.9649	159.201	175.611	115.49	153.306	118.227	204.275	115.654
1095	00:16:15	141.288		172.847	127.156	156.038	144.099	154.861	152.236	138.905	98.9118	156.263	168.036	115.107	152.417	116.495	154.08	111.873
1100	00:16:20	140.516		172.004	125.247	155.39	141.257	151.586	151.013	138.546	99.479	155.403	175.124	117.584	150.816	113.645	149.793	110.854
1105	00:16:25	141.586		171.891	122.455	153.457	135.981	182.404	150.825	137.423	99.2692	156.635	175.176	117.562	150.379	108.782	150.268	111.282
1110	00:16:30	135.653		167.341	120.23	146.142	136.241	147.621	145.658	132.146	85.3542	154.292	170.091	114.956	147.186	109.599	146.987	110.946
1115	00:16:35	134.161		168.412	116.837	142.535	139.163	161.006	140.093	128.731	84.1488	154.037	167.712	112.289	143.551	103.408	145.178	105.317
1120	00:16:40	130.289		167.746	109.687	145.414	134.543	150.521	136.278	117.137	82.4757	150.406	159.479	111.859	139.624	101.065	145.859	102.238
1125	00:16:45	128.379		164.991	106.675	147.549	133.629	141.695	133.936	103.301	84.0608	153.918	161.578	109.898	136.382	98.0571	147.787	102.224
1130	00:16:50	125.281		161.053	101.455	145.052	129.801	136.428	129.643	101.073	74.8601	148.98	163.34	108.653	130.447	98.3235	146.116	103.985
1135	00:16:55	122.214		155.024	99.1152	142.2	126.373	135.065	129.258	100.524	71.1538	143.901	162.3	107.085	131.129	100.642	144.938	84.5045
1140	00:17:00	120.002		152.696	95.8446	137.113	126.592	132.521	111.259	93.9954	70.8243	147.74	162.105	105.513	133.339	98.0718	141.762	90.652
1145	00:17:05	120.286		149.109	95.8916	135.043	126.485	133.353	118.601	98.5609	71.4341	148.042	157.375	107.399	132.747	90.4736	143.278	96.5048
1150	00:17:10	119.251		153.559	94.2902	134.407	123.164	129.35	114.783	94.063	74.1984	146.359	158.1	102.711	131.378	103.678	138.202	90.5213
1155	00:17:15	114.853		150.904	96.2373	127.629	122.554	127.463	116.488	88.9643	56.379	129.803	154.247	102.943	125.633	96.8914	136.995	89.6601
1160	00:17:20	112.963		151.53	94.0053	126.154		125.937	109.74	92.8735	52.9272	136.169	151.406	102.919	125.906	89.7898	135.157	86.9694
1165	00:17:25	110.674		142.088	92.09	124.176		122.462	104.208	86.3509	61.819	132.579	150.005	102.149	120.645	89.3226	138.383	83.1605
1170	00:17:30	110.352		138.576	90.8884	122.979	121.758	117.92	106.045	95.8927	56.2526	134.061	148.765	98.361	115.501	89.5967	136.951	81.7395
1175	00:17:35	110.319		138.002	88.3941	120.799	118.624	121.03	103.027	89.7704	56.995	139.627	145.161	97.6993	116.676	95.377	134.618	88.9852
1180	00:17:40	109.421		137.857	94.1277	116.936	121.993	117.844	105.285	94.0369	56.9412	130.811	145.095	95.9781	114.44	96.5262	129.416	84.0267
1185	00:17:45	107.652		136.699	92.115	111.951	111.327	111.1	92.3964	97.352	56.7965	128.994	146.359	104.659	114.696	100.854	128.536	80.9454
1190	00:17:50	106.51		138.337	91.7709	111.119	105.627	115.005	87.289	101.035	64.9296	128.421	143.092	93.8966	113.908	97.4983	129.391	76.3217
1195	00:17:55	106.402		130.148	90.3877	112.117	120.254	113.383	106.153	102.886	59.5566	124.637	139.868	89.6166	114.527	93.0567	123.572	75.8678
1200	00:18:00	104.203		132.019	91.8193	112.051	117.988	112.349	96.9799	92.6261	60.3966	113.901	137.048	85.8921	115.393	94.3696	121.786	78.4223
1205	00:18:05	105.499		129.821	94.7922	110.85	117.009	115.414	96.6789	83.8217	70.6133	119.14	137.03	93.1739	117.323	93.4266	121.266	82.1198
1210	00:18:10	104.113		131.811	95.1104	111.533	116.743	109.831	93.5095	90.9482	64.3993	120.12	130.042	93.9748	114.025	89.9878	117.309	82.3547
1215	00:18:15	103.667		130.275	97.8894	109.817	106.561	103.314	98.083	82.5857	69.1635	118.327	136.258	94.3532	112.973	94.0775	119.3	82.0237
1220	00:18:20	102.759		127.947	90.5381	112.536	120.161	102.5	94.0108	84.9179	64.2541	118.288	134.162	92.5542	113.162	92.1664	117.423	76.7632
1225	00:18:25	100.523		132.144	85.3902	109.672	120.894	90.6127	85.4625	76.2491	60.441	115.859	132.857	87.9599	111.252	92.0829	123.897	83.0782
1230	00:18:30	100.932		129.111	82.7573	108.615	118.786	91.5622	95.0555	84.6036	61.2853	119.009	131.796	91.7386	110.756	93.9997	118.063	76.8364
1235	00:18:35	100.89		129.728	86.0153	110.572	119.466	93.61	93.8842	82.9805	49.8139	121.326	129.852	88.3717	111.62	90.5844	117.838	87.6844
1240	00:18:40	100.226		127.221	79.2878	109.413	105.369	97.4879	98.7136	83.4633	51.9377	120.549	128.929	91.8451	110.602	95.2733	119.395	83.9007
1245	00:18:45	101.205		130.216	84.2163	110.668	106.768	100.845	97.7683	85.3498	53.8419	124.728	132.22	89.5296	110.512	99.0631	119.277	73.0674
1250	00:18:50	101.901		130.028	85.7223	106.811	116.85	97.9438	96.0272	85.978	57.4723	115.508	132.004	95.9329	112.879	96.8372	116.464	82.0651
1255	00:18:55	101.59		130.781	79.8163	107.231	120.971	93.514	94.0098	82.3606	65.3765	121.851	131.215	90.0985	113.928	103.433	117.672	71.5988
1260	00:19:00	101.303		129.416	84.7914	107.501	119.624	101.309	93.008	87.6601	56.9759	114.496	129.192	93.7698	110.049	93.4325	116.566	81.7485
1265	00:19:05	99.4764		128.409	87.0075	106.326	112.566	91.6309	95.8344	78.8201	59.2544	111.15	128.211	89.1286	111.426	93.56	119.926	78.8952
1270	00:19:10	99.0652		124.581	82.7553	104.575	117.405	91.0398	94.8644	93.9113	60.3277	110.373	125.5	82.5727	105.756	97.9433	116	78.3751
1275	00:19:15	99.5056		125.434	86.7126	103.852	104.675	97.0876	89.4685	87.911	63.0074	108.378	126.953	90.8981	114.49	92.8225	118.958	81.9362
1280	00:19:20	98.2806		123.351	88.3765	104.267	113.53	87.1837	90.9946	85.8511	64.7057	115.479	129.323	86.1539	91.9459	96.7146	118.353	77.98
1285	00:19:25	100.398		123.261	86.8248	106.313	119.256	90.6705	95.752	87.1176	68.523	108.255	127.725	93.5641	108.123	96.753	119.851	73.9744
1290	00:19:30	99.0535		123.259	91.9375	104.577	117.036	92.1878	88.0932	79.4689	68.8018	112.566	128.919	93.4621	105.783	91.1927	115.484	73.0359
1295	00:19:35	99.8885		123.51	82.9722	105.237	116.998	98.1407	92.6338	79.0553	67.9141	107.374	125.214	96.0919	110.559	99.743	117.848	75.0366
1300	00:19:40	97.2118		125.632	86.574	101.621	94.3661	86.9322	93.9788	84.6563	63.5651	118.281	125.529	89.7299	108.616	90.7343	115.002	72.9593
1305	00:19:45	99.7205		126.538	77.5763	103.535	118.138	91.5496	90.4826	84.5636	74.2393	120.033	125.29	92.9311	107.683	94.4115	115.232	73.6061
1310	00:19:50	99.0857		124.048	90.9153	103.622	116.056	80.4467	97.0703	85.9012	68.2839	113.774	125.527	94.7418	105.171	100.021	112.689	68.0199
1315	00:19:55	99.9257		123.057	84.0969	105.837	116.389	91.1577	96.7087	86.8358	69.3578	113.547	125.766	91.3127	105.147	96.3945	116.052	77.2266
1320	00:20:00	96.9022		127.733	89.2338	102.837	114.951	88.365	88.3237	84.0603	55.5538	104.489	126.697	88.1858	105.824	100.864	107.791	68.6256
1325	00:20:05	98.0115		125.951	82.034	100.937	117.381	91.1983	87.7154	83.3495	53.4376	110.177	129.229	96.8613	102.432	100.251	116.304	72.9146
1330	00:20:10	99.6688		121.783	88.7724	100.531	116.767	91.0239	90.3422	86.0045	58.1345	108.756	127.318	96.6959	107.887	98.8645	115.502	86.6495
1335	00:20:15	98.1049		117.472	80.7326	100.349	116.29	98.4669	91.2148	89.4469	53.1848	112.464	124.284	91.7347	103.811	98.7036	106.633	86.787
1340	00:20:20	98.7405		122.47	81.6587	99.5983	112.533	102.409	83.175	90.8986	62.0347	114.249	125.866	92.3557	95.9477	95.05	116.661	86.2011
1345	00:20:25	96.635		122.686	84.2289	101.816		87.7948	92.0975	83.8945	60.4604	110.794	125.737	92.8332	103.345	96.4985	113.484	77.2189
1350	00:20:30	97.4127		119.928	85.8566	102.312	121.174	89.8995	87.8243	86.0564	58.1543	109.631	126.988	87.4531	105.002	94.4199	110.684	75.8066
1355	00:20:35	98.5888		122.258	86.783	102.436	119.054	88.9547	82.4397	90.9012	57.972	119.247	122.951	90.3728	104.728	97.6872	113.297	79.751
1360	00:20:40	94.6498		119.285	86.0006	102.64	120.203	95.2452	92.2252	89.9533	60.9579	90.4908		90.2377	102.814	97.0139	107.348	70.6826
1365	00:20:45	96.5853		121.272	84.9105	97.5669	125.424	100.209	85.7998	87.5139	60.6443	106.072		90.0126	102.258	97.0914	111.081	82.3392
1370	00:20:50	96.7085		120.111	86.3247	97.0119	117.039	99.8605	89.1404	84.6144	61.8421	101.821	126.816	87.2347	101.33	98.0413	107.789	71.6529
1375	00:20:55	97.8002		121.407	82.0096	96.5446	120.198	99.6001	90.2923	69.4343	69.5815	108.363	127.881	88.5333	110.31	96.1578	109.703	76.9871
1380	00:21:00	97.9349		123.931	83.1286	97.0986	116.377	96.1982	91.7098	85.6871	59.1015	108.201	127.417	89.1867	103.843	99.2932	106.967	80.8835
	Baseline IV1-20	86.395		97.0988	82.7427	76.7173	95.0866	89.8	83.2825	83.5146	63.5151	92.9509	106.221	74.5622	101.965	85.4986	93.3137	69.6563
	IV1-10/20	121.07		141.238	108.899	128.378	122.283	134.387	122.229	123.862	102.458	125.124	138.803	98.1089	128.902	106.731	133.631	101.018
	IV1-20/20	130.002		161.667	112.856	142.523	131.789	139.289	141.94	130.796	108.548	133.843	154.698	102.989	134.013	108.68	141.307	105.095
	IV1∆-10/20	34.6751		44.1393	26.1558	51.6606	27.1961	44.5872	38.9466	40.3472	38.9428	32.1736	32.5822	23.5467	26.9375	21.2325	40.317	31.3618
	IV1∆-20/20	43.6073		64.5677	30.1137	65.8058	36.7021	49.4894	58.6571	47.2818	45.0327	40.8918	48.4768	28.4273	32.0489	23.1819	47.9937	35.4382
	Baseline IV2-20	92.2579		114.958	85.6522	91.7039	100.798	85.5341	81.6499	82.6173	60.5182	97.8101	117.764	79.1256	114.407	92.4049	106.161	72.7643
	IV2-10/20	127.611		152.767	110.928	133.337	128.144	139.271	122.427	134.281	99.0969	135.805	154.532	101.426	142.728	107.335	147.418	104.669
	IV2-20/20	141.225		172.506	121.364	158.054	142.916	154.974	149.222	146.519	109.499	150.353	170.565	113.037	147.765	109.396	159.573	112.639
	IV2∆-10/20	35.3531		37.8086	25.2761	41.6332	27.346	53.7366	40.7772	51.6638	38.5788	37.9947	36.7685	22.3006	28.3213	14.9303	41.2567	31.9043
	IV2∆-20/20	48.9676		57.5478	35.7118	66.3504	42.1177	69.4399	67.572	63.9016	48.9811	52.543	52.8015	33.9111	33.3584	16.9911	53.4115	39.8752
	Baseline IV3-20	99.937		129.196	86.9227	103.599	116.836	93.7061	86.8742	83.8878	66.0416	111.326	131.185	85.2756	115.893	96.2546	116.726	75.3328
	IV3-10/20	132.532		157.318	114.261	140.937	131.476	142.788	131.434	138.496	102.585	140.307	161.94	103.478	147.476	109.837	157.055	108.586
	IV3-20/20	147.034		177.125	124.518	167.12	147.616	159.684	161.019	154.071	108.793	156.612	178.105	117.106	156.01	113.48	167.969	116.279
	IV3∆-10/20	32.5947		28.1222	27.3386	37.3381	14.6402	49.0821	44.5602	54.6084	36.543	28.9809	30.7551	18.2024	31.5834	13.5825	40.3292	33.2534
	IV3∆-20/20	47.0968		47.9298	37.5956	63.5207	30.7807	65.9774	74.1444	70.1832	42.7518	45.2852	46.9206	31.83	40.1173	17.2259	51.2437	40.9458
	∆-10/20	34.2076		36.69	26.2568	43.544	23.0608	49.1353	41.428	48.8731	38.0215	33.0497	33.3686	21.3499	28.9474	16.5817	40.6343	32.1732
	∆-20/20	46.5572		56.6818	34.4737	65.2256	36.5335	61.6356	66.7911	60.4555	45.5885	46.24	49.3996	31.3895	35.1749	19.1329	50.883	38.753

[truncated: 15 more sheets: SV 20, CO 20, SBP 20, DBP 20, MAP 20, RPP 20, TPR 20, HR 30, SV 30, CO 30, SBP 30, DBP 30, MAP 30, RPP 30, TPR 30]
