# Supplementary material for: Repetition‐dependent acute cardiopulmonary responses during intensity‐matched squats in males
Source: Exp Physiol. 2025 Feb 22;110(8):1114–28. doi: 10.1113/EP092363 (PMC12314652; doi:10.1113/EP092363)
Supplement: Supplementary file 2 — Raw data pulmonary parameters [file EPH-110-1114-s001.xlsx]

## Sheet: RR 10
		MW		HNMN27	ZRMX18	TNRH15	GTCH12	SIMC17	TEJN28	URLN27	GERN28	SRAN08	JOMJ03	KGMN30	GZHR26	ETPL22	WRFN10	RFMN07
0	00:00:00	#DIV/0!
5	00:00:05	#DIV/0!
10	00:00:10	20.2444			17.54		24.19	22.22		25.21		19.86	15.7	19.23		22.38	15.87
15	00:00:15	18.9523		9.61	19.86	21.035	11.49	22.3	17.175	21.815	20.79	22.84	19.585	25.635	9.61	22.73	22.38	17.43
20	00:00:20	17.9707		13.76	17.805	21.625	16.94	20.93	19.78	22.215	22.07	15.78	18.63	8.87	13.82	24.11	14.295	18.93
25	00:00:25	18.5752		11.19	17.04	28.195	17.685	22.05	19.78	20.475	22.05	13.45	18.56	17.64	10.48	25.6733	15.38	18.98
30	00:00:30	17.45		11.19	16.04	24.665	19.67	18.835	15.68	20.55	15.145	15.3	18.98	16.21	10.45	24.035	17.04	17.96
35	00:00:35	18.2033		7	16.345	23.845	21.12	22.15	18.29	17.85	20.425	18.215	19.29	19.825	11.62	22.22	15.995	18.86
40	00:00:40	18.3427		7	18.29	25.535	19.485	23.345	12.04	24.645	18.75	18.98	21.27	21.12	12.24	21.29	16.94	14.21
45	00:00:45	18.0923		7	17.315	22.83	21.35	19.1	24.55	22.605	22.22	14.92	18.025	9.74	12.93	23.25	14.28	21.27
50	00:00:50	17.0353		3.43	15.54	21.595	16.3	19.115	18.29	26.055	13.565	22.24	20.14	16.85	11.85	19.125	15.895	15.54
55	00:00:55	17.343		3.43	18.86	21.24	11.07	19.875	18.855	24.065	19.73	22.38	16.12	14.63	11.85	27.145	15.15	15.745
60	00:01:00	17.2737		6.49	16.42	18.86	18.695	19.73	14.35	20.065	22.535	19.09	16.12	13.76	8.98	17.75	16.85	29.41
65	00:01:05	18.511		6.49	18.86	21.775	28.93	20.205	21.945	22.05	19.6	25.375	10.41	15.95	10.38	20.565	16.73	18.4
70	00:01:10	15.6703		6.94	20.09	24.4	13.95	16.94	16.57	16.59	7.59	21.9	15.43	16.585	9.03	18.51	16.73	13.8
75	00:01:15	17.0772		6.94	14.7	25.475	19.29	16.085	18.935	17.96	17.34	12.04	17.64	33.1433	9.03	22.26	9.11	16.21
80	00:01:20	15.884		6.22	19.66	19.67	16.04	11.07	13.76	21.545	19.8	22.325	17.85	23.555	7.73	20.945	7.75	10.34
85	00:01:25	17.753		10.63	21.945	28.605	18.69	16.48	19.83	22.14	16.12	18.75	14.35	24.865	10.3	20.99	7.75	14.85
90	00:01:30	21.475		10.63	13.33	33.07	19.6	19.1	23.235	20.825	17.645	16.75	17.005	20.97	11.62	60.34	19.86	18.145
95	00:01:35	16.7233		6.8	12.76	23.175	19.17	17.165	19.23	19.23	17.85	8.37	17.75	19.07	9.03	22.085	18.195	20.97
100	00:01:40	17.8983		6.8	19.1	21.985	12.87	20.405	19.47	20.805	18.29	21.12	18.005	22.645	11.9	13.76	20.475	20.845
105	00:01:45	18.6107		6.66	18.11	24.42	21.685	16.75	16.39	21.835	14.345	18.92	22.46	27.145	11.9	25.57	14.35	18.62
110	00:01:50	21.7369		6.66	19.91	35.8	24.19	22.92	18.685	25.155	21.89	27.0033	19.23	30.005	6.81	27.205	21.73	18.86
115	00:01:55	22.7609		6.02	20	32.25	27.54	29.6533	25.475	30.5067	20.135	28.705	16.04	21.275	14.28	26	12.24	31.2933
120	00:02:00	23.9498		11.45	24.605	34.7267	32.3	27.35	19.645	15.38	23.8	24.72	20.835	31.875	15.76	27.9	24.35	24.55
125	00:02:05	19.8033		13.04	16.57	10.94	19.89	24.995	18.86	13.27	13.04	22.76	22.38	24.505	15.76	26.22	26.335	28.485
130	00:02:10	20.6869		12.6	22.835	10.94	29.7	26.49	22.57	23.815	13.04	23.07	22.225	22.065	8.74	26.8533	26.47	18.89
135	00:02:15	19.5804		9.25	27.525	9.43	14.01	24.63	23.73	31.5067	9.61	21.86	22.2	19.86	11.27	30.93	19.385	18.51
140	00:02:20	20.3499		11.11	22.035	10.79	21.38	24.605	21.53	32.52	21.88	19.745	21.195	17.865	10.38	27.7233	20.54	21.95
145	00:02:25	21.9367		10.52	20.85	9.77	22.5	24.535	21.91	28.305	29.8967	27.15	22.475	26.31	10.38	27.415	24.8633	22.17
150	00:02:30	24.5503		9.67	49.6633	10.06	14.77	25.6433	23.62	31.6633	31	33.72	18.4	20.53	24.075	26.425	24.605	24.41
155	00:02:35	23.1518		9.67	30.6033	9.8	13.82	25.225	23.085	31.53	30.1133	31.56	23.82	19.005	20.965	26.515	24.105	27.46
160	00:02:40	24.8316		9.4	39.485	16.21	25.8	25.435	25.265	35	32.0433	33.19	22.72	18.07	14.15	26.24	27.93	21.535
165	00:02:45	24.36		9.77	21.43	31.25	28.57	23.125	23.47	32.9067	32.31	33.08	24.375	18.765	18.51	27.1233	24.145	16.57
170	00:02:50	23.3102		9.55	21.73	10	22.515	27.71	22.73	33.5367	30.3967	31.2	20.145	23.07	18.745	26.595	28.07	23.66
175	00:02:55	23.6643		11.02	22.21	9.52	21.245	25.87	22.25	32.965	31.15	30.66	25.045	20.725	20.13	28.17	29.56	24.445
180	00:03:00	25.1419		11.81	27.015	9.7	16.75	29.3	30.305	33.48	33.3533	29.465	27.13	23.49	20.68	28.3467	32.8633	23.44
185	00:03:05	23.9263		21.58	23.655	25.685	20	26.995	19.47	24.16	23.31	23.63	24.72	21.675	17.145	29.41	30.92	26.54
190	00:03:10	20.2067		9.03	14.77	23.25	22.395	17.925	18.51	26.31	30.935	22.72	17.905	24.59	12.29	25.425	20.15	16.895
195	00:03:15	18.7312		9.86	18.735	13.39	17.75	16.85	16.22	27.17	31.8333	18.195	22.22	15.14	12.29	24.005	17.45	19.86
200	00:03:20	17.8703		9.86	16.94	18.92	17.575	12.19	12.5	24.035	30.155	21.6	21.585	11.67	15.62	24.19	15	16.215
205	00:03:25	18.6617		7.75	14.7	23.16	30.3	17.5	12.5	27.24	20.73	14.42	23.435	19.1	11.9	11.81	23.8	21.58
210	00:03:30	18.858		11.23	18.18	23.51	16.7	19.35	9.58	24.415	30.455	22.17	23.165	14.21	13.95	17.15	18.8	20.005
215	00:03:35	18.1574		12.19	19.23	21.73	18.29	19.165	9.09	26.2167	27.775	18.9	22.475	13.1	10.3	16.57	19.48	17.85
220	00:03:40	18.2469		12.19	17.51	25.1267	19.81	17.75	8.95	26.925	29.6267	18.18	19.23	13.27	9.86	20.54	17.965	16.77
225	00:03:45	18.0573		7.17	16.85	22.55	24.355	18.785	10.6	25	29.555	17.04	16.895	15.395	10.6	19.36	14.49	22.215
230	00:03:50	18.0537		12.09	20.55	20.99	23.525	21.73	15.22	21	22.06	18.4	15.46	14.21	12.6	24.9	14.92	13.15
235	00:03:55	18.9053		9.37	20.93	21.015	22.325	19.105	12.87	22.56	26.22	20.85	14.15	18.51	13.39	25.665	14.06	22.56
240	00:04:00	17.2337		8.59	16.48	21.81	23.63	19.21	9.58	21.12	9.9	22.83	15.91	17.165	10.13	23.73	22.38	16.04
245	00:04:05	19.7107		8.59	17.25	27.275	22.05	19.35	9.58	25.79	25.61	24.91	14.85	14.21	13.39	30.28	20.095	22.43
250	00:04:10	17.4293		8.06	19.23	27.395	12.34	12.39	10	24.11	27.71	12.24	9.34	20	11.36	25.21	22.01	20.045
255	00:04:15	19.0621		9	18.25	26.11	18.52	19.045	8.74	24.07	28.8467	25.13	17.75	15.3	12.09	19.51	18.98	24.59
260	00:04:20	17.292		8.24	15	21.71	23.185	20.97	11.62	23.82	15.87	22.925	18.21	15.78	11.62	12.55	20.115	17.765
265	00:04:25	18.9189		8.24	13.76	23.04	26.49	21.42	10.27	23.715	28.2033	19.73	16.94	15.58	9.96	19.68	22.895	23.86
270	00:04:30	18.0103		6.53	16.66	21.87	20.405	18.05	10.67	23.905	29.745	17.59	18.46	11.71	10.48	21.67	22.9	19.51
275	00:04:35	17.5077		6.53	16.015	20.13	23.62	18.4	10.6	23.07	27.95	17.04	17.64	13.21	10.48	19.35	19.35	19.23
280	00:04:40	17.3964		9.8	16.75	18.26	14.42	20.48	12.34	24.6167	25.975	15.62	18.235	13.21	11.19	21.425	17.355	21.27
285	00:04:45	16.559		9.64	16.85	20.54	14.85	20.9	12.34	24.695	26.02	15.505	17.64	9.96	8.87	21.615	13.88	15.08
290	00:04:50	17.4447		8.92	14.56	23.25	12.29	20.625	11.88	25.32	28.705	21.225	17.64	8.9	8.84	22.825	12.5	24.19
295	00:04:55	18.1658		8.92	15.54	16.22	13.57	22.22	16.39	25.135	31.23	16.66	17.765	19.77	10.13	20.4	13.57	24.9667
300	00:05:00	18.3027		6.57	14.85	22.05	17.01	21.525	17.24	23.775	30.61	14.49	17.44	16.04	10.13	21.09	16.3	25.42
305	00:05:05	17.8859		9.55	14.08	22.22	20.855	20.03	15.46	23.535	25.1733	19.74	16.165	18.67	9.43	21.215	13.67	18.495
310	00:05:10	18.1063		9.55	15.715	24.59	20.27	20	12.34	22.92	29.12	21.4	14.77	19.195	8.02	22.3	11.81	19.595
315	00:05:15	17.221		7.4	15.3	23.34	22.3	18.63	12.44	17.54	28.165	15.95	17.64	18.18	8.02	22.74	11.81	18.86
320	00:05:20	16.9239		8.21	17.24	24.025	27.0267	15.555	10.9	22.655	27.6567	15.15	16.555	15.95	8.52	16.12	8.92	19.375
325	00:05:25	17.595		11.58	14.91	23.025	23.455	19.94	12.29	23.67	25.64	11.02	16.94	19.005	8.37	20.64	12	21.44
330	00:05:30	16.6183		11.58	14.49	21.86	16.57	17.24	15.075	22.985	16.495	13.88	20.625	12.39	9.06	22.3	17.085	17.64
335	00:05:35	17.1503		11.58	14.28	22.01	12.98	22.395	14.28	23.35	26.79	13.39	20	12.39	11.49	23.35	15.15	13.82
340	00:05:40	18.308		11.58	15	17.54	14.08	22.755	12	26.21	29.11	18.865	21.27	13.29	11.49	21.58	16.12	23.73
345	00:05:45	18.1522		3.49	16.59	20.145	16.37	21.965	16.39	24.105	28.1333	31.985	13.69	18.98	7.83	21.5	10.6	20.51
350	00:05:50	18.9027		10.6	16.57	21.65	15.15	22.275	16.665	20.415	30.61	19.6	18.025	18.07	8.69	21.425	17.595	26.2
355	00:05:55	16.042		8.69	15.54	26.03	20.085	20.13	11.49	19.23	10.86	10.79	19.29	11.81	8.69	22.905	17.75	17.34
360	00:06:00	18.2297		8.69	14.35	27.555	20.68	12.55	13.39	22.505	29.34	18.82	19.35	23.21	7.12	22.65	20.845	12.39
365	00:06:05	17.581		8.47	17.065	26.425	22.025	11.45	17.85	23.82	10.13	22.67	18.465	21.11	9.55	21.79	17.04	15.855
370	00:06:10	18.719		8.47	17.64	26.1	20.685	20.36	18.07	23.26	28.86	23.26	17.96	19.1	9.52	22.9	11.62	12.98
375	00:06:15	19.312		5.97	17.56	24.155	21.5	15.54	17.165	23.04	29.545	23.205	19.545	20.48	9.52	23.435	14.73	24.29
380	00:06:20	18.5727		9.34	17.64	23.8	20.27	11.71	18.06	11.11	20.145	26.955	21.45	22.55	8.24	24.63	17.34	25.35
385	00:06:25	19.5699		9.28	16.3	21.64	21.81	11.23	17.44	22.765	24.275	37.0933	21.09	17.075	9.37	23.81	16.75	23.62
390	00:06:30	19.561		9.28	17.595	24.4	22.055	13.39	20.755	21.98	27.27	29.32	21.12	19.74	9.37	22.72	17.095	17.325
395	00:06:35	18.9918		8.28	18.07	22.16	21.675	20.185	18.75	23.93	26.1667	30.12	20.7	18.75	6.77	20.465	17.095	11.76
400	00:06:40	19.3259		10.13	15.87	23.95	22.475	17.76	19.045	22.055	28.345	30.2933	21.65	17.905	9.9	21.55	8.69	20.27
405	00:06:45	20.8964		12.24	23.43	24.12	22.805	17.64	15.46	22.38	28.705	30.92	21.875	29.11	9.9	22.895	8.69	23.2767
410
415
420
425
430
435
440
445
450
455
460
465
470
475
480
485
490
495
500
505
510
515
520
525
530	00:06:50	20.3892		12.24	16.12	28.9633	30.115	22.665	19.51	25.875	24.725	9.93	19.86	25.21	9	22.43	6.94	32.255
535	00:06:55	23.2764		11.77	22.22	32.45	21.72	28.62	24.19	24.8467	31.2533	30.5567	22.055	15.95	8.33	23.715	24.46	27.01
540	00:07:00	26.0518		11.71	26.4933	31.7067	27.49	26.22	22.125	26.02	38.19	38.0433	26.69	21.58	18.02	25.805	27.0633	23.62
545	00:07:05	22.421		14.92	29.015	10.48	24.15	25.565	24.29	14.77	31.2433	38.1567	9.83	17.405	15.54	24.375	32.255	24.32
550	00:07:10	23.2983		10.79	28.29	27.905	24.15	26.49	25.695	30.45	24.205	20.965	20.705	30	17.32	22.305	21.72	18.485
555	00:07:15	23.8373		10.79	33.065	27.905	20.575	24.49	24.29	34.0433	34.105	36.3767	20.13	13.04	17.24	19.73	21.65	20.13
560	00:07:20	21.4642		7.15	20.695	11.62	22.165	24.505	20.655	29.465	27.635	37.2433	22.14	9.8	20.495	26.3	23.72	18.375
565	00:07:25	22.7069		14.08	22.945	10.86	21.785	25.425	24.755	28.54	31.2033	31.13	22.655	10	22.67	23.26	26.905	24.39
570	00:07:30	22.8831		11.85	26.115	9.9	15.87	23.495	28.85	29.68	28.465	35.0833	20.74	11.11	14.08	28.34	28.575	31.0933
575	00:07:35	23.8201		8.98	26.815	10.45	21.085	22.535	25.27	28.28	30.6733	37.36	24.31	10.6	25.135	28.94	27.145	29.7233
580	00:07:40	24.1303		9.7	20.775	17.64	28.57	23.305	26.4	29.2933	33.79	35.5133	23.525	21.745	21.145	27.9067	30.2567	12.39
585	00:07:45	22.9822		9.7	22.955	21.17	23.28	24.7	24.42	29.915	31.7067	30.7667	21.275	15.15	17.64	26.2	24.375	21.48
590	00:07:50	25.012		11.15	25.26	24.39	21.59	26.62	21.73	26.79	28.855	30.63	20.27	25	21.7	24.69	28.78	37.725
595	00:07:55	23.6238		9.4	26.9	9.31	22	25.485	19.415	32.75	32.5133	31.9767	20.775	19.375	20.415	27.755	29.1067	27.18
600	00:08:00	25.2003		10.16	24.625	10.2	16.3	27.5367	29.9467	34.64	35.955	30.495	25.325	24.74	19.73	28.6967	32.26	27.395
605	00:08:05	22.5123		20.68	15.54	23.74	22.55	26.31	14.56	28.3	20.73	29.43	23.05	27.275	19.48	27.1	17.14	21.8
610	00:08:10	19.8471		9.03	16.26	21.375	10.94	16.86	27.71	23.4967	24.45	29.7	18.92	22.765	13.95	25.235	19.675	17.34
615	00:08:15	18.9176		11.81	20	21.12	10.03	16.48	20.655	27.17	32.3733	19.89	20.83	21.42	12.275	13.88	16.94	18.89
620	00:08:20	19.5323		9.4	19.795	21.58	10.94	14.7	13.76	28.575	30.31	20.28	22.24	10.67	27.77	26.925	15.07	20.97
625	00:08:25	19.1504		10.6	19.745	20.16	19.14	14.63	21.805	26.135	31.6067	19.35	17.54	19.1	11.81	24.9	15.965	14.77
630	00:08:30	18.9948		10.6	19.6	19.52	18.51	18.135	20.36	23.38	30.935	18.185	14.83	11.58	11.71	22.2	18.07	27.3067
635	00:08:35	19.819		8.87	20.135	17.14	21.015	15.62	17.85	24.795	30.455	30.365	17.96	18.86	9.74	23.965	12.76	27.755
640	00:08:40	19.8261		12.6	20.575	17.75	23.935	19.015	18	25.9333	26.68	13.82	15.3	17.55	11.76	20.825	21.065	32.5833
645	00:08:45	19.2897		8.87	20.83	18.4	24.58	14.28	18.75	25.135	26.68	17.67	15.76	18.98	11.53	22.55	17.14	28.19
650	00:08:50	18.9181		10.38	18.335	19.295	20.835	12.09	22.56	22.755	22.53	31.7867	16.21	14.56	11.95	19.515	20.095	20.875
655	00:08:55	19.302		10.48	20.4	18.4	26.785	12.55	23.815	19.48	29.7	17.44	20.335	9.31	12.6	23.8	23.165	21.27
660	00:09:00	18.5724		10.48	17.045	19.29	21.575	18.815	20.335	21.36	31.2867	25	12.04	10.86	11.07	21.66	21.935	15.835
665	00:09:05	20.4858		7.79	17.34	25.315	22.365	12.29	19.73	24.095	31.085	31.0367	18.63	18.495	11.32	22.945	23.42	21.43
670	00:09:10	21.7149		8.45	19.48	20.97	27.555	16.12	18.375	23.435	32.9633	31.515	18.99	20.4	13.1	23.71	26.565	24.095
675	00:09:15	19.9878		8.45	14.42	16.97	24.79	21.73	21.12	24.195	31.6567	21.315	16.3	17.305	11.81	23.01	22.945	23.8
680	00:09:20	19.2697		8.1	16.815	18.4	18.555	20	21.215	23.25	15.07	31.75	17.39	14.77	12.65	25.51	23.585	21.985
685	00:09:25	19.342		11.07	15.7	20.74	21.39	20.755	22.14	23.435	21.08	22.735	17.04	19.73	11.81	22.055	16.39	24.06
690	00:09:30	20.077		9.06	19.185	24.395	24.15	20.68	20.655	20.975	25.045	25.955	18.71	17.365	9.55	20.97	19.135	25.325
695	00:09:35	19.9753		10.98	15.95	24.18	23.02	21.51	18.75	18.29	28.195	24.59	18.07	17.365	9.55	20.615	26.395	22.17
700	00:09:40	18.006		10.98	15.15	19.065	23.495	20.515	14.7	16.75	28.66	14.35	17.095	7.63	11.62	20.9	24.79	24.39
705	00:09:45	16.0817		9.14	18.145	22.315	19.86	17.24	10.03	15.565	16.57	21.95	18.98	10.1	11.07	21.16	14.15	14.95
710	00:09:50	18.1796		10.48	16.12	18.29	17.975	17.005	10.71	17.85	28.2133	28.555	17.055	17.54	9.67	20.97	21.58	20.68
715	00:09:55	17.493		10.9	17.805	20.285	23.715	20	11.71	18.29	27.025	22.26	16.94	17.16	8.59	22.07	7.21	18.435
720	00:10:00	19.477		15.54	23.8	17.96	20.965	18.58	16.3	19.35	29.725	25.055	15.38	15.3	8.59	23.625	19.23	22.755
725	00:10:05	17.1803		9.64	15.975	16.39	24.01	18.4	16.39	19.29	26.455	14.63	16.925	17.845	8.02	23.345	13.45	16.94
730	00:10:10	17.636		14.63	16.66	22.135	27.13	17.865	15.6	19.865	22.725	15.92	16.925	10.23	8.57	23.715	12.71	19.86
735	00:10:15	17.1027		9.46	15.15	20.83	13.45	20.13	16.04	25	26.31	14.35	8	19.86	9.93	23.16	13.835	21.035
740	00:10:20	17.8417		9.46	17.255	16.87	23.22	19.315	12.04	17.505	19.37	28.34	15.075	22.465	9.93	21.51	13.69	21.58
745	00:10:25	17.6233		8.49	17.255	23.2	20.27	16.57	15.7	21.285	19.435	22.37	17.85	22.535	8.77	11.85	16.94	21.83
750	00:10:30	16.7997		7.59	15.02	26.78	19.04	17.61	12.04	22.81	23.615	15.15	17.91	9.43	8.79	19.1	13.76	23.35
755	00:10:35	17.876		10.83	18.91	18.875	20.775	19.1	13.88	23.645	28.18	11.49	18.51	19.1	10.23	17.43	16.875	20.31
760	00:10:40	18.386		10.83	20	21.36	21.675	18.37	11.95	23.645	28.005	10.38	19.605	20.695	10.34	20.825	18.63	19.48
765	00:10:45	17.9217		7.19	17.655	22.68	12.44	19.665	13.245	15.25	28.67	24.215	19.6	22.035	10.34	22.05	17.855	15.935
770	00:10:50	18.688		12.44	16.57	27.025	19.1	18.75	11.02	19.635	28.04	14.92	19.545	22.955	9.03	22.465	17.855	20.97
775	00:10:55	18.578		12.6	20.37	25.045	21.865	18.865	14.85	20.27	29.745	21.89	20.035	13.27	7.46	19.405	10.45	22.55
780	00:11:00	18.0937		11.23	17.24	24.965	24.805	18.29	12.39	16.385	27.03	15.95	18.29	20.4	10.38	22.415	17.335	14.3
785	00:11:05	19.6137		10.79	17.21	22.58	23.16	18.6	20	22.72	20.58	20.27	18.745	14.92	12.76	23.995	24.39	23.485
790	00:11:10	19.3217		20.95	18.18	24.96	23.455	22.055	9.55	20.56	25.89	20.845	19.35	12.6	15.78	20.13	18.18	17.34
795	00:11:15	19.9873		13.51	17.875	26.595	21.185	22.05	14.85	24.93	26.2	24.63	19.2	15.22	14.01	23.365	14.42	21.77
800	00:11:20	19.525		14.35	17.85	24.925	15.78	21.475	11.95	21.44	21.695	20.97	18.82	18.195	15.87	21.425	22.05	26.08
805	00:11:25	18.5837		11.32	14.56	24.5	22.435	16.85	15.87	22.56	24.665	20.95	21.27	11.53	14.15	20.09	16.95	21.055
810	00:11:30	19.531		12.24	16.64	23.11	24.15	15.15	19.1	23.19	26.31	22.225	20.065	16.12	11.23	23.16	19.48	20.795
815	00:11:35	19.823		12.24	18.98	23.345	25.885	19.23	18.41	22.335	24.695	21.27	21.815	18.63	7.57	22.02	17.12	23.8
820	00:11:40	19.1488		13.205	19.92	22.31	21.66	23.19	20.97	24	18.855	24.8967	20.54	17.55	10.13	21.42	10	18.585
825	00:11:45	19.922		9.58	18.18	24.49	22.74	21.995	19.29	19.48	25.635	28.305	20.685	21.63	12.44	22.305	11.15	20.925
830
835
840
845
850
855
860
865
870
875
880
885
890
895
900
905
910
915
920
925
930
935
940
945
950	00:11:50	21.8383		14.21	18.41	31.25	26.625	27.075	21.835	22.925	25.635	22.96	20.865	27.27	12.93	23.24	11.15	21.195
955	00:11:55	24.029		20.13	22.55	21.895	29.9833	27.39	22.81	26.4467	19.87	38.465	20.405	24.185	12.93	24.355	18.865	30.155
960	00:12:00	23.6256		15.635	20	44.3967	27.095	29.165	23.93	17.04	28.7267	9.83	20.13	25.865	13.4	24.695	24.505	29.97
965	00:12:05	22.9773		18.18	26.97	19.885	24.06	24.665	22.17	28.4933	28.7267	32.595	11.07	21.39	22.69	25.385	21.9	16.48
970	00:12:10	23.2408		10.6	21.89	19.885	31.25	25.54	25.805	29.725	25.3667	30.855	20.53	13.15	23.07	22.55	26.85	21.545
975	00:12:15	20.9197		10.6	21.585	9.8	15.3	25.535	20	28.56	25.91	31.91	23.025	19.18	20.235	21.16	24.785	16.21
980	00:12:20	21.813		8.35	23.55	10.6	9.46	25.21	21.555	31.1667	29.78	28.6133	21.125	20.27	19.77	26.915	26.44	24.39
985	00:12:25	21.7799		10.63	23.235	10.83	8.69	25.12	23.82	30.58	30.61	34.1833	24.52	19.365	22.59	26.22	28.335	7.97
990	00:12:30	24.3733		12	25.075	9.14	11.45	24.39	22.295	30.055	34.0033	31.3	23.995	26.095	38.145	28.29	30.2367	19.13
995	00:12:35	23.9258		10.83	29.85	9.46	11.23	21.24	26.995	30.53	31.5967	28.775	25.64	28.08	21.425	26.345	33.17	23.72
1000	00:12:40	25.1199		11.81	28.94	11.07	25.09	24.595	22.995	34.025	36.585	29.4567	20.59	23.105	20.695	31.5667	33.07	23.205
1005	00:12:45	24.9029		12.14	30.06	18.63	25.09	24.49	23.71	31.83	32.23	31.9233	22.895	23.06	21.12	28.615	30.9	16.85
1010	00:12:50	24.0231		16.85	22.545	21.27	19.525	24.825	23.025	32.1233	30.2033	31.895	22.415	17.54	19.29	27.395	30.3	21.145
1015	00:12:55	23.888		8.92	27.97	10.9	22.845	26.28	22.84	34.5	29.67	31.31	25.04	16.98	21.195	28.485	30.98	20.405
1020	00:13:00	25.2017		13.27	28.19	19.075	14.92	26.8367	25.44	36.225	29.56	27.575	27.305	28.165	20.4	27.5667	32.3767	21.12
1025	00:13:05	22.9479		19.86	24.59	19.1	25.96	30.61	12.93	27.9167	15.46	24.435	18.675	23.155	30.2767	26.925	20.13	24.195
1030	00:13:10	20.7143		9.28	16.61	20.185	26.83	29.855	18.75	27.155	24.255	28.03	20.54	21.73	11.81	22.945	20.4	12.34
1035	00:13:15	19.4831		15.87	17.96	14.92	29.935	16.885	17.75	27.745	24.3767	20.93	20.205	19.17	11.27	22.77	15.38	17.08
1040	00:13:20	18.6507		11.23	20.64	17.34	27.6	15.22	12.63	29.84	28.635	18.74	12.98	20.4	11.27	24.805	14.01	14.42
1045	00:13:25	19.7976		12.04	20	17.96	29.3833	13.88	12	29	31.16	16.21	19.145	17.73	8.64	19.6	17.345	32.87
1050	00:13:30	18.3117		11.15	21.66	21.085	17.24	13.57	12	27.025	29.475	18.18	18.18	17.04	13.57	19.4	16.12	18.98
1055	00:13:35	18.8487		10.79	19.6	21.49	17.49	18.5	9.77	25.32	23.835	28.98	18.295	19.995	11.81	20.25	18.385	18.22
1060	00:13:40	17.9808		10.1	22.17	23.715	27.04	19.23	8.06	26.0867	16.12	26.86	10.67	14.21	14.21	22.38	11.32	17.54
1065	00:13:45	19.3523		9.52	20.48	24.06	31.58	17.04	8.06	26.365	20.745	27.17	16.3	19.125	12.82	16.86	16.04	24.12
1070	00:13:50	19.0499		11.9	21.195	24.18	26.4333	14.525	9.03	25.32	30.3	25.055	17.14	14.7	11.07	22.05	14.01	18.84
1075	00:13:55	18.3303		10.9	19.48	25.105	21.89	18.63	9.37	25.315	28.055	18.555	15.73	16.66	11.45	19.875	18.64	15.3
1080	00:14:00	17.4703		11.49	19.7	26.755	22.17	18.135	8.69	21.44	12.29	21.12	15.54	15.78	11.58	23.085	17.24	17.04
1085	00:14:05	17.0927		11.49	10.45	25.76	27.19	13.57	10.06	13.95	22.09	19.02	14.42	15.19	7.57	22.895	23.24	19.495
1090	00:14:10	18.6257		12.435	17.85	21.575	26.68	15.22	10.06	24.63	27.325	18.63	18.69	17.04	7.57	24.195	16.21	21.275
1095	00:14:15	18.804		16.85	15.7	23.42	25.425	16.57	8.04	23.525	27.54	21.965	18.75	14.92	9.43	21.475	18.52	19.93
1100	00:14:20	17.9063		14.7	18.335	25.27	25.425	12.09	7.57	22.505	29.385	21.43	10.2	15.535	9.46	21.12	14.15	21.42
1105	00:14:25	18.5347		8.26	9.8	25.21	26.26	16.77	7.57	24.095	24.115	21.325	17.04	18.51	11.19	22.225	19.23	26.42
1110	00:14:30	17.5583		14.08	14.35	16.035	22.475	19.575	7.21	22.675	28.99	15.38	16.135	16.48	11.19	21.69	12.24	24.87
1115	00:14:35	19.0711		12	14.63	24.415	22.535	22.72	7.21	22.475	30.8867	25.86	17.24	11.19	10.75	22.04	15.3	26.815
1120	00:14:40	17.8691		10.83	16.48	18.4	25.395	19.91	7.65	17.04	31.9967	12.65	19.35	11.62	8.95	22.3	18.07	27.395
1125	00:14:45	17.395		10.83	13.63	18.435	26.04	21.28	11.9	20.705	13.76	15.215	23.43	17.04	8.95	23.075	13.74	22.895
1130	00:14:50	18.78		8.74	15.21	19.465	21.4	22.055	12.76	21.97	30.275	26.15	19.6	13.545	8.21	22.385	17.04	22.895
1135	00:14:55	17.564		8.69	21.625	19.35	23.085	20.13	9.61	21.42	29.97	20.91	20.83	13.45	9.25	21.58	14.92	8.64
1140	00:15:00	18.0414		10.98	16.66	19.295	11.95	15.95	15.08	21.125	32.5367	29.345	16.205	16.94	9.93	22.385	20.48	11.76
1145	00:15:05	17.6967		9.64	14.01	17.34	24.015	17.245	11.95	20.83	31.085	25.64	18.98	14.15	9.8	21.65	21.225	7.89
1150	00:15:10	17.7452		9.64	16.345	18.51	16.39	19.18	11.95	20.575	30.185	29.0433	16.895	12.24	9.8	21.815	15.95	17.66
1155	00:15:15	16.3463		8.9	14.35	17.14	12.29	19.6	12.135	15.95	23.62	23.945	15.46	16.725	6.92	22.985	20.615	14.56
1160	00:15:20	17.925		8.19	15.3	17.115	16.75	20.295	18.29	23.385	27.03	24.19	18.285	14.01	9.86	21.5	18.635	16.04
1165	00:15:25	18.4933		8.19	15.54	17.85	16.43	21.97	19.165	21.27	29.935	20.775	16.57	15.7	10.94	21.73	21.27	20.065
1170	00:15:30	18.1432		9.14	17.82	14.92	16.43	22.465	17.34	20.695	28.9733	20.27	19.605	17.44	13.33	13.21	21.41	19.1
1175	00:15:35	17.148		6.99	18.18	15.87	7.33	23.43	17.61	20.4	17.75	18.215	19.48	16.245	12.39	20.085	23.8	19.445
1180	00:15:40	18.1193		15.7	14.95	17.34	7.33	16.11	19.35	22.46	24.76	26.21	18.26	21.585	12.87	21.27	14.845	18.75
1185	00:15:45	18.6344		14.92	14.15	17.525	7.28	21.12	17.54	22.55	25.605	26.5833	17.04	17.64	11.36	21.27	20	24.9333
1190	00:15:50	19.0549		18.38	16.94	27.555	7.12	22.135	14.15	21.045	30.0533	23.685	19.38	12.82	10.75	21.56	21.27	18.98
1195	00:15:55	20.542		22.355	17.46	28.885	22.765	20.27	10	20.13	28.705	19.86	19.49	21.365	12.65	23.585	23.86	16.75
1200	00:16:00	20.0134		22.355	13.95	29.65	22.885	22.635	12.04	19.75	28.3467	17.365	20.68	17.61	11.49	21.27	23.085	17.09
1205	00:16:05	20.5083		22.355	14.35	26.2	25.335	21.66	14.775	23.165	29.455	16.21	20.07	17.34	11.19	21.63	21.585	22.305
1210	00:16:10	16.9547		4.53	17.75	24.35	24.59	20.54	12.65	23.81	9.9	12.34	20.2	21.275	11.19	22.725	11.62	16.85
1215	00:16:15	18.6113		4.53	16.245	24.805	27.27	22.755	12.6	25.135	29.725	13.69	21.58	17.64	9.17	21.145	19	13.88
1220	00:16:20	20.0097		7.81	21.27	27.9	26.565	24.59	14.92	24.11	28.36	19.415	18.955	15.95	9.4	22.56	19.73	18.61
1225	00:16:25	20.1919		10.34	17.31	25.095	26.135	22.48	16.75	22.465	29.7733	21.89	19.35	15.575	9.7	22.22	20.9	22.895
1230	00:16:30	20.2234		19.565	15.95	23.54	24.79	23.26	17.86	22.595	32.5067	15.915	17.875	15.87	10	21.9	19.175	22.55
1235	00:16:35	18.7593		19.565	17.24	17.85	24.91	11.23	20.4	22.245	30.635	21.27	17.75	12.34	10	21.505	19.6	14.85
1240	00:16:40	17.8422		6.84	17.44	20.595	21.345	17.34	12	20.68	31.7533	17.66	16.62	18.84	11.81	20.135	11.36	23.215
1245	00:16:45	18.9567		11.85	14.15	24.065	17.96	16.32	15.145	21.41	29.515	19.35	16.94	19.86	11.11	18.75	30	17.925
1250	00:16:50	16.6953		7.87	15.71	18.245	15.825	19.48	11.15	19.955	23.775	20.5	15.07	17.975	10.16	21.43	15.36	17.925
1255	00:16:55	18.855		7.87	15.38	19.73	24.065	20.335	16.21	18.18	33.29	19.88	17.095	19.35	10.16	22.725	24.5	14.055
1260	00:17:00	18.1306		9.8	10.9	11.76	14.7	19.23	19.67	20.9	33.6667	18.86	16.04	16.07	12.71	22.645	29.9367	15.07
1265	00:17:05	17.2427		7.55	13.04	12.93	21.275	17.005	13.04	20.775	30.685	15.15	16.455	14.7	12.82	24.23	20.4	18.585
1270	00:17:10	18.841		11.45	17.96	15.745	27.215	15.22	12.29	23.47	31.8	12.65	19.86	20.905	12.82	23.645	21.805	15.78
1275	00:17:15	19.213		26.09	17.765	13.33	26.155	21.575	17.64	23.165	23.28	14.665	20.56	20.97	8.64	23	14.7	16.66
1280	00:17:20	19.1718		14.77	19.86	16.75	25.225	21.74	14.42	23.83	30.1067	20.13	20.28	18.195	9.46	21.5	17.475	13.835
1285	00:17:25	19.255		10.9	16.85	17.335	22.22	21.125	11.67	24.1	29.725	13.1	19.86	15.22	12.29	21.58	22.55	30.3
1290	00:17:30	17.3922		12.82	13.04	21.12	14.725	19.6	17.365	23.43	29.6133	8.84	20.24	18.125	9.14	21.825	13.76	17.24
1295	00:17:35	17.1401		12.82	15.78	16.865	21.82	12	11.45	22.645	31.6367	17.96	19.505	13.15	12.93	21.35	17.85	9.34
1300	00:17:40	18.8		5.66	16.165	22.22	19.73	19.69	18.29	22.64	32.085	17.85	21.58	19.73	8.79	21.9	17.25	18.42
1305	00:17:45	18.2167		16.66	13.33	19.54	23.26	20.615	17.77	21.27	27.91	17.85	8.1	16.4	8.79	20.74	20.07	20.945
1310	00:17:50	18.7576		14.28	11.76	20.065	22.385	21.89	12.82	22.9	21.49	24.1633	14.01	19.23	8.08	21.12	24	23.17
1315	00:17:55	19.2557		8.54	15.87	21.58	22.66	21.205	21.27	22.56	29.91	22.135	18.63	18.78	8	22.395	17.96	17.34
1320	00:18:00	17.695		14.7	15.87	20.435	21.02	20.36	15.32	21.675	25.605	17.34	20.64	18.18	8	21.67	11.4	13.21
1325
1330
1335
1340
1345
1350
1355
1360
1365
1370
1375
1380
1385
1390
1395
1400
1405
1410
1415
1420
1425
1430
1435
1440

## Sheet: VT 10
		MW		HNMN27	ZRMX18	TNRH15	GTCH12	SIMC17	TEJN28	URLN27	GERN28	SRAN08	JOMJ03	KGMN30	GZHR26	ETPL22	WRFN10	RFMN07
0	00:00:00	#DIV/0!
5	00:00:05	#DIV/0!
10	00:00:10	0.714444			0.822		0.142	0.671		0.568		0.675	1.048	0.722		0.598	1.184
15	00:00:15	0.680767		1.169	0.697	0.69	0.612	0.75	0.55	0.6665	0.368	0.6475	0.6705	0.4215	1.243	0.536	0.61	0.5805
20	00:00:20	0.818867		2.057	0.9695	0.5125	0.321	0.846	0.562	0.625	0.248	0.79	0.645	1.638	1.22	0.532	0.7135	0.6035
25	00:00:25	0.672111		0.462	0.868	0.51	0.3965	0.783	0.562	0.6355	0.364	0.777	0.698	0.878	1.626	0.468667	0.343	0.71
30	00:00:30	0.768733		0.462	0.787	0.6305	0.3565	0.865	1.383	0.529	0.4955	0.782	0.813	1.133	1.596	0.5445	0.378	0.776
35	00:00:35	0.723467		0.795	0.6445	0.6865	0.381	0.8115	1.22	0.361	0.4735	0.6855	0.737	0.8525	1.406	0.521	0.539	0.738
40	00:00:40	0.7325		0.795	0.801	0.5705	0.4525	0.794	1.758	0.4475	0.459	0.572	0.785	0.572	1.165	0.423	0.577	0.816
45	00:00:45	0.773633		0.795	0.937	0.592	0.4455	0.965	0.527	0.5375	0.45	0.9145	1.032	1.3	1.215	0.518	0.908	0.468
50	00:00:50	0.827867		1.38	1.421	0.5725	0.394	0.773	1.18	0.4475	0.7995	0.423	0.8205	0.708	1.311	0.5765	0.9005	0.711
55	00:00:55	0.814		1.38	0.718	0.5395	1.711	0.691	0.712	0.5035	0.555	0.485	0.876	1.034	1.311	0.5235	0.504	0.6665
60	00:01:00	0.839533		2.257	0.6675	0.611	0.462	0.676	1.339	1.0075	0.379	0.595	0.912	1.153	1.316	0.566	0.451	0.201
65	00:01:05	0.9022		2.257	0.966	0.5365	0.293	0.7615	0.9245	0.636	0.579	0.5615	1.463	0.661	1.551	0.4815	0.9365	0.925
70	00:01:10	1.04107		0.93	1.1035	0.457	0.984	0.558	0.941	1.0925	3.137	0.8875	0.934	0.7705	1.625	0.371	0.9365	0.8885
75	00:01:15	0.778211		0.93	0.9	0.5135	0.5335	0.6815	0.8975	0.528	0.571	1.122	0.722	0.460667	1.625	0.3995	1.047	0.742
80	00:01:20	1.1059		1.186	0.5795	1.1105	0.691	0.86	1.276	0.642	0.4415	0.935	0.808	0.6875	1.331	0.4095	3.209	2.422
85	00:01:25	0.974933		2.238	0.8	0.561	0.429	0.585	0.4495	0.6285	0.314	0.879	1.19	0.6415	1.234	0.5215	3.209	0.944
90	00:01:30	0.877133		2.238	1.414	0.582	0.479	0.575	0.4435	0.615	0.6935	0.964	0.844	0.763	1.255	0.598	0.913	0.78
95	00:01:35	0.9052		1.351	0.64	0.6205	0.556	0.6415	0.826	0.563	0.737	2.584	0.92	0.848	0.967	0.3185	1.3895	0.616
100	00:01:40	0.899467		1.351	1.029	0.6635	0.913	0.62	0.756	0.757	0.633	0.612	0.906	0.823	1.156	1.81	0.768	0.6945
105	00:01:45	0.801189		1.123	1.1785	0.6045	0.5485	0.694	0.835	0.5835	0.684	0.6925	0.759	0.57	1.156	0.531333	1.294	0.764
110	00:01:50	0.736647		1.123	0.8965	0.6187	0.63	0.708	0.758	0.76	0.191	0.669	0.8295	0.6545	1.259	0.5365	0.837	0.579
115	00:01:55	0.894167		3.634	0.595	0.5645	0.4185	0.72	0.8235	0.813333	0.766	0.4895	1.032	0.884	0.975	0.5935	0.887	0.216667
120	00:02:00	0.819887		0.591	0.903	0.6603	0.6135	0.773	1.17	0.813	0.688	1.143	0.631	0.76	0.812	0.7495	0.979	1.012
125	00:02:05	0.9994		0.585	1.072	1.403	0.741	0.7785	1.009	0.935	1.008	0.939	1.859	1.1295	0.812	0.731	1.015	0.974
130	00:02:10	1.02954		1.869	0.952	1.403	0.3	0.685	0.885	0.876	1.008	0.864	1.2925	1.1305	1.803	0.831667	0.499	1.0445
135	00:02:15	1.14162		1.294	1.0645	1.633	1.577	0.87	0.775	1.09433	1.027	0.794	1.3865	1.022	1.794	0.844	1.192	0.757
140	00:02:20	1.30538		2.088	1.301	1.621	1.2475	0.894	1.305	0.955	1.156	1.3185	1.5215	1.3545	1.967	0.854667	0.882	1.115
145	00:02:25	1.28601		2.144	1.3255	1.76	1.032	0.959	1.048	1.1915	1.04133	0.989	1.382	1.042	1.967	0.855	1.34533	1.2085
150	00:02:30	1.27663		2.457	0.577667	1.698	1.974	1.02433	1.066	1.092	1.1155	1.0695	1.514	1.4325	0.8245	0.849	1.2565	1.199
155	00:02:35	1.35267		2.457	1.06867	1.928	2.107	1.089	0.9945	1.137	0.910333	1.03167	1.73733	1.3765	1.0165	0.998	1.3365	1.102
160	00:02:40	1.31064		2.583	0.9055	0.916	1.3505	0.9535	0.9805	1.151	1.03933	1.11633	1.553	1.67	1.862	0.9485	1.5815	1.049
165	00:02:45	1.31806		2.633	1.2905	1.109	0.118	1.215	0.9495	1.21933	0.8365	1.16233	1.4905	1.5325	0.988	0.902667	1.687	2.637
170	00:02:50	1.4151		2.552	1.35	2.169	1.527	0.9585	1.4025	1.246	0.942	1.15	2.291	1.122	1.246	1.0775	1.2895	0.9035
175	00:02:55	1.39647		2.412	1.646	1.98	1.44	1.233	1.4945	1.163	1.1895	1.28167	1.2905	1.5035	1.43	0.8015	1.43533	0.6465
180	00:03:00	1.42199		2.314	1.0585	2.191	2.013	0.9895	1.108	1.33833	1.082	1.413	1.5065	1.3685	1.636	0.916333	1.24367	1.1515
185	00:03:05	1.5707		1.266	2.239	1.8925	1.0005	1.0685	2.276	1.9385	2.2675	1.158	1.56	1.823	1.452	0.904	1.382	1.333
190	00:03:10	1.71527		3.78	3.214	1.716	1.152	1.51	2.137	1.3355	0.9205	1.511	2.4335	1.245	0.452	1.154	1.7075	1.461
195	00:03:15	1.85047		2.214	2.046	3.109	1.814	1.269	2.4735	1.457	1.281	2.1005	2.22	2.145	0.452	1.156	1.94	2.08
200	00:03:20	1.85427		2.214	2.442	2.156	1.746	1.876	2.4	1.449	1.1675	1.744	1.8385	2.165	1.586	0.957	1.93	2.143
205	00:03:25	1.96927		3.161	2.578	1.711	0.813	1.854	2.4	1.452	1.2995	2.917	1.5835	1.527	2.552	2.478	1.755	1.458
210	00:03:30	1.95097		2.698	2.0505	1.977	2.555	1.198	2.832	1.375	1.1695	1.6855	1.47	2.352	2.403	1.521	2.564	1.414
215	00:03:35	1.76142		2.021	2.179	1.761	1.593	1.298	2.805	1.30633	1.2675	1.9865	1.448	1.695	3.019	1.238	1.758	1.046
220	00:03:40	1.71329		2.021	2.1605	1.5323	1.337	1.267	2.885	1.16	0.992	1.734	1.61	2.147	2.525	1.061	1.9175	1.35
225	00:03:45	1.72793		2.9	2.097	1.632	1.015	1.366	2.158	1.3045	1.0835	2.111	1.458	1.6505	2.11	1.403	2.483	1.1475
230	00:03:50	1.63293		2.031	1.7635	1.786	1.0775	1.067	2.812	1.331	1.124	1.6415	1.595	1.862	1.966	1.0555	2.419	0.963
235	00:03:55	1.57883		2.584	1.6855	1.5535	1.6435	1.1655	2.746	1.111	0.9275	1.437	1.755	1.376	2.072	0.922	1.73	0.974
240	00:04:00	1.67363		1.875	1.481	1.495	1.1905	1.262	2.932	1.173	4.096	1.255	1.4085	1.324	2.118	0.9315	1.179	1.384
245	00:04:05	1.38482		1.875	1.5175	1.0955	1.312	1.185	2.932	0.930667	1.047	1.3865	1.497	1.257	1.231	0.828667	1.6405	1.037
250	00:04:10	1.84943		2.389	1.605	1.0915	3.114	1.796	2.86	0.933	0.9535	2.79	3.069	1.2415	2.36	0.992	1.418	1.129
255	00:04:15	1.35498		1.818	1.3705	1.2395	1.068	1.1795	2.62	0.8885	0.848667	1.6605	0.642	1.653	2.183	1.2315	1.192	0.73
260	00:04:20	1.3607		1.9	1.635	1.247	0.9145	0.967	1.699	0.941	0.804	1.404	0.8865	1.27	2.101	2.418	1.2455	0.978
265	00:04:25	1.26413		1.9	1.414	1.0805	1.183	0.979	2.442	0.8425	0.884	1.477	1.086	1.321	1.652	0.651	1.2895	0.7605
270	00:04:30	1.2646		1.661	1.189	1.2525	1.5905	1.1375	1.958	0.8345	0.632	1.4235	0.993	1.167	2.236	0.6795	1.248	0.967
275	00:04:35	1.32713		1.661	2.026	1.458	1.157	1.005	1.777	0.831	0.635	1.373	0.986	1.856	2.236	0.987	1.083	0.836
280	00:04:40	1.22806		1.976	1.082	1.438	1.37	0.824	1.61	0.749333	0.6465	1.483	0.9245	1.856	1.906	0.509	1.2435	0.803
285	00:04:45	1.19838		1.447	1.164	0.9565	2.164	0.897	1.61	0.734	0.624667	1.2605	0.955	1.048	2.546	0.446	0.883	1.24
290	00:04:50	1.16077		1.441	1.159	0.971	1.172	0.9245	1.1955	0.6435	0.6555	0.8305	0.904	2.713	2.239	0.675	1.317	0.571
295	00:04:55	1.03723		1.441	1.201	1.352	1.52	0.833	0.841	0.678	0.627667	1.193	0.958	0.8015	1.431	0.731	1.395	0.555333
300	00:05:00	0.966633		1.759	0.776	0.886	1.093	0.879	0.892	0.7185	0.638	0.865	0.967	0.847	1.431	0.799	1.192	0.757
305	00:05:05	1.04206		1.634	1.185	0.9305	0.64	0.8695	1.21	0.7115	0.697333	0.858	1.097	0.8385	1.837	0.7155	1.4495	0.9575
310	00:05:10	1.03523		1.634	1.0175	0.858	0.725	0.834	1.583	0.899	0.6895	0.873	1.12	0.8935	2.007	0.756	0.891	0.748
315	00:05:15	1.06693		1.727	1.14	0.9985	0.7155	1.027	1.416	0.767	0.695	1.217	0.922	0.907	2.007	0.807	0.891	0.767
320	00:05:20	1.08197		0.925	0.705	1.0475	0.754333	0.8045	1.847	0.9935	0.720667	1.333	0.962	0.927	2.037	0.937	1.407	0.829
325	00:05:25	1.14147		1.545	1.108	0.948	0.9615	0.8075	1.46	0.725	0.674	2.565	0.973	0.672	1.937	0.8315	1.22	0.6945
330	00:05:30	1.0689		1.545	1.256	0.9605	1.251	0.94	1.29	0.785	0.941	1.276	0.8785	0.664	1.714	0.7805	1.141	0.611
335	00:05:35	0.991067		1.545	1.116	0.8795	1.289	0.7075	1.265	0.67	0.6295	1.298	0.8895	0.664	1.368	0.747	1.074	0.724
340	00:05:40	1.01437		1.545	1.072	1.006	1.332	0.744	1.509	0.5955	0.574	0.7005	0.843	1.556	1.368	0.757	1.013	0.6005
345	00:05:45	1.05312		3.041	1.1305	0.843	0.822	0.762	0.68	0.717	0.534333	0.6015	1.242	1.0975	1.507	0.6735	1.37	0.7755
350	00:05:50	1.0003		1.959	1.499	0.8185	0.72	0.749	1.0015	0.854	0.598	0.842	0.9945	1.052	1.78	0.656	0.934	0.547
355	00:05:55	1.0525		1.491	1.144	0.779	0.639	0.901	1.766	0.73	0.419	1.137	0.9075	1.831	1.78	0.572	0.857	0.834
360	00:06:00	1.06897		1.491	1.612	0.738	0.708	1.111	1.334	0.6495	0.254	0.6655	1.021	0.5095	1.986	0.6795	0.8015	2.474
365	00:06:05	1.05707		1.734	0.9655	0.7915	0.6285	1.061	0.996	0.691	3.273	0.722	0.8915	0.6235	1.464	0.6725	0.999	0.343
370	00:06:10	0.91852		1.734	0.925	0.7273	0.7185	0.6505	0.963	0.7025	0.48	0.6705	0.955	1.098	1.502	0.6995	1.175	0.777
375	00:06:15	0.8986		1.36	1.004	0.849	0.667	0.901	0.948	0.8085	0.555	0.6665	0.8855	1.1735	1.502	0.648	1.014	0.497
380	00:06:20	0.934133		1.573	1.166	0.671	0.653	0.937	1.016	1.181	0.46	0.4905	0.869	0.759	1.845	0.6185	1.063	0.71
385	00:06:25	0.884622		1.521	1.007	0.698	0.811	1.129	0.464	0.3595	0.472	0.494333	0.879	1.452	1.445	0.7125	1.083	0.742
390	00:06:30	0.868811		1.521	0.879	0.696	0.732	0.634	0.8115	0.4515	0.6735	0.830667	0.944	0.9855	1.445	0.552	1.1105	0.766
395	00:06:35	0.8724		1.482	0.863	0.7115	0.7255	0.809	0.869	0.5985	0.762	0.847	0.9585	0.96	1.086	0.5775	1.1105	0.726
400	00:06:40	1.00067		1.2	1.048	0.8625	0.7985	0.9445	0.996	0.642	0.653	0.769	0.6915	1.1225	1.747	0.5645	2.283	0.688
405	00:06:45	1.05513		1.283	0.97	1.0685	0.7095	0.905	1.409	0.814	0.755	0.645	0.9925	0.8335	1.747	0.609	2.283	0.803
410
415
420
425
430
435
440
445
450
455
460
465
470
475
480
485
490
495
500
505
510
515
520
525
530	00:06:50	1.06948		1.283	1.6375	0.9597	0.4285	0.821	1.31	0.899	0.714	2.151	1.38	0.778	0.903	0.8855	1.235	0.657
535	00:06:55	1.03387		1.758	0.61	0.8345	0.743	0.765333	0.485	0.727667	0.597333	0.474667	1.2475	1.4765	2.707	0.6575	2.027	0.397
540	00:07:00	0.924789		1.578	0.587667	1.066	0.8815	0.8805	0.8	0.743	0.6145	0.552333	1.1505	1.311	0.962	0.7375	0.921333	1.086
545	00:07:05	1.07036		1.68	0.5315	1.327	1.493	1.02	0.9655	1.109	0.556667	0.654667	1.534	1.4735	1.635	0.7775	0.5555	0.7425
550	00:07:10	1.17503		2.443	1.3545	1.3485	1.493	0.9905	0.6345	1.027	0.3845	1.041	1.308	0.594	1.502	1.0335	1.0065	1.465
555	00:07:15	1.31982		2.443	1.042	1.3485	1.808	1.016	0.8045	1.14	0.793	0.941333	1.556	2.015	1.365	0.89	1.663	0.972
560	00:07:20	1.47347		2.84	1.458	2.202	1.5525	1.136	1.209	1.2925	1.163	0.758667	1.418	1.77	1.448	0.911333	1.6115	1.3315
565	00:07:25	1.33909		1.62	1.277	1.889	1.6875	1.0785	0.9865	1.1795	0.959333	1.3255	1.4165	1.6	1.265	0.9185	1.3985	1.485
570	00:07:30	1.47936		2.208	1.262	1.93	2.35	1.0645	1.048	1.20033	1.0605	1.09867	1.6785	1.863	2.239	0.842	1.5025	0.843333
575	00:07:35	1.44611		2.556	1.606	2.147	1.617	1.212	0.9605	1.422	1.01	1.128	1.4945	1.877	1.2065	1.096	1.5715	0.787667
580	00:07:40	1.36151		2.797	1.4365	0.902	0.777	1.2795	1.036	1.39033	0.7965	1.187	1.495	1.39	1.3855	1.08233	1.442	2.026
585	00:07:45	1.53784		2.797	1.29	1.9535	1.456	1.2375	1.365	1.4705	1.10767	1.357	1.656	2.05	1.26	1.065	1.717	1.2855
590	00:07:50	1.40943		2.447	1.7165	1.715	1.7385	1.145	1.308	1.5305	1.1095	1.2505	1.634	1.174	1.2265	1.122	1.4565	0.568
595	00:07:55	1.54079		2.794	1.5105	2.523	1.573	1.1065	1.568	1.336	1.368	1.32533	1.615	1.556	1.3305	0.906	1.516	1.084
600	00:08:00	1.52591		2.681	1.5115	2.063	2.387	1.23267	1.06533	1.302	1.062	1.3875	1.4515	1.4495	1.876	0.997	1.28067	1.142
605	00:08:05	1.8386		1.136	3.229	2.5795	0.996	1.374	2.999	1.528	2.3445	1.9465	2.532	1.321	1.165	1.2165	1.755	1.457
610	00:08:10	2.02591		3.754	2.087	2.3665	3.279	2.044	1.8805	1.55767	1.316	1.3795	2.1	1.7945	1.768	1.1195	1.8685	2.074
615	00:08:15	1.96716		2.029	2.198	1.9825	2.628	1.593	2.11	1.558	1.29933	1.848	1.768	1.554	2.07	2.533	3.124	1.2125
620	00:08:20	1.88693		3.186	1.954	1.894	2.795	2.086	1.809	1.554	1.3	1.8285	1.927	2.846	0.48	1.0175	2.056	1.571
625	00:08:25	1.88659		1.79	1.877	1.8755	2.101	1.875	2.0805	1.38	1.08333	1.722	2.188	1.9055	3.32	0.987	2.565	1.549
630	00:08:30	1.92014		1.79	1.608	2.2915	2.172	1.782	2.179	1.392	1.125	2.272	2.3685	2.35	2.857	1.1945	1.854	1.56667
635	00:08:35	1.7584		2.898	1.715	1.936	1.83	1.827	2.045	1.2885	1.11	1.3375	1.354	1.794	2.642	1.108	2.84	0.651
640	00:08:40	1.62858		1.755	1.7675	1.918	1.683	1.509	2.044	1.133	1.12967	2.394	1.647	1.6865	2.212	1.2185	1.6055	0.726
645	00:08:45	1.64574		2.681	1.688	1.8165	1.6425	1.896	1.858	1.187	1.12967	2.278	1.47	1.28	2.133	1.016	1.695	0.9155
650	00:08:50	1.6977		2.124	1.785	1.7955	1.857	1.885	1.594	1.092	1.944	1.467	1.441	1.854	2.285	1.279	1.9255	1.1375
655	00:08:55	1.50463		2.206	1.103	2.026	1.31	1.548	1.3775	1.65	0.844	1.829	1.359	2.025	2.083	0.856	1.398	0.955
660	00:09:00	1.46878		2.206	1.4695	1.652	1.6305	1.2155	1.5175	1.1455	0.862667	1.45	1.781	2.009	2.154	0.9585	1.134	0.846
665	00:09:05	1.385		2.053	1.308	1.4225	1.562	1.732	1.686	0.971	0.9165	0.999	1.427	1.233	1.847	0.916	1.787	0.915
670	00:09:10	1.34863		3.481	1.3695	1.619	1.2325	1.297	1.696	1.009	0.773	0.8975	1.196	1.245	1.333	0.8865	1.245	0.9495
675	00:09:15	1.43136		3.481	1.521	1.6485	1.2	1.0065	1.247	0.898	0.747333	1.8975	1.348	1.421	2.057	0.8185	1.299	0.88
680	00:09:20	1.1892		1.296	1.4055	1.459	1.4965	1.058	1.178	0.798	1.031	0.9515	1.1625	1.543	1.788	0.717	1.1055	0.8485
685	00:09:25	1.17157		1.772	1.05	1.3405	1.0555	1.045	1.132	0.869	0.718	1.054	1.356	1.146	2.118	0.79	1.445	0.6825
690	00:09:30	1.11027		1.723	1.1725	1.1725	0.9095	0.988	1.1005	0.8755	0.818	1.0325	1.079	1.1495	1.995	0.749	1.222	0.6675
695	00:09:35	1.0546		1.475	1.153	1.1385	0.8755	0.891	1.328	0.968	0.6755	1.0465	0.946	1.1495	1.995	0.7935	0.697	0.687
700	00:09:40	1.24611		1.475	1.238	1.357	1.0685	0.975	1.51	1.157	0.607667	1.39	1.03	1.959	2.152	0.7915	1.176	0.805
705	00:09:45	1.18673		1.581	1.0545	1.044	1.203	0.955	2.026	1.1185	0.691	1.173	1.011	1.247	2.038	0.704	1.004	0.951
710	00:09:50	1.13107		1.529	1.134	1.164	1.2135	0.962	1.599	1.043	0.718	0.774	1.0165	1.291	2.015	0.679	1.217	0.611
715	00:09:55	1.15317		1.369	1.2265	1.1535	0.9165	0.848	1.57	0.901	0.633	1.073	1.158	1.239	2.493	0.7025	1.345	0.6695
720	00:10:00	1.07443		1.056	0.985	1.226	1.104	0.938	1.056	0.824	0.5295	0.9425	1.155	1.283	2.493	0.747	1.038	0.7395
725	00:10:05	1.127		1.631	0.936	1.231	0.7695	1.034	1.062	0.8075	0.658	1.256	1.001	1.0515	2.196	0.7855	1.578	0.908
730	00:10:10	0.9943		0.72	0.965	0.9535	0.79	0.912	1.1345	0.686	0.599	1.051	1.001	1.59	1.976	0.71	1.141	0.6855
735	00:10:15	1.21763		1.423	1.597	1.043	1.955	0.912	1.126	0.57	0.596	1.198	2.933	0.66	1.456	0.712	1.3395	0.744
740	00:10:20	1.0034		1.423	0.928	1.1765	0.5805	0.9235	1.556	1.0125	0.838	0.7505	0.7465	0.7325	1.456	0.7265	1.52	0.681
745	00:10:25	1.13423		1.466	0.928	1.0015	0.954	1.029	1.105	0.968	0.7035	0.9945	0.873	0.9005	1.774	2.403	1.259	0.6545
750	00:10:30	1.11007		1.442	1.907	1.11	0.922	0.9265	1.403	0.7025	0.7515	0.963	0.9885	1.391	1.684	0.687	1.273	0.5
755	00:10:35	0.9806		1.205	0.8755	1.2915	0.777	0.862	1.144	0.7215	0.6675	1.357	0.964	1.032	1.807	0.506	0.8765	0.6225
760	00:10:40	1.01913		1.205	0.836	0.995	0.791	0.9345	1.35	0.7215	0.7065	1.964	0.924	0.978	1.895	0.4455	0.943	0.598
765	00:10:45	1.00893		1.305	0.9145	0.9055	1.527	0.8345	1.2615	1.424	0.599	0.638	1.064	0.6635	1.895	0.538	0.862	0.7025
770	00:10:50	1.03867		1.377	0.961	0.8255	0.791	0.897	1.615	0.734	0.6915	1.627	0.8695	1.168	1.817	0.6895	0.862	0.655
775	00:10:55	1.0189		1.129	0.696	0.9755	0.747	0.8045	0.98	0.852	0.566	0.6205	0.8235	1.919	1.652	0.6855	2.128	0.705
780	00:11:00	0.987667		1.383	1.04	0.8375	0.7685	0.927	1.249	0.914	0.6165	1	0.883	0.7555	1.546	0.709	0.8495	1.3365
785	00:11:05	0.812933		1.353	0.971	0.8325	0.746	0.9645	0.586	0.455	0.478	0.7135	0.945	1.2	0.918	0.7625	0.734	0.535
790	00:11:10	0.855767		0.9935	0.828	0.8105	0.782	0.791	1.489	0.5825	0.537	0.6135	0.961	1.022	1.185	0.602	1.0775	0.562
795	00:11:15	0.907		1.339	0.849	0.75	0.864	0.755	1.031	0.511	0.5355	0.705	0.924	1.49	1.503	0.6215	1.217	0.51
800	00:11:20	0.8843		1.07	0.906	0.647	1.082	0.694	1.693	0.751	0.3095	1.109	0.961	0.8755	1	0.6915	0.868	0.607
805	00:11:25	0.896233		1.293	1.424	0.638	0.747	0.784	1.2125	0.5815	0.5795	0.7695	0.883	0.822	1.285	0.7415	0.9785	0.7045
810	00:11:30	0.873167		1.218	0.768	0.756	0.789	0.828	0.869	0.7145	0.5275	0.6415	0.9475	1.293	1.673	0.775	0.668	0.6295
815	00:11:35	0.9122		1.218	0.88	0.778	1.026	0.574	0.9525	0.753	0.492	0.806	0.834	1.025	2.048	0.683	0.9885	0.625
820	00:11:40	0.994378		1.3605	0.7475	1.0755	1.101	0.6395	0.772	0.8295	0.4885	0.854667	0.87	1.2615	1.524	0.679	1.99	0.7225
825	00:11:45	0.890333		1.305	1.113	0.8625	0.936	0.759	1.064	0.718	0.636	0.8655	1.0015	0.727	1.325	0.682	0.697	0.6635
830
835
840
845
850
855
860
865
870
875
880
885
890
895
900
905
910
915
920
925
930
935
940
945
950	00:11:50	0.8395		1.122	1.3995	0.804	0.7575	0.779	0.71	0.885	0.636	0.8695	0.9555	0.695	0.825	0.658	0.697	0.7995
955	00:11:55	0.938444		1.188	1.158	1.577	0.748333	0.833333	0.602	0.793	0.5715	0.6555	0.8205	0.981	0.825	0.5795	1.975	0.769
960	00:12:00	1.0572		1.0605	1.533	0.6507	0.9685	0.761	0.8455	0.864	1.48133	2.064	1.26	0.962	1.186	0.667	1.0705	0.484
965	00:12:05	1.15197		1.853	0.725667	1.2895	1.4095	0.895	1.0635	0.847	1.48133	0.8495	1.661	1.0955	1.2075	0.853	0.6985	1.35
970	00:12:10	1.11783		2.174	1.277	1.2895	0.894	0.832	0.9255	1.1345	0.977	0.7255	1.519	1.845	0.731	0.928	0.672	0.8435
975	00:12:15	1.33833		2.174	1.2655	1.792	2.338	0.9795	1.046	1.215	0.5315	1.0495	1.4805	1.3505	1.2155	0.939	1.4285	1.27
980	00:12:20	1.37863		2.477	1.4385	1.646	2.585	1.008	1.0365	1.193	0.798667	1.12833	1.395	1.191	1.235	0.832	1.4125	1.303
985	00:12:25	1.45963		2.238	1.2705	1.805	2.764	1.144	1.066	1.105	1.14	1.227	1.5285	1.3955	1.098	1.1025	1.2725	1.738
990	00:12:30	1.30232		1.976	0.777	1.91	2.111	1.311	1.148	1.203	1.014	1.1875	1.4385	1.2565	0.9435	0.767667	1.35867	1.1325
995	00:12:35	1.48621		2.333	1.45967	2.209	1.691	1.364	1.224	1.311	1.107	1.405	1.565	1.149	1.3605	1.5215	1.518	1.0755
1000	00:12:40	1.40178		2.154	1.4425	2.474	1.2935	1.2875	1.0995	1.3395	1.023	1.37933	1.5205	1.4545	1.251	0.685	1.41033	1.2125
1005	00:12:45	1.36		1.946	1.2605	0.862	1.2935	1.1605	1.2385	1.35967	1.09067	1.25133	1.5025	1.2765	1.035	1.054	1.48433	2.585
1010	00:12:50	1.47944		1.865	1.609	2.378	1.7305	1.315	1.3725	1.37333	1.13033	1.253	1.647	1.472	1.5385	0.9715	1.354	1.182
1015	00:12:55	1.57369		3.133	1.45333	2.375	1.81	1.1915	1.657	1.33	0.9545	1.29167	1.622	2.057	1.2155	0.9895	1.27833	1.247
1020	00:13:00	1.55456		2.1	1.3295	2.3695	1.671	1.24567	1.88	1.277	1.398	1.519	1.531	1.249	1.771	1.09133	1.40533	1.481
1025	00:13:05	1.89433		1.706	1.867	3.146	1.503	1.195	3.296	1.469	3.307	1.7575	2.398	1.803	1.105	1.2715	1.442	1.149
1030	00:13:10	1.93379		3.902	2.2895	2.557	1.70433	1.2295	1.435	1.534	1.3745	1.236	1.598	1.563	2.209	1.078	1.967	3.33
1035	00:13:15	1.90113		1.578	2.036	2.76	1.43	1.8575	2.499	1.354	1.667	2.021	1.641	1.8625	2.323	1.525	2.514	1.449
1040	00:13:20	2.0175		3.078	1.995	2.5165	1.6555	1.819	2.4915	1.308	1.409	1.751	2.582	1.597	2.323	1.211	2.795	1.731
1045	00:13:25	1.87441		1.569	1.788	2.288	1.56167	1.964	2.728	1.3275	1.12567	2.047	1.9635	2.113	3.19	1.503	2.3455	0.602333
1050	00:13:30	2.02323		2.726	1.6045	2.114	3.494	1.988	2.728	1.2515	1.0855	1.886	1.785	1.748	2.607	1.372	2.184	1.775
1055	00:13:35	1.75497		2.072	1.515	1.9415	1.8735	1.7745	2.489	1.2635	1.099	1.513	1.7965	1.514	2.619	1.2585	2.1825	1.413
1060	00:13:40	1.82868		2.511	1.7325	1.685	1.3095	1.35	2.523	1.18867	1.269	1.9885	2.664	1.787	2.059	1.131	3.004	1.228
1065	00:13:45	1.5467		1.701	1.721	1.5565	1.38	1.32	2.523	1.1385	1.2815	1.362	1.473	1.574	2.287	1.6395	1.445	0.7985
1070	00:13:50	1.61363		2.107	1.5025	1.4305	1.729	1.497	2.601	1.0525	1.03	1.6735	1.203	1.717	2.596	0.775	2.106	1.1845
1075	00:13:55	1.50237		2.155	1.107	1.388	1.65	1.337	2.333	1.2295	1.053	1.587	1.487	1.312	2.315	0.918	1.67	0.994
1080	00:14:00	1.6411		1.825	1.464	1.3365	1.3465	1.355	2.376	1.039	3.127	1.39	1.699	1.482	2.36	0.8605	1.656	1.3
1085	00:14:05	1.64371		1.825	2.573	1.242	1.20667	1.658	2.323	2.103	0.7215	1.7785	1.645	1.617	3.015	0.9335	1.075	0.9395
1090	00:14:10	1.47897		1.968	0.961	1.5035	1.3275	1.493	2.323	0.916	0.9045	1.417	1.2605	1.331	3.015	0.886	1.974	0.9045
1095	00:14:15	1.42307		1.365	1.293	1.5975	1.22	1.395	2.631	0.9255	0.864	1.3065	1.481	1.582	2.581	0.97	1.568	0.5665
1100	00:14:20	1.48153		1.648	1.025	1.189	1.2875	1.796	2.511	0.9055	0.7265	1.1325	2.739	1.351	2.688	0.767	1.868	0.589
1105	00:14:25	1.3644		1.835	1.491	1.252	1.2045	1.2615	2.511	0.8645	0.7095	1.691	0.968	1.035	2.407	0.805	1.649	0.782
1110	00:14:30	1.33247		1.524	1.365	1.846	1.19	1.1225	2.805	0.8315	0.7745	0.95	1.033	1.105	2.407	0.801	1.384	0.8485
1115	00:14:35	1.29111		1.659	0.949	1.078	1.256	1.071	2.805	0.8435	0.763667	1.041	1.188	1.31	2.344	0.7625	1.65	0.646
1120	00:14:40	1.3061		1.493	1.135	1.326	0.9885	1.0925	2.435	0.839	0.699	1.747	1.188	1.292	2.524	0.7805	1.543	0.509
1125	00:14:45	1.16117		1.493	1.132	1.174	0.9115	1.0665	1.636	0.8365	0.572	1.4005	1.034	0.847	2.524	0.739	1.301	0.7505
1130	00:14:50	1.14643		1.561	1.0395	1.042	1.571	0.9295	1.358	0.8655	0.804	1.0015	1.006	1.116	2.338	0.781	1.033	0.7505
1135	00:14:55	1.29234		1.841	0.873	1.101	1.278	0.99	2.191	0.841	0.655667	1.0405	1.115	1.203	2.036	0.733	1.103	2.384
1140	00:15:00	1.06544		1.292	1.158	1.098	1.049	1.119	1.332	0.9055	0.566667	0.696	1.537	0.999	1.989	0.769	0.8995	0.572
1145	00:15:05	1.0947		1.363	1.413	1.15	0.952	1.039	2.011	0.885	0.722	0.9595	1.259	0.971	1.861	0.7805	0.7815	0.273
1150	00:15:10	1.11008		1.363	0.9805	1.033	1.015	0.924	2.011	0.8235	0.7095	0.812667	1.0325	1.093	1.861	0.7645	1.177	1.051
1155	00:15:15	1.15827		1.41	1.067	0.962	0.865	0.797	1.7	0.635	0.787	0.9655	1.226	1.1875	2.167	0.735	1.026	1.844
1160	00:15:20	1.07773		2.207	0.723	1.022	1.114	0.9095	0.872	0.6585	0.633	0.841	1.182	1.375	2.118	0.6935	0.7875	1.03
1165	00:15:25	1.08743		2.207	1.245	1.149	1.012	0.8495	1.0445	0.85	0.59	0.8825	1.111	0.908	1.847	0.846	1.026	0.744
1170	00:15:30	1.08703		1.606	0.8475	1.122	1.012	0.8795	0.946	0.8175	0.563	1.266	1.021	0.861	1.436	2.303	0.91	0.715
1175	00:15:35	1.00393		1.546	0.963	0.9965	2.501	0.798	0.8025	0.72	0.253	0.8425	0.907	1.0855	1.749	0.577	0.903	0.415
1180	00:15:40	0.944833		1.078	1.0865	1.004	2.501	1.0825	0.614	0.664	0.615	0.5895	0.931	0.7175	1.149	0.527	1.2625	0.351
1185	00:15:45	0.950933		1.132	1.235	1.022	2.149	0.793	0.895	0.7055	0.5635	0.651	0.996	0.794	1.356	0.6215	0.8645	0.486
1190	00:15:50	1.04242		1.0615	0.779	0.854	1.687	0.932	1.725	0.739	0.578333	0.722	1.133	1.677	1.163	0.6715	0.972	0.942
1195	00:15:55	0.886267		0.8265	0.8685	0.8025	0.53	0.875	1.425	0.818	0.5325	0.842	0.863	0.9205	1.583	0.5725	0.88	0.955
1200	00:16:00	0.950631		0.8265	1.365	0.8073	0.6455	0.832	1.361	0.913	0.512667	0.909	0.824	1.134	1.717	0.691	0.845	0.8765
1205	00:16:05	0.878433		0.8265	0.994	0.866	0.814	0.7995	0.933	0.696	0.46	0.813	0.9455	1.056	1.713	0.687	1.051	0.522
1210	00:16:10	1.2722		3.428	0.922	0.851	0.822	0.813	1.254	0.675	3.342	1.312	0.896	0.832	1.713	0.699	0.843	0.681
1215	00:16:15	1.06417		3.428	1.014	1.145	0.8645	0.7645	1.366	0.6825	0.3625	1.076	0.834	0.956	1.204	0.611	0.9205	0.734
1220	00:16:20	0.853067		0.928	0.65	0.79	0.8045	0.7745	1.198	0.7125	0.289	0.7215	0.804	1.074	1.75	0.594	0.967	0.739
1225	00:16:25	0.879467		1.474	1.002	0.8315	0.7915	0.771	1.019	0.736	0.321	0.647	0.804	0.8375	1.954	0.573	0.9135	0.517
1230	00:16:30	0.829833		0.794	0.984	0.704	0.729	0.718	0.68	0.9115	0.433	0.964	0.8805	0.922	1.533	0.6005	1.027	0.567
1235	00:16:35	0.877167		0.794	0.791	1.128	0.9205	1.281	0.726	0.8375	0.4935	0.672	0.851	0.774	1.533	0.533	0.863	0.96
1240	00:16:40	0.953		1.612	1.044	1.049	0.8045	0.65	1.686	0.811	0.363	0.648	1	1.098	1.125	0.5815	1.352	0.471
1245	00:16:45	0.858133		1.162	0.916	1.0705	1.05	0.856	1.1565	0.928	0.4635	0.61	0.897	0.838	1.252	0.586	0.182	0.9045
1250	00:16:50	0.9495		1.269	0.7985	1.214	1.1155	0.649	1.459	0.6615	0.6485	0.5545	0.894	0.981	1.422	0.61	1.0615	0.9045
1255	00:16:55	0.892944		1.269	0.711	0.969	0.7885	0.7475	0.928	0.917	0.599667	0.906	0.891	0.826	1.686	0.634	0.814	0.7075
1260	00:17:00	1.03766		1.4	2.026	1.878	0.653	0.628	0.848	0.8585	0.677333	1.046	0.887	1.1035	1.383	0.6335	0.902	0.641
1265	00:17:05	0.973167		1.569	0.611	1.329	0.984	0.96	1.325	0.888	0.3895	1.09	0.924	0.842	1.376	0.6395	1.03	0.6405
1270	00:17:10	0.973967		1.446	0.664	0.9895	0.903	1.086	1.411	0.711	0.4895	0.751	0.908	0.6245	1.376	0.667	1.216	1.367
1275	00:17:15	0.915167		0.6295	0.866	1.127	0.9715	0.773	0.832	0.7085	0.4745	1.762	0.8755	0.604	1.59	0.683	0.9	0.931
1280	00:17:20	0.945422		1.281	0.837	0.991	0.827	0.701	1.022	0.67	0.549333	0.76	0.913	0.8835	2.001	0.562	1.0695	1.114
1285	00:17:25	0.867467		1.173	0.7845	1.043	0.905	0.7745	1.215	0.659	0.3975	1.008	0.767	1.075	1.404	0.601	0.6995	0.506
1290	00:17:30	1.00008		1.017	1.337	0.96	1.3475	0.938	0.893	0.718	0.481667	2.21	0.7475	0.8475	1.487	0.593	0.779	0.645
1295	00:17:35	1.00762		1.017	0.948	1.036	0.6115	1.571	1.525	0.692	0.487333	0.726	0.992	1.296	1.294	0.6245	1.113	1.181
1300	00:17:40	0.951933		3.04	0.9215	0.817	0.651	0.827	0.766	0.721	0.4185	0.733	0.894	0.766	1.698	0.668	0.742	0.616
1305	00:17:45	0.979767		0.64	1.315	0.915	0.609	0.7285	0.773	0.75	0.451	0.733	3.2	0.859	1.698	0.729	0.77	0.526
1310	00:17:50	0.904933		1.136	1.558	0.8165	0.756	0.685	1.2	0.659	0.5095	0.879	0.682	0.812	1.947	0.655	0.771	0.508
1315	00:17:55	0.906867		1.386	0.906	0.779	0.7655	0.674	1.069	0.658	0.468	1.0225	0.628	0.844	1.671	0.852	0.978	0.902
1320	00:18:00	0.860133		0.835	0.549	0.7995	0.7165	0.7365	1.191	0.689	0.5655	0.897	0.7085	0.944	1.671	0.7865	0.797	1.016
1325
1330
1335
1340
1345
1350
1355
1360
1365
1370
1375
1380
1385
1390
1395
1400
1405
1410
1415
1420
1425
1430
1435
1440

## Sheet: VE 10
		MW		HNMN27	ZRMX18	TNRH15	GTCH12	SIMC17	TEJN28	URLN27	GERN28	SRAN08	JOMJ03	KGMN30	GZHR26	ETPL22	WRFN10	RFMN07
0	00:00:00	#DIV/0!
5	00:00:05	#DIV/0!
10	00:00:10	13.6665			14.4179		3.43498	14.9096		14.3193		13.4055	16.4536	13.8841		13.3832	18.7901
15	00:00:15	12.1072		11.2341	13.8424	14.5142	7.03188	16.725	9.44625	14.5397	7.65072	14.7889	13.1317	10.8052	11.9452	12.1833	13.6518	10.1181
20	00:00:20	13.3727		28.3043	17.2619	11.0828	5.43774	17.7068	11.1164	13.8844	5.47336	12.4662	12.0163	14.5291	16.8604	12.8265	10.1995	11.4243
25	00:00:25	11.8326		5.16978	14.7907	14.3795	7.0121	17.2651	11.1164	13.0119	8.0262	10.4506	12.9549	15.4879	17.0405	12.0322	5.27534	13.4758
30	00:00:30	12.841		5.16978	12.6235	15.5513	7.01236	16.2923	21.6854	10.871	7.50435	11.9646	15.4307	18.3659	16.6782	13.0871	6.44112	13.937
35	00:00:35	12.7318		5.565	10.5344	16.3696	8.04672	17.9747	22.3138	6.44385	9.67124	12.4864	14.2167	16.9008	16.3377	11.5766	8.6213	13.9187
40	00:00:40	12.4804		5.565	14.6503	14.5677	8.81696	18.5359	21.1663	11.0286	8.60625	10.8566	16.697	12.0806	14.2596	9.00567	9.77438	11.5954
45	00:00:45	12.9278		5.565	16.2242	13.5154	9.51142	18.4315	12.9378	12.1502	9.999	13.6443	18.6018	12.662	15.7099	12.0435	12.9662	9.95436
50	00:00:50	12.95		4.7334	22.0823	12.3631	6.4222	14.7759	21.5822	11.6596	10.8452	9.40752	16.5249	11.9298	15.5353	11.0256	14.3134	11.0489
55	00:00:55	12.4585		4.7334	13.5415	11.459	18.9408	13.7336	13.4248	12.1167	10.9502	10.8543	14.1211	15.1274	15.5353	14.2104	7.6356	10.494
60	00:01:00	12.2918		14.6479	10.9604	11.5235	8.63709	13.3375	19.2146	20.2155	8.54077	11.3585	14.7014	15.8653	11.8177	10.0465	7.59935	5.91141
65	00:01:05	14.1855		14.6479	18.2188	11.6823	8.47649	15.3861	20.2882	14.0238	11.3484	14.2481	15.2298	10.5429	16.0994	9.90205	15.6676	17.02
70	00:01:10	14.4385		6.4542	22.1693	11.1508	13.7268	9.45252	15.5924	18.1246	23.8098	19.4363	14.4116	12.7787	14.6738	6.86721	15.6676	12.2613
75	00:01:15	11.8028		6.4542	13.23	13.0814	10.2912	10.9619	16.9942	9.48288	9.90114	13.5089	12.7361	15.268	14.6738	8.89287	9.53817	12.0278
80	00:01:20	14.7745		7.37692	11.393	21.8435	11.0836	9.5202	17.5578	13.8319	8.7417	20.8739	14.4228	16.1941	10.2886	8.57698	24.8697	25.0435
85	00:01:25	14.333		23.7899	17.556	16.0474	8.01801	9.6408	8.91358	13.915	5.06168	16.4812	17.0765	15.9509	12.7102	10.9463	24.8697	14.0184
90	00:01:30	16.4704		23.7899	18.8486	19.2467	9.3884	10.9825	10.3047	12.8074	12.2368	16.147	14.3522	16.0001	14.5831	36.0833	18.1322	14.1531
95	00:01:35	13.4243		9.1868	8.1664	14.3801	10.6585	11.0113	15.884	10.8265	13.1555	21.6281	16.33	16.1714	8.73201	7.03407	25.282	12.9175
100	00:01:40	15.1076		9.1868	19.6539	14.587	11.7503	12.6511	14.7193	15.7494	11.5776	12.9254	16.3125	18.6368	13.7564	24.9056	15.7248	14.4769
105	00:01:45	13.94		7.47918	21.3426	14.7619	11.8942	11.6245	13.6857	12.7407	9.81198	13.1021	17.0471	15.4726	13.7564	13.5862	18.5689	14.2257
110	00:01:50	14.8225		7.47918	17.8493	22.1483	15.2397	16.2274	14.1632	19.1178	4.18099	18.0652	15.9513	19.6383	8.57379	14.5955	18.188	10.9199
115	00:01:55	16.165		21.8767	11.9	18.2051	11.5255	21.3504	20.9787	24.8121	15.4234	14.0511	16.5533	18.8071	13.923	15.431	10.8569	6.78022
120	00:02:00	19.517		6.76695	22.2183	22.9312	19.8161	21.1415	22.9846	12.5039	16.3744	28.255	13.1469	24.225	12.7971	20.911	23.8387	24.8446
125	00:02:05	19.7741		7.6284	17.763	15.3488	14.7385	19.4586	19.0297	12.4075	13.1443	21.3716	41.6044	27.6784	12.7971	19.1668	26.73	27.7444
130	00:02:10	19.0871		23.5494	21.7389	15.3488	8.91	18.1456	19.9745	20.8619	13.1443	19.9325	28.7258	24.9445	15.7582	22.333	13.2085	19.7306
135	00:02:15	20.9871		11.9695	29.3004	15.3992	22.0938	21.4281	18.3908	34.4788	9.86947	17.3568	30.7803	20.2969	20.2184	26.1049	23.1069	14.0121
140	00:02:20	24.7769		23.1977	28.6675	17.4906	26.6715	21.9969	28.0967	31.0566	25.2933	26.0338	32.2482	24.1981	20.4175	23.6942	18.1163	24.4743
145	00:02:25	26.0921		22.5549	27.6367	17.1952	23.22	23.5291	22.9617	33.7254	31.1324	26.8514	31.0604	27.415	20.4175	23.4398	33.4495	26.7924
150	00:02:30	27.6725		23.7592	28.6889	17.0819	29.156	26.2673	25.1789	34.5764	34.5805	36.0635	27.8576	29.4092	19.8498	22.4348	30.9162	29.2676
155	00:02:35	28.5681		23.7592	32.7048	18.8944	29.1187	27.47	22.958	35.8496	27.4132	32.5594	41.3833	26.1604	21.3109	26.462	32.2163	30.2609
160	00:02:40	30.1899		24.2802	35.7537	14.8484	34.8429	24.2523	24.7723	40.285	33.3037	37.0511	35.2842	30.1769	26.3473	24.8886	44.1713	22.5902
165	00:02:45	29.3118		25.7244	27.6554	34.6563	3.37126	28.0969	22.2848	40.1242	27.0273	38.45	36.3309	28.7574	18.2879	24.4833	40.7326	43.6951
170	00:02:50	30.4093		24.3716	29.3355	21.69	34.3804	26.56	31.8788	41.7867	28.6337	35.88	46.1522	25.8845	23.3563	28.6561	36.1963	21.3768
175	00:02:55	31.033		26.5802	36.5577	18.8496	30.5928	31.8977	33.2526	38.3383	37.0529	39.2959	32.3206	31.16	28.7859	22.5783	42.4285	15.8037
180	00:03:00	33.1121		27.3283	28.5954	21.2527	33.7178	28.9923	33.5779	44.8074	36.0883	41.634	40.8713	32.1461	33.8325	25.975	40.871	26.9912
185	00:03:05	37.1187		27.3203	52.9635	48.6089	20.01	28.8442	44.3137	46.8342	52.8554	27.3635	38.5632	39.5135	24.8945	26.5866	42.7314	35.3778
190	00:03:10	32.0025		34.1334	47.4708	39.897	25.799	27.0667	39.5559	35.137	28.4757	34.3299	43.5718	30.6146	5.55508	29.3405	34.4061	24.6836
195	00:03:15	33.6231		21.83	38.3318	41.6295	32.1985	21.3827	40.1202	39.5867	40.7785	38.2186	49.3284	32.4753	5.55508	27.7498	33.853	41.3088
200	00:03:20	31.4545		21.83	41.3675	40.7915	30.6859	22.8684	30	34.8267	35.206	37.6704	39.684	25.2656	24.7733	23.1498	28.95	34.7487
205	00:03:25	33.1197		24.4977	37.8966	39.6268	24.6339	32.445	30	39.5525	26.9386	42.0631	37.1093	29.1657	30.3688	29.2652	41.769	31.4636
210	00:03:30	34.4776		30.2985	37.2781	46.4793	42.6685	23.1813	27.1306	33.5706	35.6171	37.3675	34.0525	33.4219	33.5219	26.0851	48.2032	28.2871
215	00:03:35	30.0391		24.636	41.9022	38.2665	29.136	24.8762	25.4975	34.2477	35.2048	37.5448	32.5438	22.2045	31.0957	20.5137	34.2458	18.6711
220	00:03:40	28.7426		24.636	37.8304	38.5024	26.486	22.4892	25.8208	31.233	29.3897	31.5241	30.9603	28.4907	24.8965	21.7929	34.4479	22.6395
225	00:03:45	28.5221		20.793	35.3344	36.8016	24.7203	25.6603	22.8748	32.6125	32.0228	35.9714	24.6329	25.4094	22.366	27.1621	35.9787	25.4917
230	00:03:50	28.2328		24.5548	36.2399	37.4881	25.3482	23.1859	42.7986	27.951	24.7954	30.2036	24.6587	26.459	24.7716	26.2819	36.0915	12.6634
235	00:03:55	27.5858		24.2121	35.2775	32.6468	36.6911	22.2669	35.341	25.0642	24.3191	29.9614	24.8332	25.4698	27.7441	23.6631	24.3238	21.9734
240	00:04:00	25.6559		16.1062	24.4069	32.606	28.1315	24.243	28.0886	24.7738	40.5504	28.6517	22.4092	22.7265	21.4553	22.1045	26.386	22.1994
245	00:04:05	25.0238		16.1062	26.1769	29.8798	28.9296	22.9297	28.0886	24.0019	26.8137	34.5377	22.2305	17.862	16.4831	25.092	32.9658	23.2599
250	00:04:10	27.4346		19.2553	30.8641	29.9016	38.4268	22.2524	28.6	22.4946	26.4215	34.1496	28.6645	24.83	26.8096	25.0083	31.2102	22.6308
255	00:04:15	23.6103		16.362	25.0116	32.3633	19.7794	22.4636	22.8988	21.3862	24.4812	41.7284	11.3955	25.2909	26.3925	24.0266	22.6242	17.9507
260	00:04:20	21.9472		15.656	24.525	27.0724	21.2027	20.278	19.7424	22.4146	12.7595	32.1867	16.1432	20.0406	24.4136	30.3459	25.0532	17.3742
265	00:04:25	21.824		15.656	19.4566	24.8947	31.3377	20.9702	25.0793	19.9799	24.9317	29.1412	18.3968	20.5812	16.4539	12.8117	29.5231	18.1455
270	00:04:30	20.8875		10.8463	19.8087	27.3922	32.4542	20.5319	20.8919	19.9487	18.7988	25.0394	18.3308	13.6656	23.4333	14.7248	28.5792	18.8662
275	00:04:35	21.2726		10.8463	32.4464	29.3495	27.3283	18.492	18.8362	19.1712	17.7482	23.3959	17.393	24.5178	23.4333	19.0984	20.9561	16.0763
280	00:04:40	19.3945		19.3648	18.1235	26.2579	19.7554	16.8755	19.8674	18.4461	16.7928	23.1645	16.8583	24.5178	21.3281	10.9053	21.5809	17.0798
285	00:04:45	17.8897		13.9491	19.6134	19.6465	32.1354	18.7473	19.8674	18.1261	16.2538	19.5441	16.8462	10.4381	22.583	9.64029	12.256	18.6992
290	00:04:50	17.2188		12.8537	16.875	22.5758	14.4039	19.0678	14.2025	16.2934	18.8161	17.6274	15.9466	24.1457	19.7928	15.4069	16.4625	13.8125
295	00:04:55	17.1969		12.8537	18.6635	21.9294	20.6264	18.5093	13.784	17.0415	19.602	19.8754	17.0189	15.8457	14.496	14.9124	18.9302	13.8648
300	00:05:00	16.3415		11.5566	11.5236	19.5363	18.5919	18.9205	15.3781	17.0823	19.5292	12.5338	16.8645	13.5859	14.496	16.8509	19.4296	19.2429
305	00:05:05	17.139		15.6047	16.6848	20.6757	13.3472	17.4161	18.7066	16.7452	17.5542	16.9369	17.733	15.6548	17.3229	15.1793	19.8147	17.709
310	00:05:10	16.9864		15.6047	15.99	21.0982	14.6958	16.68	19.5342	20.6051	20.0782	18.6822	16.5424	17.1507	16.0961	16.8588	10.5227	14.6571
315	00:05:15	16.7239		12.7798	17.442	23.305	15.9557	19.133	17.615	13.4532	19.5747	19.4111	16.2641	16.4893	16.0961	18.3512	10.5227	14.4656
320	00:05:20	16.8244		7.59425	12.1542	25.1662	20.3871	12.514	20.1323	22.5077	19.9312	20.1949	15.9259	14.7857	17.3552	15.1044	12.5504	16.0619
325	00:05:25	17.8469		17.8911	16.5203	21.8277	22.552	16.1015	17.9434	17.1608	17.2814	28.2663	16.4826	12.7714	16.2127	17.1622	14.64	14.8901
330	00:05:30	16.9531		17.8911	18.1994	20.9965	20.7291	16.2056	19.4468	18.0432	15.5218	17.7109	18.1191	8.22696	15.5288	17.4051	19.494	10.778
335	00:05:35	15.9446		17.8911	15.9365	19.3578	16.7312	15.8445	18.0642	15.6445	16.8643	17.3802	17.79	8.22696	15.7183	17.4425	16.2711	10.0057
340	00:05:40	16.8123		17.8911	16.08	17.6452	18.7546	16.9297	18.108	15.6081	16.7091	13.2149	17.9306	20.6792	15.7183	16.3361	16.3296	14.2499
345	00:05:45	15.5857		10.6131	18.755	16.9822	13.4561	16.7373	11.1452	17.2833	15.0326	19.239	17.003	20.8305	11.7998	14.4802	14.522	15.9055
350	00:05:50	17.1382		20.7654	24.8384	17.7205	10.908	16.684	16.69	17.4344	18.3048	16.5032	17.9259	19.0096	15.4682	14.0548	16.4337	14.3314
355	00:05:55	15.3669		12.9568	17.7778	20.2774	12.8343	18.1371	20.2913	14.0379	4.55034	12.2682	17.5057	21.6241	15.4682	13.1017	15.2118	14.4616
360	00:06:00	16.3959		12.9568	23.1322	20.3356	14.6414	13.943	17.8623	14.617	7.45236	12.5247	19.7564	11.8255	14.1403	15.3907	16.7073	30.6529
365	00:06:05	16.1701		14.687	16.4763	20.9154	13.8427	12.1485	17.7786	16.4596	33.1555	16.3677	16.4615	13.1621	13.9812	14.6538	17.023	5.43827
370	00:06:10	15.5643		14.687	16.317	18.9834	14.8622	13.2442	17.4014	16.3402	13.8528	15.5958	17.1518	20.9718	14.299	16.0186	13.6535	10.0855
375	00:06:15	15.9464		8.1192	17.6302	20.5076	14.3405	14.0015	16.2724	18.6278	16.3975	15.4661	17.3071	24.0333	14.299	15.1859	14.9362	12.0721
380	00:06:20	15.468		14.6918	20.5682	15.9698	13.2363	10.9723	18.349	13.1209	9.2667	13.2214	18.64	17.1154	15.2028	15.2337	18.4324	17.9985
385	00:06:25	15.4382		14.1149	16.4141	15.1047	17.6879	12.6787	8.09216	8.18402	11.4578	18.3365	18.5381	24.7929	13.5396	16.9646	18.1403	17.526
390	00:06:30	15.8941		14.1149	15.466	16.9824	16.1443	8.48926	16.8427	9.92397	18.3663	24.3551	19.9373	19.4538	13.5396	12.5414	18.984	13.2709
395	00:06:35	15.7525		12.271	15.5944	15.7668	15.7252	16.3297	16.2937	14.3221	19.939	25.5116	19.8409	18	7.35222	11.8185	18.984	8.53776
400	00:06:40	17.1609		12.156	16.6318	20.6569	17.9463	16.7743	18.9688	14.1593	18.5093	23.2956	14.971	20.0984	17.2953	12.165	19.8393	13.9458
405	00:06:45	19.5804		15.7039	22.7271	25.7722	16.1801	15.9642	21.7831	18.2173	21.6723	19.9434	21.7109	24.2632	17.2953	13.9431	19.8393	18.6912
410
415
420
425
430
435
440
445
450
455
460
465
470
475
480
485
490
495
500
505
510
515
520
525
530	00:06:50	19.6008		15.7039	26.3965	27.7951	12.9043	18.608	25.5581	23.2616	17.6536	21.3594	27.4068	19.6134	8.127	19.8618	8.5709	21.1915
535	00:06:55	20.7908		20.6917	13.5542	27.0795	16.138	21.9038	11.7322	18.0801	18.6687	14.5042	27.5136	23.5502	22.5493	15.5926	49.5804	10.723
540	00:07:00	22.842		18.4784	15.5692	33.7993	24.2324	23.0867	17.7	19.3329	23.4678	21.0126	30.7068	28.2914	17.3352	19.0312	24.9344	25.6513
545	00:07:05	21.3194		25.0656	15.4215	13.907	36.056	26.0763	23.452	16.3799	17.3921	24.9799	15.0792	25.6463	25.4079	18.9516	17.9177	18.0576
550	00:07:10	25.748		26.36	38.3188	37.6299	36.056	26.2383	16.3035	31.2721	9.30682	21.8246	27.0821	17.82	26.0146	23.0522	21.8612	27.0805
555	00:07:15	28.9616		26.36	34.4537	37.6299	37.1996	24.8818	19.5413	38.8094	27.0453	34.2426	31.3223	26.2756	23.5326	17.5597	36.004	19.5664
560	00:07:20	28.4561		20.306	30.1733	25.5872	34.4112	27.8377	24.9719	38.0835	32.1395	28.2553	31.3945	17.346	29.6768	23.9681	38.2248	24.4663
565	00:07:25	29.2045		22.8096	29.3008	20.5145	36.7622	27.4209	24.4208	33.6629	29.9344	41.2628	32.0908	16	28.6776	21.3643	37.6266	36.2191
570	00:07:30	30.3453		26.1648	32.9571	19.107	37.2945	25.0104	30.2348	35.6259	30.1871	38.5449	34.8121	20.6979	31.5251	23.8623	42.9339	26.222
575	00:07:35	31.454		22.9529	43.0649	22.4362	34.0944	27.3124	24.2718	40.2142	30.9801	42.1421	36.3313	19.8962	30.3254	31.7182	42.6584	23.4121
580	00:07:40	30.3785		27.1309	29.8433	15.9113	22.1989	29.8187	27.3504	40.7275	26.9137	42.1543	35.1699	30.2255	29.2964	30.2043	43.6301	25.1021
585	00:07:45	33.5091		27.1309	29.612	41.3556	33.8957	30.5663	33.3333	43.99	35.1204	41.7504	35.2314	31.0575	22.2264	27.903	41.8519	27.6125
590	00:07:50	33.3575		27.2841	43.3588	41.8289	37.5342	30.4799	28.4228	41.0021	32.0146	38.3028	33.1212	29.35	26.6151	27.7022	41.9181	21.4278
595	00:07:55	33.5894		26.2636	40.6324	23.4891	34.606	28.1992	30.4427	43.754	44.4782	42.3797	33.5516	30.1475	27.1622	25.146	44.1257	29.4631
600	00:08:00	35.1132		27.239	37.2207	21.0426	38.9081	33.9435	31.9032	45.1013	38.1842	42.3118	36.7592	35.8606	37.0135	28.6106	41.3143	31.2851
605	00:08:05	39.8807		23.4925	50.1787	61.2373	22.4598	36.1499	43.6654	43.2424	48.6015	57.2855	58.3626	36.0303	22.6942	32.9671	30.0807	31.7626
610	00:08:10	37.1221		33.8986	33.9346	50.5839	35.8723	34.4618	52.1087	36.6	32.1762	40.9712	39.732	40.8518	24.6636	28.2506	36.7627	35.9632
615	00:08:15	35.5763		23.9625	43.96	41.8704	26.3588	26.2526	43.5821	42.3309	42.0638	36.7567	36.8274	33.2867	25.4093	35.158	52.9206	22.9041
620	00:08:20	32.9601		29.9484	38.6794	40.8725	30.5773	30.6642	24.8918	44.4055	39.403	37.082	42.8565	30.3668	13.3296	27.3962	30.9839	32.9439
625	00:08:25	34.1913		18.974	37.0614	37.8101	40.2131	27.4312	45.3653	36.0663	34.2406	33.3207	38.3775	36.395	39.2092	24.5763	40.9502	22.8787
630	00:08:30	34.6241		18.974	31.5168	44.7301	40.2037	32.3166	44.3644	32.545	34.8019	41.3163	35.1249	27.213	33.4555	26.5179	33.5018	42.7804
635	00:08:35	31.202		25.7053	34.5315	33.183	38.4575	28.5377	36.5033	31.9484	33.8051	40.6132	24.3178	33.8348	25.7331	26.5532	36.2384	18.0685
640	00:08:40	30.304		22.113	36.3663	34.0445	40.2826	28.6936	36.792	29.3825	30.1395	33.0851	25.1991	29.5981	26.0131	25.3753	33.8199	23.6555
645	00:08:45	29.6469		23.7805	35.161	33.4236	40.3727	27.0749	34.8375	29.8352	30.1395	40.2523	23.1672	24.2944	24.5935	22.9108	29.0523	25.8079
650	00:08:50	31.1463		22.0471	32.728	34.6442	38.6906	22.7897	35.9606	24.8485	43.7983	46.631	23.3586	26.9942	27.3057	24.9597	38.6929	23.7453
655	00:08:55	27.0087		23.1189	22.5012	37.2784	35.0883	19.4274	32.8052	32.142	25.0668	31.8978	27.6353	18.8528	26.2458	20.3728	32.3847	20.3129
660	00:09:00	25.519		23.1189	25.0476	31.8671	35.178	22.8696	30.8584	24.4679	26.99	36.25	21.4432	21.8177	23.8448	20.7611	24.8743	13.3964
665	00:09:05	26.6557		15.9929	22.6807	36.0106	34.9341	21.2863	33.2648	23.3962	28.4894	31.0056	26.585	22.8043	20.908	21.0176	41.8515	19.6085
670	00:09:10	26.402		29.4144	26.6779	33.9504	33.9615	20.9076	31.164	23.6459	25.4807	28.2847	22.712	25.398	17.4623	21.0189	33.0734	22.8782
675	00:09:15	25.5699		29.4144	21.9328	27.975	29.748	21.8712	26.3366	21.7271	23.6581	40.4452	21.9724	24.5904	24.2932	18.8337	29.8056	20.944
680	00:09:20	21.8559		10.4976	23.6335	26.8456	27.7676	21.16	24.9913	18.5535	15.5372	30.2101	20.2159	22.7901	22.6182	18.2907	26.0732	18.6543
685	00:09:25	21.3969		19.616	16.485	27.802	22.5771	21.689	25.0625	20.365	15.1354	23.9627	23.1062	22.6106	25.0136	17.4234	23.6836	16.421
690	00:09:30	20.8453		15.6104	22.4944	28.6031	21.9644	20.4318	22.7308	18.3636	20.4868	26.7985	20.1881	19.9611	19.0523	15.7065	23.383	16.9044
695	00:09:35	19.6608		16.1955	18.3904	27.5289	20.154	19.1654	24.9	17.7047	19.0457	25.7334	17.0942	19.9611	19.0523	16.358	18.3973	15.2308
700	00:09:40	20.5172		16.1955	18.7557	25.8712	25.1044	20.0021	22.197	19.3798	17.4157	19.9465	17.6078	14.9472	25.0062	16.5423	29.153	19.6339
705	00:09:45	17.9886		14.4503	19.1339	23.2969	23.8916	16.4642	20.3208	17.4095	11.4499	25.7474	19.1888	12.5947	22.5607	14.8966	14.2066	14.2174
710	00:09:50	18.9646		16.0239	18.2801	21.2896	21.8127	16.3588	17.1253	18.6176	20.2572	22.1016	17.3364	22.6441	19.4851	14.2386	26.2629	12.6355
715	00:09:55	18.303		14.9221	21.8378	23.3987	21.7348	16.96	18.3847	16.4793	17.1068	23.885	19.6165	21.2612	21.4149	15.5042	9.69745	12.3422
720	00:10:00	19.2134		16.4102	23.443	22.019	23.1454	17.428	17.2128	15.9444	15.7394	23.6143	17.7639	19.6299	21.4149	17.6479	19.9607	16.8273
725	00:10:05	17.692		15.7228	14.9526	20.1761	18.4757	19.0256	17.4062	15.5767	17.4074	18.3753	16.9419	18.764	17.6119	18.3375	21.2241	15.3815
730	00:10:10	16.1472		10.5336	16.0769	21.1057	21.4327	16.2929	17.6982	13.6274	13.6123	16.7319	16.9419	16.2657	16.9343	16.8377	14.5021	13.614
735	00:10:15	18.0613		13.4616	24.1945	21.7257	26.2948	18.3586	18.061	14.25	15.6808	17.1913	23.464	13.1076	14.4581	16.4899	18.532	15.65
740	00:10:20	16.5264		13.4616	16.0126	19.8476	13.4792	17.8374	18.7342	17.7238	16.2321	21.2692	11.2535	16.4556	14.4581	15.627	20.8088	14.696
745	00:10:25	18.4986		12.4463	16.0126	23.2348	19.3376	17.0505	17.3485	20.6039	13.6725	22.247	15.5831	20.2928	15.558	28.4755	21.3275	14.2877
750	00:10:30	17.0915		10.9448	28.6431	29.7258	17.5549	16.3157	16.8921	16.024	17.7467	14.5894	17.704	13.1171	14.8024	13.1217	17.5165	11.675
755	00:10:35	16.4149		13.0502	16.5557	24.3771	16.1422	16.4642	15.8787	17.0599	18.8102	15.5919	17.8436	19.7112	18.4856	8.81958	14.7909	12.643
760	00:10:40	17.0095		13.0502	16.72	21.2532	17.1449	17.1668	16.1325	17.0599	19.7855	20.3863	18.115	20.2397	19.5943	9.27754	17.5681	11.649
765	00:10:45	16.4024		9.38295	16.1455	20.5367	18.9959	16.4104	16.7086	21.716	17.1733	15.4492	20.8544	14.6202	19.5943	11.8629	15.391	11.1943
770	00:10:50	17.8662		17.1299	15.9238	22.3091	15.1081	16.8188	17.7973	14.4121	19.3897	24.2748	16.9944	26.8114	16.4075	15.4896	15.391	13.7354
775	00:10:55	16.8207		14.2254	14.1775	24.4314	16.3332	15.1769	14.553	17.27	16.8357	13.5827	16.4988	25.4651	12.3239	13.3021	22.2376	15.8978
780	00:11:00	16.7194		15.5311	17.9296	20.9082	19.0626	16.9548	15.4751	14.9759	16.664	15.95	16.1501	15.4122	16.0475	15.8922	14.7261	19.112
785	00:11:05	15.1851		14.5989	16.7109	18.7979	17.2774	17.9397	11.72	10.3376	9.83724	14.4626	17.714	17.904	11.7137	18.2962	17.9023	12.5645
790	00:11:10	15.7597		20.8138	15.053	20.2301	18.3418	17.4455	14.22	11.9762	13.9029	12.7884	18.5953	12.8772	18.6993	12.1183	19.589	9.74508
795	00:11:15	16.8171		18.0899	15.1759	19.9463	18.3038	16.6477	15.3103	12.7392	14.0301	17.3641	17.7408	22.6778	21.057	14.5213	17.5491	11.1027
800	00:11:20	16.3737		15.3545	16.1721	16.1265	17.074	14.9037	20.2313	16.1014	6.7146	23.2557	18.086	15.9297	15.87	14.8154	19.1394	15.8306
805	00:11:25	15.7669		14.6368	20.7334	15.631	16.7589	13.2104	19.2424	13.1186	14.2934	16.121	18.7814	9.47766	18.1827	14.8967	16.5856	14.8332
810	00:11:30	16.0503		14.9083	12.7795	17.4712	19.0543	12.5442	16.5979	16.5693	13.8785	14.2573	19.0116	20.8432	18.7878	17.949	13.0126	13.0905
815	00:11:35	16.7098		14.9083	16.7024	18.1624	26.558	11.038	17.5355	16.8183	12.1499	17.1436	18.1937	19.0957	15.5034	15.0397	16.9231	14.875
820	00:11:40	17.6955		17.9654	14.8902	23.9944	23.8477	14.83	16.1888	19.908	9.21067	21.2784	17.8698	22.1393	15.4381	14.5442	19.9	13.4277
825	00:11:45	17.1295		12.5019	20.2343	21.1226	21.2846	16.6942	20.5246	13.9866	16.3039	24.498	20.716	15.725	16.483	15.212	7.77155	13.8837
830
835
840
845
850
855
860
865
870
875
880
885
890
895
900
905
910
915
920
925
930
935
940
945
950	00:11:50	17.9812		15.9436	25.7648	25.125	20.1684	21.0914	15.5029	20.2886	16.3039	19.9637	19.9365	18.9526	10.6672	15.2919	7.77155	16.9454
955	00:11:55	21.7859		23.9144	26.1129	34.5284	22.4375	22.825	13.7316	20.9722	11.3557	25.2138	16.7423	23.7255	10.6672	14.1137	37.2584	23.1892
960	00:12:00	23.0474		16.5809	30.66	28.8874	26.2415	22.1946	20.2328	14.7226	42.5538	20.2891	25.3638	24.8821	15.8924	16.4716	26.2326	14.5055
965	00:12:05	25.4173		33.6875	19.5712	25.6417	33.9126	22.0752	23.5778	24.1339	42.5538	27.6895	18.3873	23.4327	27.3982	21.6534	15.2972	22.248
970	00:12:10	24.0036		23.0444	27.9535	25.6417	27.9375	21.2493	23.8825	33.723	24.7832	22.3853	31.1851	24.2617	16.8642	20.9264	18.0432	18.1732
975	00:12:15	26.1356		23.0444	27.3158	17.5616	35.7714	25.0115	20.92	34.7004	13.7712	33.4895	34.0885	25.9026	24.5956	19.8692	35.4054	20.5867
980	00:12:20	27.1342		20.683	33.8767	17.4476	24.4541	25.4117	22.3418	37.1818	23.7843	32.2854	29.4694	24.1416	24.4159	22.3933	37.3465	31.7802
985	00:12:25	28.6505		23.7899	29.5201	19.5482	24.0192	28.7373	25.3921	33.7909	34.8954	41.943	37.4788	27.0239	24.8038	28.9076	36.0563	13.8519
990	00:12:30	29.1971		23.712	19.4833	17.4574	24.171	31.9753	25.5947	36.1562	34.4794	37.1688	34.5168	32.7884	35.9898	21.7173	41.0816	21.6647
995	00:12:35	33.577		25.2664	43.571	20.8971	18.9899	28.9714	33.0419	40.0248	34.9775	40.4289	40.1266	32.2639	29.1487	40.0839	50.3521	25.5109
1000	00:12:40	32.9873		25.4387	41.746	27.3872	32.4539	31.6661	25.283	45.5765	37.4265	40.6306	31.3071	33.6062	25.8894	21.6232	46.6397	28.1361
1005	00:12:45	32.7646		23.6244	37.8906	16.0591	32.4539	28.4206	29.3648	43.2782	35.1522	39.9467	34.3997	29.4361	21.8592	30.1602	45.8659	43.5573
1010	00:12:50	34.6389		31.4252	36.2749	50.5801	33.788	32.6449	31.6018	44.116	34.1398	39.9644	36.9175	25.8189	29.6777	26.6142	41.0262	24.9934
1015	00:12:55	34.2785		27.9464	40.6497	25.8875	41.3494	31.3126	37.8459	45.885	28.32	40.4421	40.6149	34.9279	25.7625	28.1859	39.6028	25.445
1020	00:13:00	37.7451		27.867	37.4786	45.1982	24.9313	33.4295	47.8272	46.2593	41.3249	41.8864	41.804	35.1781	36.1284	30.0844	45.5	31.2787
1025	00:13:05	40.2815		33.8812	45.9095	60.0886	39.0179	36.5789	42.6173	41.0096	51.1262	42.9445	44.7826	41.7485	33.4557	34.2351	29.0275	27.8001
1030	00:13:10	36.244		36.2106	38.0286	51.613	45.7273	36.7067	26.9062	41.6558	33.3385	34.6451	32.8229	33.964	26.0883	24.7347	40.1268	41.0922
1035	00:13:15	35.6665		25.0429	36.5666	41.1792	42.807	31.3639	44.3573	37.5667	40.6359	42.2995	33.1564	35.7041	26.1802	34.7242	38.6653	24.7489
1040	00:13:20	34.8564		34.5659	41.1768	43.6361	45.6918	27.6852	31.4676	39.0307	40.3467	32.8137	33.5144	32.5788	26.1802	30.0389	39.1579	24.961
1045	00:13:25	33.3959		18.8908	35.76	41.0925	45.887	27.2603	32.736	38.4975	35.0758	33.1819	37.5912	37.4635	27.5616	29.4588	40.6827	19.7987
1050	00:13:30	34.8602		30.3949	34.7535	44.5737	60.2366	26.9772	32.736	33.8218	31.9951	34.2875	32.4513	29.7859	35.377	26.6168	35.2061	33.6895
1055	00:13:35	31.4096		22.3569	29.694	41.7228	32.7675	32.8282	24.3175	31.9918	26.1947	43.8467	32.867	30.2724	30.9304	25.4846	40.1253	25.7449
1060	00:13:40	30.2829		25.3611	38.4095	39.9598	35.4089	25.9605	20.3354	31.0084	20.4563	53.4111	28.4249	25.3933	29.2584	25.3118	34.0053	21.5391
1065	00:13:45	28.1611		16.1935	35.2461	37.4494	43.5804	22.4928	20.3354	30.0166	26.5847	37.0055	24.0099	30.1028	29.3193	27.642	23.1778	19.2598
1070	00:13:50	28.3825		25.0733	31.8455	34.5895	45.7032	21.7439	23.487	26.6493	31.209	41.9295	20.6194	25.2399	28.7377	17.0888	29.5051	22.316
1075	00:13:55	25.9492		23.4895	21.5644	34.8457	36.1185	24.9083	21.8602	31.1248	29.5419	29.4468	23.3905	21.8579	26.5068	18.2452	31.1288	15.2082
1080	00:14:00	26.5592		20.9692	28.8408	35.7581	29.8519	24.5729	20.6474	22.2762	38.4308	29.3568	26.4025	23.386	27.3288	19.8646	28.5494	22.152
1085	00:14:05	24.8939		20.9692	26.8879	31.9939	32.8093	22.4991	23.3694	29.3368	15.9379	33.8271	23.7209	24.5622	22.8236	21.3725	24.983	18.3156
1090	00:14:10	24.7327		24.4721	17.1538	32.438	35.4177	22.7235	23.3694	22.5611	24.7155	26.3987	23.5587	22.6802	22.8236	21.4368	31.9985	19.2432
1095	00:14:15	24.4758		23.0003	20.3001	37.4135	31.0185	23.1151	21.1532	21.7724	23.7946	28.6973	27.7688	23.6034	24.3388	20.8307	29.0394	11.2903
1100	00:14:20	22.8079		24.2256	18.7934	30.046	32.7347	21.7136	19.0083	20.3783	21.3482	24.2695	27.9378	20.9878	25.4285	16.199	26.4322	12.6164
1105	00:14:25	22.665		15.1571	14.6118	31.5629	31.6302	21.1554	19.0083	20.8301	17.1096	36.0606	16.4947	19.1578	26.9343	17.8911	31.7103	20.6604
1110	00:14:30	20.849		21.4579	19.5877	29.6006	26.7452	21.9729	20.224	18.8543	22.4528	14.611	16.6675	18.2104	26.9343	17.3737	16.9402	21.1022
1115	00:14:35	21.4766		19.908	13.8839	26.3194	28.304	24.3331	20.224	18.9577	23.5871	26.9203	20.4811	14.6589	25.198	16.8055	25.245	17.3225
1120	00:14:40	20.2226		16.1692	18.7048	24.3984	25.103	21.7517	18.6277	14.2966	22.3657	22.0996	22.9878	15.013	22.5898	17.4051	27.882	13.9441
1125	00:14:45	18.6		16.1692	15.4292	21.6427	23.7355	22.6951	19.4684	17.3197	7.87072	21.3086	24.2266	14.4329	22.5898	17.0524	17.8757	17.1827
1130	00:14:50	19.8017		13.6431	15.8108	20.2825	33.6194	20.5001	17.3281	19.015	24.3411	26.1892	19.7176	15.1162	19.195	17.4827	17.6023	17.1827
1135	00:14:55	19.8134		15.9983	18.8786	21.3044	29.5026	19.9287	21.0555	18.0142	19.6503	21.7569	23.2254	16.1804	18.833	15.8181	16.4568	20.5978
1140	00:15:00	17.8045		14.1862	19.2923	21.1859	12.5356	17.8481	20.0866	19.1287	18.4374	20.4241	24.9071	16.9231	19.7508	17.2141	18.4218	6.72672
1145	00:15:05	18.312		13.1393	19.7961	19.941	22.8623	17.9176	24.0314	18.4346	22.4434	24.6016	23.8958	13.7396	18.2378	16.8978	16.5873	2.15397
1150	00:15:10	18.114		13.1393	16.0263	19.1208	16.6359	17.7223	24.0314	16.9435	21.4163	23.6025	17.4441	13.3783	18.2378	16.6776	18.7732	18.5607
1155	00:15:15	17.4514		12.549	15.3115	16.4887	10.6309	15.6212	20.6295	10.1282	18.5889	23.1189	18.954	19.8609	14.9956	16.894	21.151	26.8486
1160	00:15:20	17.361		18.0753	11.0619	17.4915	18.6595	18.4583	15.9489	15.399	17.11	20.3438	21.6129	19.2638	20.8835	14.9102	14.6751	16.5212
1165	00:15:25	18.3548		18.0753	19.3473	20.5097	16.6272	18.6635	20.0178	18.0795	17.6617	18.3339	18.4093	14.2556	20.2062	18.3836	21.823	14.9284
1170	00:15:30	18.3959		14.6788	15.1024	16.7402	16.6272	19.758	16.4036	16.9182	16.312	25.6618	20.0167	15.0158	19.1419	30.4226	19.4831	13.6565
1175	00:15:35	15.1958		10.8065	17.5073	15.8145	18.3323	18.6971	14.132	14.688	4.49075	15.3461	17.6684	17.6339	21.6701	11.589	21.4914	8.06968
1180	00:15:40	15.1752		16.9246	16.2432	17.4094	18.3323	17.4391	11.8809	14.9134	15.2274	15.4508	17.0001	15.4872	14.7876	11.2093	18.7418	6.58125
1185	00:15:45	15.8012		16.8894	17.4752	17.9106	15.6447	16.7482	15.6983	15.909	14.4284	17.3057	16.9718	14.0062	15.4042	13.2193	17.29	12.1176
1190	00:15:50	18.1542		19.5104	13.1963	23.532	12.0114	20.6298	24.4088	15.5523	17.3808	17.1006	21.9575	21.4991	12.5023	14.4775	20.6744	17.8792
1195	00:15:55	17.0902		18.4764	15.164	23.1802	12.0655	17.7362	14.25	16.4663	15.2854	16.7221	16.8199	19.6665	20.025	13.5024	20.9968	15.9962
1200	00:16:00	17.7145		18.4764	19.0418	23.9374	14.7723	18.8323	16.3864	18.0317	14.5324	15.7848	17.0403	19.9697	19.7283	14.6976	19.5068	14.9794
1205	00:16:05	17.0433		18.4764	14.2639	22.6892	20.6227	17.3172	13.7851	16.1228	13.5493	13.1787	18.9762	18.311	19.1685	14.8598	22.6858	11.6432
1210	00:16:10	17.5242		15.5288	16.3655	20.7219	20.213	16.699	15.8631	16.0718	33.0858	16.1901	18.0992	17.7008	19.1685	15.8848	9.79566	11.4748
1215	00:16:15	16.5164		15.5288	16.4724	28.4017	23.5749	17.3962	17.2116	17.1546	10.7753	14.7304	17.9977	16.8638	11.0407	12.9196	17.4895	10.1879
1220	00:16:20	15.7226		7.24768	13.8255	22.041	21.3715	19.045	17.8742	17.1784	8.19604	14.0079	15.2398	17.1303	16.45	13.4006	19.0789	13.7528
1225	00:16:25	16.0006		15.2412	17.3446	20.8665	20.6859	17.3321	17.0682	16.5342	9.55724	14.1628	15.5574	13.0441	18.9538	12.7321	19.0922	11.8367
1230	00:16:30	15.7375		15.5346	15.6948	16.5722	18.0719	16.7007	12.1448	20.5953	14.0754	15.3421	15.7389	14.6321	15.33	13.1509	19.6927	12.7858
1235	00:16:35	15.4729		15.5346	13.6368	20.1348	22.9297	14.3856	14.8104	18.6302	15.1184	14.2934	15.1052	9.55116	15.33	11.4622	16.9148	14.256
1240	00:16:40	15.1899		11.0261	18.2074	21.6042	17.1721	11.271	20.232	16.7715	11.5265	11.4437	16.62	20.6863	13.2863	11.7085	15.3587	10.9343
1245	00:16:45	15.1064		13.7697	12.9614	25.7616	18.858	13.9699	17.5152	19.8685	13.6802	11.8035	15.1952	16.6427	13.9097	10.9875	5.46	16.2132
1250	00:16:50	14.8249		9.98703	12.5444	22.1494	17.6528	12.6425	16.2678	13.2002	15.4181	11.3673	13.4726	17.6335	14.4475	13.0723	16.3046	16.2132
1255	00:16:55	15.7696		9.98703	10.9352	19.1184	18.9753	15.2004	15.0429	16.6711	19.9629	18.0113	15.2316	15.9831	17.1298	14.4077	19.943	9.94391
1260	00:17:00	17.151		13.72	22.0834	22.0853	9.5991	12.0764	16.6802	17.9427	22.8036	19.7276	14.2275	17.7332	17.5779	14.3456	27.0029	9.65987
1265	00:17:05	15.4721		11.846	7.96744	17.184	20.9346	16.3248	17.278	18.4482	11.9518	16.5135	15.2044	12.3774	17.6403	15.4951	21.012	11.9037
1270	00:17:10	17.1231		16.5567	11.9254	15.5797	24.5751	16.5289	17.3412	16.6872	15.5661	9.50015	18.0329	13.0552	17.6403	15.7712	26.5149	21.5713
1275	00:17:15	16.3831		16.4237	15.3845	15.0229	25.4096	16.6775	14.6765	16.4124	11.0464	25.8397	18.0003	12.6659	13.7376	15.709	13.23	15.5105
1280	00:17:20	16.6993		18.9204	16.6228	16.5993	20.8611	15.2397	14.7372	15.9661	16.5386	15.2988	18.5156	16.0753	18.9295	12.083	18.6895	15.4122
1285	00:17:25	15.2374		12.7857	13.2188	18.0804	20.1091	16.3613	14.1791	15.8819	11.8157	13.2048	15.2326	16.3615	17.2552	12.9696	15.7737	15.3318
1290	00:17:30	15.5978		13.0379	17.4345	20.2752	19.8419	18.3848	15.5069	16.8227	14.2638	19.5364	15.1294	15.3609	13.5912	12.9422	10.719	11.1198
1295	00:17:35	15.7737		13.0379	14.9594	17.4721	13.3429	18.852	17.4612	15.6703	15.4176	13.039	19.349	17.0424	16.7314	13.3331	19.867	11.0305
1300	00:17:40	14.9557		17.2064	14.896	18.1537	12.8442	16.2836	14.0101	16.3234	13.4276	13.084	19.2925	15.1132	14.9254	14.6292	12.7995	11.3467
1305	00:17:45	15.1425		10.6624	17.5289	17.8791	14.1653	15.018	13.7362	15.9525	12.5874	13.084	25.92	14.0876	14.9254	15.1195	15.4539	11.0171
1310	00:17:50	15.3679		16.2221	18.3221	16.3831	16.9231	14.9947	15.384	15.0911	10.9492	21.2396	9.55482	15.6148	15.7318	13.8336	18.504	11.7704
1315	00:17:55	16.1387		11.8364	14.3782	16.8108	17.3462	14.2922	22.7376	14.8445	13.9979	22.633	11.6996	15.8503	13.368	19.0805	17.5649	15.6407
1320	00:18:00	14.3532		12.2745	8.71263	16.3378	15.0608	14.9951	18.2461	14.9341	14.4796	15.554	14.6234	17.1619	13.368	17.0435	9.0858	13.4214
1325
1330
1335
1340
1345
1350
1355
1360
1365
1370
1375
1380
1385
1390
1395
1400
1405
1410
1415
1420
1425
1430
1435
1440

## Sheet: VO2 10
		MW		HNMN27	ZRMX18	TNRH15	GTCH12	SIMC17	TEJN28	URLN27	GERN28	SRAN08	JOMJ03	KGMN30	GZHR26	ETPL22	WRFN10	RFMN07
0	00:00:00	#DIV/0!
5	00:00:05	#DIV/0!
10	00:00:10	0.369861			0.403013		0.0339887	0.472326		0.37229		0.383921	0.432297	0.414798		0.346956	0.469163
15	00:00:15	0.335983		0.42679	0.398661	0.4813	0.177986	0.646422	0.217202	0.374275	0.150367	0.424662	0.339353	0.271785	0.304699	0.291422	0.268522	0.2663
20	00:00:20	0.399987		1.24892	0.484955	0.3252	0.110018	0.679072	0.254386	0.329522	0.0846273	0.399927	0.285673	0.479759	0.467431	0.309274	0.239137	0.301902
25	00:00:25	0.328905		0.134705	0.406594	0.4534	0.209445	0.637529	0.254386	0.298098	0.183807	0.360401	0.353811	0.432098	0.441731	0.272175	0.114918	0.380484
30	00:00:30	0.381023		0.134705	0.330233	0.5128	0.219349	0.625632	0.71104	0.237136	0.21237	0.461691	0.427397	0.542118	0.41293	0.320906	0.162367	0.404663
35	00:00:35	0.361865		0.194688	0.261987	0.5283	0.262336	0.638679	0.597942	0.107649	0.275653	0.436586	0.389364	0.429013	0.387046	0.273594	0.267752	0.377383
40	00:00:40	0.351061		0.194694	0.400254	0.4483	0.311278	0.621632	0.559003	0.244587	0.234222	0.385751	0.441068	0.288909	0.332006	0.197403	0.275785	0.331024
45	00:00:45	0.369601		0.194694	0.454866	0.4125	0.276831	0.678045	0.229864	0.299352	0.269969	0.487352	0.528394	0.36163	0.365682	0.296247	0.459832	0.228752
50	00:00:50	0.369475		0.201793	0.611902	0.366	0.191665	0.494662	0.58676	0.266629	0.338623	0.284431	0.453823	0.329338	0.380539	0.293813	0.421684	0.320462
55	00:00:55	0.362341		0.201793	0.345283	0.3486	0.742318	0.44027	0.269459	0.305343	0.300793	0.367308	0.39144	0.469656	0.380539	0.364272	0.203058	0.304985
60	00:01:00	0.34785		0.518633	0.280401	0.3636	0.258999	0.448743	0.471155	0.56706	0.204645	0.404558	0.427301	0.480068	0.295081	0.247342	0.194474	0.0556899
65	00:01:05	0.413708		0.518633	0.499344	0.3474	0.202314	0.530198	0.462349	0.36511	0.323499	0.472426	0.471569	0.269701	0.420307	0.219923	0.522276	0.580576
70	00:01:10	0.421983		0.238957	0.62677	0.3352	0.508476	0.299095	0.378284	0.499536	0.590638	0.661633	0.385343	0.373919	0.365454	0.144145	0.522276	0.400018
75	00:01:15	0.327605		0.238957	0.346023	0.3886	0.321211	0.365443	0.396856	0.194395	0.252855	0.437877	0.317721	0.412593	0.365454	0.191058	0.295814	0.389226
80	00:01:20	0.426305		0.287488	0.314578	0.7176	0.361824	0.336563	0.423367	0.327063	0.216746	0.655327	0.383583	0.477788	0.248664	0.19243	0.727227	0.724333
85	00:01:25	0.405887		0.880787	0.496997	0.4414	0.221731	0.319327	0.168105	0.323658	0.0992509	0.491856	0.485029	0.438609	0.318595	0.284246	0.727227	0.391491
90	00:01:30	0.47798		0.880787	0.582849	0.5307	0.282212	0.355327	0.223838	0.307034	0.343957	0.480503	0.363249	0.461679	0.360249	1.04874	0.554449	0.394129
95	00:01:35	0.381105		0.301937	0.20641	0.3755	0.326613	0.3879	0.446797	0.238584	0.372907	0.58984	0.439359	0.46196	0.225501	0.142245	0.841938	0.359085
100	00:01:40	0.441093		0.301937	0.597876	0.4088	0.477404	0.439537	0.432146	0.396923	0.330976	0.313448	0.420696	0.500307	0.394677	0.743773	0.440872	0.417019
105	00:01:45	0.411652		0.288134	0.594745	0.4113	0.383602	0.423963	0.407696	0.341873	0.295426	0.372126	0.490332	0.39978	0.394685	0.37582	0.559012	0.436284
110	00:01:50	0.433142		0.288134	0.457711	0.59	0.492691	0.550321	0.38594	0.615783	0.0498379	0.533252	0.559317	0.535304	0.244517	0.423688	0.484462	0.286172
115	00:01:55	0.500704		0.666509	0.269711	0.4722	0.336263	0.767074	0.604703	0.748634	0.544834	0.433258	0.675631	0.587707	0.442983	0.534269	0.311234	0.115557
120	00:02:00	0.664287		0.209064	0.616966	0.7354	0.664298	0.780644	0.709663	0.404196	0.568721	0.977662	0.501217	0.752928	0.468468	0.814308	0.736262	1.0245
125	00:02:05	0.761501		0.222944	0.623762	0.6723	0.528591	0.830336	0.602703	0.470203	0.510264	0.770115	2.03404	0.963733	0.468479	0.675717	0.908577	1.14075
130	00:02:10	0.698768		0.993405	0.695168	0.6723	0.169615	0.745908	0.646092	0.726128	0.510264	0.696556	1.11884	0.80388	0.641729	0.842962	0.331968	0.886709
135	00:02:15	0.763465		0.472696	0.823759	0.7443	0.975485	0.936111	0.612985	1.16624	0.444102	0.632115	1.04883	0.581963	0.751463	0.894446	0.82827	0.539202
140	00:02:20	0.928437		1.01173	0.856166	0.8855	1.03949	1.01319	1.10157	0.931846	1.09131	1.03261	1.07323	0.801487	0.771523	0.768846	0.491486	1.05657
145	00:02:25	0.952271		1.00311	0.832284	0.8859	0.884762	1.0377	0.848107	1.11075	1.10372	0.959506	0.971851	0.987485	0.771523	0.745416	1.13121	1.01075
150	00:02:30	1.0196		1.06108	0.853837	0.8658	1.30041	1.16609	1.03101	1.09691	1.19107	1.24324	1.00677	1.00929	0.660103	0.755029	1.02273	1.03059
155	00:02:35	1.0859		1.06108	1.00846	1.0649	1.36249	1.24858	0.853709	1.25267	0.914244	1.13829	1.35696	0.942046	0.82095	0.968935	1.10433	1.19091
160	00:02:40	1.14876		1.19632	1.27963	0.6026	1.54955	1.03963	0.932597	1.38208	1.17824	1.30368	1.15384	1.12849	1.03122	0.910658	1.6402	0.902675
165	00:02:45	1.14889		1.24059	1.11691	2.0139	0	1.36014	0.874095	1.42089	0.80319	1.33935	1.32344	1.10814	0.656855	0.923386	1.44199	1.6105
170	00:02:50	1.21156		1.21502	1.13639	1.2544	1.49511	1.17877	1.48859	1.44785	1.07125	1.2689	1.56022	0.981512	0.910249	1.12908	1.25519	0.780922
175	00:02:55	1.25882		1.33079	1.58421	1.1716	1.34787	1.52014	1.44964	1.30052	1.40877	1.41327	1.09179	1.19344	1.12216	0.824693	1.51633	0.607064
180	00:03:00	1.33027		1.33798	1.128	1.3493	1.51645	1.31228	1.33227	1.53993	1.243	1.50339	1.43382	1.27873	1.39738	0.972963	1.4499	1.15871
185	00:03:05	1.45712		1.19573	2.10141	2.2531	0.820104	1.38609	1.8284	1.65409	1.71827	1.0576	1.27056	1.48126	1.00811	1.04649	1.55962	1.476
190	00:03:10	1.21725		1.3508	1.66394	1.7705	1.17482	1.28088	1.48345	1.22543	0.849126	1.40967	1.43081	1.09981	0.15463	1.15503	1.25414	0.955744
195	00:03:15	1.30153		1.03209	1.39277	1.725	1.48144	0.995515	1.56343	1.39877	1.35126	1.40138	1.58825	1.25995	0.154628	1.06736	1.34439	1.76666
200	00:03:20	1.20863		1.03209	1.45577	1.7593	1.32471	1.17228	1.1672	1.26395	1.11172	1.40839	1.12029	0.994159	1.16848	0.792835	1.21074	1.14759
205	00:03:25	1.27694		1.03875	1.37919	1.6908	1.17273	1.55156	1.1672	1.42965	0.931498	1.44327	0.966918	1.10645	1.42083	1.04075	1.68711	1.12739
210	00:03:30	1.27622		1.40511	1.31097	1.992	1.5627	0.995868	1.20631	1.15562	1.05785	1.42933	0.854033	1.19341	1.33243	0.809052	1.86109	0.977471
215	00:03:35	1.08486		1.08927	1.46047	1.6451	1.03169	1.10234	1.08472	1.07608	1.02055	1.41604	0.837343	0.729442	1.13794	0.712339	1.27013	0.659483
220	00:03:40	1.02973		1.08927	1.25076	1.5768	0.964699	0.969197	1.10398	0.883461	0.80395	1.1132	0.82962	1.00733	1.0035	0.707856	1.25587	0.886469
225	00:03:45	0.983098		0.828692	1.19758	1.4666	0.855679	1.10335	0.897198	0.947628	0.877285	1.22121	0.700713	0.846228	0.892364	0.788402	1.25732	0.866217
230	00:03:50	0.942177		1.00565	1.07737	1.4256	0.897616	0.930191	1.51564	0.759212	0.792435	0.989894	0.67088	0.886367	0.942056	0.677873	1.17724	0.384636
235	00:03:55	0.872868		0.876098	0.993023	1.1727	1.26586	0.846829	1.19175	0.648732	0.694008	0.96031	0.667634	0.775231	0.945317	0.574372	0.771477	0.709676
240	00:04:00	0.763275		0.572928	0.647115	1.1213	0.87523	0.911047	0.858418	0.642366	1.02348	0.89158	0.582433	0.6679	0.708184	0.515866	0.698458	0.732822
245	00:04:05	0.735064		0.572928	0.736664	0.9495	1.00062	0.844564	0.858424	0.54902	0.703836	0.966631	0.575298	0.556579	0.605424	0.505589	0.91267	0.688215
250	00:04:10	0.766872		0.696239	0.8546	0.9435	1.1674	0.890548	0.81549	0.520011	0.649686	0.81642	0.667025	0.707774	0.859811	0.534518	0.782059	0.597993
255	00:04:15	0.635976		0.582046	0.657699	1.0029	0.542216	0.796631	0.624736	0.487609	0.538967	1.05349	0.21331	0.732557	0.767743	0.494381	0.584717	0.460639
260	00:04:20	0.576167		0.547985	0.632973	0.8225	0.55871	0.658483	0.528711	0.503425	0.269191	0.790544	0.397031	0.551845	0.670056	0.61858	0.588956	0.50352
265	00:04:25	0.576116		0.547985	0.51101	0.7429	0.848238	0.640503	0.679615	0.423763	0.546224	0.723788	0.481659	0.559656	0.555902	0.233975	0.671328	0.475198
270	00:04:30	0.53641		0.379554	0.532837	0.806	0.774163	0.640287	0.534068	0.423189	0.36449	0.629923	0.469059	0.382285	0.684532	0.305731	0.613622	0.50641
275	00:04:35	0.545346		0.379554	0.791922	0.8578	0.60318	0.570797	0.476666	0.414175	0.353882	0.599441	0.452968	0.718172	0.684538	0.447744	0.411833	0.417525
280	00:04:40	0.500406		0.6467	0.417363	0.7742	0.45614	0.491337	0.480189	0.395014	0.344336	0.590706	0.440955	0.718172	0.583147	0.215836	0.515753	0.436237
285	00:04:45	0.45513		0.451766	0.46223	0.5644	0.757393	0.562592	0.480189	0.396032	0.357552	0.50765	0.446865	0.286546	0.568643	0.194197	0.301323	0.489568
290	00:04:50	0.452788		0.420141	0.419096	0.6345	0.322988	0.589988	0.367115	0.353735	0.40968	0.45534	0.421216	0.703476	0.489769	0.389816	0.476233	0.338727
295	00:04:55	0.457051		0.420147	0.499921	0.6372	0.567823	0.557758	0.325628	0.388417	0.415131	0.536987	0.442256	0.378379	0.386417	0.389275	0.534576	0.375854
300	00:05:00	0.428136		0.368211	0.294237	0.5039	0.460984	0.584575	0.393401	0.382337	0.411708	0.347917	0.426405	0.350526	0.386422	0.461198	0.501941	0.548276
305	00:05:05	0.465384		0.51927	0.462786	0.5619	0.316063	0.512411	0.481085	0.387544	0.413951	0.511783	0.452983	0.437379	0.463669	0.41211	0.529374	0.518452
310	00:05:10	0.460256		0.51927	0.443947	0.5648	0.378585	0.490499	0.531772	0.504932	0.465436	0.557769	0.429568	0.482413	0.424641	0.461221	0.245066	0.403924
315	00:05:15	0.45656		0.424684	0.480404	0.6254	0.419576	0.602762	0.476769	0.369534	0.43928	0.575953	0.411854	0.47051	0.424641	0.481025	0.245073	0.400938
320	00:05:20	0.452631		0.229773	0.310213	0.6675	0.507465	0.381041	0.524148	0.637771	0.477882	0.589621	0.412327	0.434991	0.448545	0.388179	0.336967	0.443041
325	00:05:25	0.473226		0.662281	0.457907	0.5776	0.544997	0.539175	0.438017	0.414149	0.347022	0.681165	0.443034	0.35473	0.432493	0.421996	0.401221	0.382596
330	00:05:30	0.456523		0.662281	0.531776	0.5554	0.526886	0.562261	0.47684	0.434149	0.369584	0.425564	0.459671	0.242996	0.406896	0.407997	0.499247	0.286297
335	00:05:35	0.421023		0.662281	0.441468	0.5024	0.415049	0.500108	0.4875	0.351993	0.33911	0.422308	0.461449	0.242996	0.389019	0.394649	0.428303	0.276721
340	00:05:40	0.449601		0.662281	0.439583	0.4869	0.451166	0.52601	0.487272	0.356684	0.336269	0.378426	0.447757	0.646574	0.389025	0.374954	0.397244	0.363873
345	00:05:45	0.407279		0.331921	0.508553	0.4521	0.342156	0.512586	0.25396	0.412546	0.300349	0.518388	0.493586	0.565733	0.307576	0.324352	0.366752	0.418627
350	00:05:50	0.460807		0.786089	0.728323	0.4868	0.257928	0.490182	0.425671	0.411822	0.396102	0.45817	0.468399	0.499347	0.4134	0.341953	0.400959	0.346964
355	00:05:55	0.411557		0.440288	0.48569	0.5431	0.328451	0.556306	0.556753	0.299003	0.0874352	0.35582	0.455722	0.569179	0.4134	0.318681	0.379511	0.38401
360	00:06:00	0.429689		0.440288	0.628832	0.5395	0.39063	0.439935	0.452669	0.305781	0.11014	0.390157	0.530353	0.259037	0.398509	0.406125	0.406244	0.747133
365	00:06:05	0.426578		0.479917	0.427527	0.5512	0.372926	0.396394	0.415757	0.344787	0.782346	0.500823	0.451834	0.362924	0.419584	0.363119	0.417359	0.112175
370	00:06:10	0.419612		0.479917	0.42371	0.4982	0.404438	0.389173	0.410629	0.347796	0.290127	0.457449	0.466836	0.674206	0.404469	0.387619	0.34863	0.310983
375	00:06:15	0.430429		0.256557	0.455969	0.5636	0.392303	0.453347	0.373241	0.379071	0.385068	0.453412	0.45452	0.776718	0.404469	0.333353	0.439233	0.335573
380	00:06:20	0.419051		0.50509	0.53438	0.4002	0.362102	0.376257	0.440828	0.29272	0.22265	0.352894	0.48317	0.516655	0.423773	0.322118	0.53365	0.519277
385	00:06:25	0.425242		0.477432	0.40449	0.42	0.510537	0.472048	0.157814	0.137513	0.300318	0.479516	0.466891	0.773678	0.377637	0.398534	0.500709	0.501511
390	00:06:30	0.426062		0.477432	0.378896	0.4619	0.436779	0.268392	0.412805	0.192683	0.507102	0.638093	0.507281	0.540143	0.377637	0.286401	0.502127	0.403261
395	00:06:35	0.428178		0.408119	0.391062	0.4387	0.414942	0.580495	0.402527	0.326503	0.529109	0.6335	0.536055	0.495084	0.205886	0.277368	0.502137	0.281189
400	00:06:40	0.476117		0.412153	0.406771	0.5988	0.492071	0.600113	0.478822	0.344254	0.424422	0.585294	0.425662	0.572791	0.525078	0.286903	0.543322	0.445304
405	00:06:45	0.54933		0.547643	0.602606	0.7469	0.410818	0.538052	0.552031	0.475969	0.476982	0.48072	0.794632	0.624062	0.525078	0.34314	0.543322	0.577989
410
415
420
425
430
435
440
445
450
455
460
465
470
475
480
485
490
495
500
505
510
515
520
525
530	00:06:50	0.551579		0.547643	0.681153	0.7788	0.318637	0.607902	0.623626	0.631678	0.415327	0.518783	0.998764	0.533531	0.23164	0.5056	0.247135	0.633466
535	00:06:55	0.58486		0.677147	0.267983	0.7891	0.491156	0.722283	0.199002	0.507195	0.441452	0.354485	0.907918	0.727603	0.65543	0.415409	1.34378	0.27296
540	00:07:00	0.721917		0.680273	0.381088	1.0749	0.829492	0.898843	0.515965	0.559103	0.57463	0.624856	1.05468	0.869432	0.558181	0.602134	0.619976	0.985203
545	00:07:05	0.730474		0.918732	0.405838	0.5675	1.23403	1.14005	0.808999	0.642541	0.519058	0.740735	0.615009	0.784519	0.789113	0.678157	0.475854	0.636982
550	00:07:10	0.908606		0.934641	1.27159	1.3304	1.23403	1.15513	0.529043	1.04137	0.213314	0.837363	1.04163	0.46489	0.807286	0.916094	0.720857	1.13144
555	00:07:15	0.968562		0.934641	0.918602	1.3304	1.23847	1.01623	0.667449	1.20056	0.8244	1.18072	1.15547	0.913508	0.633033	0.642715	1.15656	0.715683
560	00:07:20	0.96959		0.733948	0.947296	1.1545	1.04403	1.13402	0.959555	1.17727	1.0613	0.81693	1.058	0.64009	0.869577	0.859739	1.13053	0.957064
565	00:07:25	1.01531		0.900699	0.915475	0.9554	1.1497	1.14437	0.854748	0.997811	0.927326	1.42318	1.11468	0.659566	0.811442	0.779786	1.13055	1.46493
570	00:07:30	1.05934		1.02104	1.05463	0.9301	1.31113	0.993577	1.13667	1.10375	1.03076	1.27091	1.22292	0.874944	1.03883	0.80746	1.24285	0.850527
575	00:07:35	1.13899		0.935655	1.45356	1.1894	1.23925	1.18984	0.887963	1.37943	1.05637	1.37783	1.24049	0.864883	0.924773	1.18177	1.2778	0.885842
580	00:07:40	1.10544		1.22415	1.04181	0.5444	0.752909	1.34289	1.05809	1.34088	0.8595	1.39462	1.27335	1.24322	0.931032	1.09971	1.28049	1.1946
585	00:07:45	1.26823		1.22415	1.11208	1.8913	1.33698	1.30245	1.38142	1.56213	1.31358	1.35991	1.29932	1.12978	0.697705	1.02169	1.27992	1.11106
590	00:07:50	1.25328		1.19439	1.624	1.9073	1.54019	1.33939	1.08389	1.4301	1.16113	1.22602	1.1768	1.14057	0.909905	1.01026	1.36554	0.689762
595	00:07:55	1.29675		1.22498	1.45373	1.2812	1.41675	1.31324	1.30938	1.47617	1.59174	1.43629	1.31238	1.20011	0.969559	0.954539	1.38824	1.12298
600	00:08:00	1.38642		1.29555	1.47275	1.2268	1.67252	1.57693	1.32424	1.5318	1.26443	1.44966	1.36717	1.38675	1.4862	1.0605	1.36531	1.31563
605	00:08:05	1.46146		1.05365	1.60476	2.5964	0.917479	1.61453	1.87711	1.44914	1.46751	1.85208	1.93955	1.28885	0.822748	1.25872	0.96076	1.21858
610	00:08:10	1.36654		1.42402	1.21749	1.9157	1.33585	1.5739	1.9022	1.28741	1.13915	1.29145	1.22244	1.4659	0.937836	1.01553	1.45302	1.31626
615	00:08:15	1.34034		1.188	1.62355	1.7002	1.19186	1.10791	1.52043	1.5029	1.31889	1.29884	1.13589	1.23862	1.08799	1.27323	2.11588	0.800957
620	00:08:20	1.27828		1.35089	1.43787	1.7552	1.48004	1.42949	0.93721	1.52782	1.1729	1.44425	1.39203	1.11489	0.661198	0.927819	1.30637	1.23618
625	00:08:25	1.28864		0.896683	1.34362	1.6996	1.56694	1.23919	1.72562	1.21521	0.956537	1.25918	1.13916	1.31787	1.62575	0.815598	1.66537	0.863286
630	00:08:30	1.21148		0.896683	1.12944	1.8991	1.48808	1.38539	1.53304	1.08924	0.948488	1.46411	1.02462	0.869527	1.15683	0.879053	1.18749	1.22114
635	00:08:35	1.07153		1.15442	1.23552	1.3831	1.3887	1.19108	1.17885	0.988662	0.89331	1.34998	0.744659	1.15566	0.837324	0.793502	1.26836	0.509788
640	00:08:40	1.02425		0.984137	1.19954	1.4134	1.32346	1.14516	1.10994	0.824699	0.882217	1.25778	0.833199	0.971566	0.929097	0.69886	1.09423	0.696496
645	00:08:45	0.972177		1.00871	1.13029	1.3847	1.25902	1.09209	0.99097	0.815055	0.882221	1.35818	0.739833	0.787158	0.851793	0.600417	0.888023	0.794191
650	00:08:50	0.962176		0.91204	0.924439	1.3957	1.1423	0.898155	0.980642	0.683126	1.06487	1.24514	0.712731	0.92947	0.961065	0.629599	1.23083	0.722533
655	00:08:55	0.822372		0.875741	0.666807	1.3832	0.969486	0.746866	0.951794	0.953191	0.538562	0.978261	0.774153	0.669302	0.862771	0.485275	0.918898	0.561268
660	00:09:00	0.760637		0.875741	0.724683	1.1224	1.03153	0.864528	0.892716	0.638049	0.582942	1.01417	0.595629	0.781632	0.73594	0.518563	0.629385	0.401644
665	00:09:05	0.757817		0.551534	0.594882	1.1354	0.973642	0.815826	0.89742	0.579417	0.623567	0.823232	0.723741	0.71045	0.647416	0.519946	1.18431	0.586462
670	00:09:10	0.713934		0.953452	0.737853	1.0599	0.824038	0.72712	0.766225	0.56588	0.507147	0.732102	0.568891	0.78148	0.530131	0.510189	0.825018	0.619589
675	00:09:15	0.685547		0.953458	0.614421	0.8423	0.743052	0.724667	0.615828	0.477768	0.470145	0.971272	0.571858	0.736014	0.788662	0.447435	0.754477	0.57184
680	00:09:20	0.574744		0.362367	0.621877	0.8333	0.69689	0.662666	0.594889	0.399378	0.406402	0.685884	0.491631	0.684421	0.671718	0.425758	0.580445	0.503537
685	00:09:25	0.561706		0.701481	0.428376	0.8115	0.526835	0.659187	0.564843	0.45493	0.349443	0.615876	0.59048	0.614851	0.727865	0.401078	0.558203	0.420645
690	00:09:30	0.536959		0.523354	0.621989	0.8001	0.536528	0.607466	0.53536	0.415527	0.47519	0.706163	0.460865	0.527208	0.493863	0.36062	0.540141	0.450006
695	00:09:35	0.494555		0.535971	0.484276	0.738	0.514015	0.57187	0.578991	0.428144	0.394204	0.650829	0.382476	0.527219	0.493863	0.378461	0.365665	0.374344
700	00:09:40	0.541545		0.535971	0.500648	0.7111	0.685321	0.605208	0.560541	0.489706	0.375131	0.584717	0.41772	0.436718	0.673668	0.386762	0.624833	0.535127
705	00:09:45	0.476769		0.456135	0.525573	0.6108	0.655069	0.517971	0.568633	0.404098	0.298709	0.675074	0.460402	0.39826	0.554606	0.339865	0.287023	0.399312
710	00:09:50	0.496832		0.518158	0.494547	0.5903	0.544334	0.493236	0.448421	0.435205	0.460764	0.561711	0.436511	0.697199	0.475813	0.33571	0.612498	0.348066
715	00:09:55	0.484948		0.470468	0.606298	0.6322	0.499643	0.524925	0.476367	0.389499	0.365485	0.647697	0.516379	0.598233	0.538734	0.366464	0.276452	0.36538
720	00:10:00	0.495475		0.449685	0.589662	0.612	0.551053	0.549883	0.415998	0.34932	0.314459	0.646994	0.468795	0.56318	0.538734	0.4093	0.481547	0.491519
725	00:10:05	0.460817		0.484174	0.395509	0.5596	0.375965	0.614115	0.424725	0.350873	0.374386	0.533895	0.445085	0.521266	0.430054	0.427549	0.523555	0.451497
730	00:10:10	0.418184		0.327949	0.436583	0.5617	0.493394	0.516228	0.431419	0.294162	0.300198	0.48742	0.445085	0.479789	0.41691	0.382477	0.339633	0.35982
735	00:10:15	0.469905		0.443483	0.655173	0.6034	0.611858	0.586604	0.434267	0.302072	0.32989	0.471632	0.579668	0.335838	0.373462	0.393135	0.486954	0.441134
740	00:10:20	0.439099		0.443483	0.437778	0.5576	0.287707	0.582234	0.475033	0.455471	0.416553	0.543482	0.243172	0.459255	0.373462	0.388295	0.536657	0.386304
745	00:10:25	0.488395		0.40446	0.437778	0.6224	0.524666	0.569159	0.408889	0.526594	0.350769	0.584262	0.391013	0.602537	0.411632	0.63985	0.488205	0.36371
750	00:10:30	0.445202		0.342078	0.705498	0.7809	0.458251	0.509769	0.425003	0.366092	0.483062	0.419286	0.437201	0.401223	0.397524	0.260854	0.393449	0.29784
755	00:10:35	0.435072		0.41342	0.414471	0.6737	0.457571	0.509425	0.366545	0.401404	0.454795	0.50872	0.429231	0.561102	0.496575	0.17596	0.317407	0.34575
760	00:10:40	0.441528		0.41342	0.408851	0.5692	0.472796	0.529767	0.394692	0.401404	0.43884	0.576684	0.425627	0.591271	0.469626	0.217528	0.372758	0.340457
765	00:10:45	0.424575		0.265009	0.413147	0.5386	0.565258	0.485635	0.397464	0.523147	0.35913	0.381505	0.519333	0.43073	0.469626	0.31955	0.353933	0.346556
770	00:10:50	0.480405		0.639747	0.394988	0.5636	0.382167	0.53874	0.448947	0.316565	0.399871	0.667225	0.40298	0.853003	0.399173	0.439706	0.353933	0.405434
775	00:10:55	0.43723		0.468859	0.357733	0.6225	0.420799	0.472951	0.32966	0.396483	0.311051	0.35893	0.403205	0.727613	0.297167	0.352052	0.564187	0.475268
780	00:11:00	0.442608		0.536261	0.495638	0.5167	0.49008	0.559778	0.402716	0.343212	0.329354	0.46287	0.39337	0.382894	0.431233	0.415052	0.358154	0.521804
785	00:11:05	0.396954		0.49107	0.434114	0.4778	0.4419	0.596301	0.241672	0.19333	0.203909	0.408605	0.434351	0.50555	0.312146	0.462192	0.438705	0.31266
790	00:11:10	0.419648		0.666576	0.385887	0.4934	0.473909	0.499266	0.419321	0.259206	0.292826	0.362098	0.450659	0.363004	0.609187	0.271729	0.477382	0.270273
795	00:11:15	0.440718		0.55089	0.40353	0.4676	0.48153	0.483712	0.426859	0.261209	0.291972	0.493661	0.425462	0.626485	0.636363	0.340184	0.423559	0.297762
800	00:11:20	0.428477		0.43036	0.429694	0.3754	0.464684	0.423232	0.588593	0.373385	0.123484	0.663548	0.448044	0.409516	0.449642	0.369342	0.440832	0.437401
805	00:11:25	0.407161		0.430007	0.567291	0.3814	0.422098	0.398548	0.49984	0.287592	0.319857	0.452428	0.439279	0.245326	0.485543	0.37772	0.375093	0.425387
810	00:11:30	0.422504		0.432124	0.329038	0.4596	0.544082	0.415557	0.381727	0.383998	0.309339	0.389559	0.470476	0.624613	0.497926	0.451433	0.275785	0.372308
815	00:11:35	0.438006		0.432124	0.457135	0.4691	0.763929	0.341428	0.423143	0.39592	0.259061	0.498525	0.430932	0.525726	0.389216	0.364311	0.38823	0.431308
820	00:11:40	0.469386		0.504356	0.386628	0.6561	0.676568	0.485296	0.372118	0.486039	0.189754	0.63988	0.44206	0.562696	0.39863	0.358398	0.467278	0.414987
825	00:11:45	0.453257		0.376721	0.577903	0.5629	0.505313	0.558092	0.548371	0.337798	0.407484	0.659573	0.539488	0.382204	0.424956	0.370377	0.151441	0.39624
830
835
840
845
850
855
860
865
870
875
880
885
890
895
900
905
910
915
920
925
930
935
940
945
950	00:11:50	0.476922		0.483613	0.695221	0.6333	0.451981	0.614756	0.36531	0.573334	0.407484	0.566356	0.592796	0.52068	0.254633	0.345469	0.151441	0.497455
955	00:11:55	0.609902		0.680922	0.67556	1.0415	0.537847	0.72348	0.37029	0.565036	0.333444	0.677428	0.612874	0.693838	0.254633	0.360091	0.980409	0.641174
960	00:12:00	0.694623		0.511235	0.717498	0.8248	0.803447	0.765574	0.59834	0.46913	1.17282	0.661845	0.975443	0.740497	0.496131	0.464885	0.792763	0.424939
965	00:12:05	0.8867		1.40022	0.550098	0.9785	1.07013	0.896284	0.807512	0.733436	1.17282	1.01114	0.885942	0.754427	0.756856	0.741281	0.529669	1.01219
970	00:12:10	0.847486		0.824717	0.839465	0.9785	0.654449	0.895405	0.869703	1.15872	1.00751	0.802854	1.27737	0.810293	0.375864	0.764328	0.629012	0.824102
975	00:12:15	0.903133		0.824717	0.826963	0.7854	1.02699	1.05773	0.786644	1.12957	0.359074	1.11115	1.20841	0.853839	0.705476	0.73011	1.30572	0.835192
980	00:12:20	0.954058		0.759639	1.01006	0.8224	0.723793	1.07698	0.810762	1.12967	0.881892	1.0801	0.968449	0.820355	0.762554	0.801012	1.31149	1.35172
985	00:12:25	1.00289		0.900867	0.830918	0.994	0.819111	1.24207	0.922765	0.993455	1.24338	1.33151	1.25127	0.955261	0.733873	1.00128	1.2197	0.603843
990	00:12:30	1.02642		0.886118	0.588955	0.89	0.894295	1.45032	0.937381	1.12718	1.07184	1.20109	1.15855	1.10153	1.25984	0.639057	1.36097	0.829202
995	00:12:35	1.22821		1.03653	1.51619	1.2055	0.76716	1.35495	1.28338	1.28831	1.13364	1.28801	1.44671	1.08681	1.00882	1.37175	1.5655	1.06984
1000	00:12:40	1.21296		1.10746	1.35702	1.5298	1.43317	1.40653	0.972919	1.54857	1.13582	1.35504	1.1056	1.14149	0.918803	0.69642	1.32454	1.16122
1005	00:12:45	1.18776		1.0925	1.28654	0.5015	1.43317	1.26244	1.11635	1.46858	1.1231	1.3757	1.29661	1.03222	0.661871	1.16046	1.45138	1.55401
1010	00:12:50	1.36701		1.44795	1.32519	2.7645	1.45209	1.55989	1.33449	1.48843	1.12003	1.42467	1.31051	0.947876	1.07754	0.987667	1.32666	0.937673
1015	00:12:55	1.33871		1.30006	1.35766	1.391	1.78771	1.4421	1.62111	1.48856	1.05568	1.4265	1.47705	1.33583	0.986356	1.06883	1.34646	0.995741
1020	00:13:00	1.51301		1.28396	1.32304	2.4512	1.06991	1.60866	1.99769	1.52126	1.62068	1.65309	1.39072	1.27183	1.45054	1.07527	1.62007	1.35716
1025	00:13:05	1.50079		1.54859	1.58619	2.3104	1.6787	1.66164	1.64458	1.34038	1.51271	1.5784	1.54437	1.52431	1.34618	1.26195	0.891518	1.08189
1030	00:13:10	1.31758		1.44829	1.2334	1.9362	1.64612	1.69797	0.868202	1.43302	1.03783	1.2842	1.08549	1.31273	1.04822	0.880496	1.4915	1.3601
1035	00:13:15	1.36202		1.16697	1.38644	1.5478	1.52743	1.41656	1.80507	1.18648	1.34062	1.60921	1.22863	1.33635	1.1644	1.31919	1.57011	0.824977
1040	00:13:20	1.33957		1.58291	1.4816	1.8442	1.59856	1.29369	1.26141	1.2329	1.15982	1.35576	1.34099	1.1603	1.1644	1.04296	1.65626	0.917824
1045	00:13:25	1.25084		0.935541	1.32377	1.7457	1.58506	1.27676	1.34245	1.18487	0.923642	1.31725	1.41427	1.28289	1.08194	1.04628	1.62768	0.674476
1050	00:13:30	1.26681		1.3912	1.23437	1.8486	1.58806	1.36674	1.34245	1.01079	0.823783	1.31954	1.11532	1.0484	1.54014	0.863924	1.33094	1.17786
1055	00:13:35	1.13024		1.00029	1.00086	1.6956	1.08074	1.52224	1.05925	0.988015	0.765765	1.53193	1.03441	1.04005	1.21048	0.756435	1.43384	0.833712
1060	00:13:40	1.0502		1.03775	1.2649	1.4974	1.14874	1.18722	0.911377	0.919266	0.717541	1.78147	0.880003	0.794187	1.09186	0.705048	1.12369	0.692485
1065	00:13:45	0.93063		0.677304	1.09674	1.4076	1.33263	0.97515	0.911377	0.828746	0.891484	1.18017	0.679095	0.932622	1.06571	0.693621	0.740168	0.547015
1070	00:13:50	0.902027		1.05033	0.885373	1.1691	1.30627	0.976072	1.04704	0.71176	0.815197	1.25723	0.546964	0.769357	0.998396	0.409155	0.918384	0.669791
1075	00:13:55	0.812219		0.869957	0.610373	1.1677	0.977111	1.05529	0.79893	0.85183	0.742298	0.953396	0.688536	0.659812	0.890723	0.479772	0.983136	0.454412
1080	00:14:00	0.810896		0.764708	0.841166	1.1522	0.858825	0.978756	0.779865	0.636308	0.877341	0.800111	0.767404	0.740644	0.884489	0.534334	0.834972	0.712323
1085	00:14:05	0.735598		0.764708	0.683551	1.0146	0.839749	0.944916	0.827932	0.84423	0.360224	0.862999	0.678732	0.75249	0.708532	0.56815	0.674053	0.509112
1090	00:14:10	0.727118		0.862598	0.444849	0.9883	0.980072	0.910186	0.827932	0.57687	0.618451	0.680845	0.580185	0.661878	0.708532	0.529674	0.996357	0.540049
1095	00:14:15	0.700133		0.849138	0.571387	1.0954	0.770091	0.8672	0.74033	0.506454	0.556548	0.736026	0.694904	0.681726	0.760808	0.519061	0.863185	0.289736
1100	00:14:20	0.63094		0.90294	0.52748	0.7983	0.783239	0.801328	0.606246	0.468216	0.464765	0.670214	0.663268	0.588408	0.73917	0.360066	0.732118	0.358347
1105	00:14:25	0.603309		0.580135	0.459436	0.8721	0.717616	0.740359	0.606246	0.447409	0.398518	0.911152	0.339022	0.49861	0.721402	0.408887	0.758984	0.589761
1110	00:14:30	0.569786		0.773545	0.584641	0.8727	0.605441	0.758526	0.656523	0.400699	0.518401	0.438983	0.399771	0.482334	0.721402	0.399284	0.374306	0.560231
1115	00:14:35	0.577221		0.657133	0.378524	0.6955	0.651902	0.788944	0.656523	0.39629	0.51468	0.761804	0.514947	0.427263	0.768471	0.41218	0.61562	0.418534
1120	00:14:40	0.539125		0.502462	0.578819	0.692	0.574598	0.692596	0.573114	0.30639	0.457596	0.610553	0.611674	0.431524	0.645355	0.443038	0.640695	0.326454
1125	00:14:45	0.507161		0.502462	0.474982	0.6017	0.598658	0.721758	0.529283	0.394236	0.176158	0.567305	0.689188	0.393704	0.645355	0.460043	0.376988	0.475593
1130	00:14:50	0.529881		0.421057	0.484872	0.5501	0.85888	0.617709	0.46747	0.42693	0.549701	0.640767	0.64748	0.433743	0.5362	0.462525	0.375194	0.475593
1135	00:14:55	0.525124		0.508051	0.538477	0.5895	0.655157	0.614405	0.5906	0.385758	0.395199	0.591592	0.752207	0.487145	0.525136	0.388123	0.345381	0.510135
1140	00:15:00	0.470474		0.433839	0.565875	0.5917	0.292809	0.587508	0.527648	0.418626	0.35281	0.532099	0.784461	0.479553	0.533153	0.43534	0.376937	0.144756
1145	00:15:05	0.485034		0.422202	0.559079	0.5572	0.53431	0.570423	0.680722	0.390403	0.489758	0.653264	0.719017	0.399238	0.500057	0.401926	0.356418	0.041491
1150	00:15:10	0.48582		0.422202	0.435088	0.5324	0.351482	0.546797	0.680722	0.354648	0.462759	0.603467	0.54116	0.393979	0.500057	0.381438	0.433781	0.647314
1155	00:15:15	0.467529		0.392355	0.406238	0.459	0.229116	0.451992	0.543457	0.19964	0.441116	0.646097	0.613349	0.587469	0.392092	0.416806	0.477674	0.756535
1160	00:15:20	0.453106		0.561212	0.279944	0.4996	0.494565	0.562514	0.346373	0.326644	0.374385	0.524435	0.62116	0.543395	0.568272	0.384695	0.27782	0.431582
1165	00:15:25	0.483307		0.561212	0.583291	0.5969	0.440354	0.548725	0.467196	0.407574	0.364187	0.521033	0.472755	0.378832	0.514784	0.4841	0.521848	0.386811
1170	00:15:30	0.470189		0.467509	0.408034	0.4827	0.440364	0.581735	0.374548	0.371943	0.344225	0.691514	0.482038	0.415255	0.459932	0.723261	0.426373	0.383395
1175	00:15:35	0.397213		0.344072	0.501958	0.4786	0.583331	0.541861	0.308875	0.312032	0.0761445	0.425695	0.411241	0.493287	0.536894	0.236644	0.503711	0.20385
1180	00:15:40	0.403147		0.555909	0.465052	0.5091	0.583331	0.5526	0.247519	0.31675	0.355734	0.430605	0.396516	0.428853	0.336465	0.241427	0.466116	0.161224
1185	00:15:45	0.418106		0.527726	0.498152	0.531	0.441949	0.472819	0.383986	0.360239	0.330615	0.464923	0.414307	0.424855	0.372673	0.315837	0.388496	0.344013
1190	00:15:50	0.506278		0.597302	0.349596	0.6261	0.354873	0.634197	0.75352	0.350032	0.413069	0.458824	0.568566	0.724573	0.376515	0.362089	0.469127	0.555782
1195	00:15:55	0.453929		0.523119	0.428438	0.6135	0.296361	0.571888	0.345841	0.390618	0.353338	0.446765	0.40306	0.563409	0.585139	0.345386	0.467342	0.474729
1200	00:16:00	0.465653		0.523119	0.549854	0.624	0.402606	0.565358	0.392759	0.415119	0.32498	0.416329	0.443949	0.544113	0.525521	0.38459	0.44805	0.424448
1205	00:16:05	0.439054		0.523119	0.392034	0.5887	0.592784	0.510686	0.311885	0.334974	0.278883	0.357267	0.480229	0.485639	0.475755	0.389004	0.558579	0.306271
1210	00:16:10	0.436079		0.389126	0.462002	0.5259	0.546769	0.495526	0.408783	0.33165	0.666229	0.439154	0.428918	0.444792	0.475755	0.38794	0.210056	0.328589
1215	00:16:15	0.410241		0.389126	0.448324	0.7542	0.593712	0.50852	0.433999	0.354187	0.174398	0.394812	0.409393	0.422579	0.267192	0.293657	0.422105	0.287416
1220	00:16:20	0.389296		0.268997	0.349277	0.524	0.517504	0.52999	0.438773	0.369382	0.130318	0.369598	0.352449	0.423488	0.431132	0.31113	0.419276	0.404132
1225	00:16:25	0.40194		0.539418	0.481521	0.4912	0.490667	0.489329	0.422828	0.360223	0.181533	0.386495	0.350141	0.321611	0.488108	0.285282	0.417024	0.323725
1230	00:16:30	0.392916		0.493967	0.417429	0.3959	0.420892	0.449648	0.294981	0.471372	0.326281	0.430811	0.349849	0.377397	0.383942	0.312331	0.417895	0.351043
1235	00:16:35	0.397257		0.493967	0.346355	0.542	0.56337	0.459547	0.357343	0.419397	0.360153	0.381796	0.346753	0.242928	0.383942	0.267814	0.361404	0.432085
1240	00:16:40	0.399182		0.353733	0.503498	0.5627	0.421591	0.309742	0.599188	0.386894	0.252545	0.31242	0.394183	0.550757	0.369826	0.285368	0.36921	0.316077
1245	00:16:45	0.397307		0.479821	0.348555	0.6737	0.494675	0.433071	0.465738	0.477378	0.305202	0.344718	0.336893	0.40134	0.383954	0.273609	0.0683579	0.472589
1250	00:16:50	0.401522		0.345151	0.335578	0.6127	0.48829	0.384109	0.442132	0.311435	0.368202	0.337589	0.321705	0.439144	0.393141	0.330054	0.441012	0.472589
1255	00:16:55	0.424152		0.345151	0.283774	0.5205	0.490782	0.470741	0.351578	0.481172	0.432911	0.610252	0.37174	0.383853	0.460286	0.368231	0.479553	0.311749
1260	00:17:00	0.462314		0.497717	0.644202	0.6738	0.241584	0.341788	0.396307	0.480309	0.481582	0.632866	0.359258	0.425452	0.463903	0.340284	0.641822	0.31384
1265	00:17:05	0.418626		0.409529	0.171475	0.5202	0.610118	0.544775	0.451124	0.482338	0.190465	0.543162	0.37655	0.291779	0.449882	0.362925	0.484277	0.390786
1270	00:17:10	0.447693		0.5751	0.287793	0.4536	0.685453	0.518533	0.44294	0.378516	0.274614	0.274938	0.439309	0.305317	0.449882	0.356494	0.588619	0.68429
1275	00:17:15	0.417513		0.437998	0.410392	0.4618	0.659247	0.47016	0.335066	0.363264	0.222369	0.730221	0.430376	0.320102	0.344975	0.358653	0.272083	0.445994
1280	00:17:20	0.431222		0.627914	0.456666	0.4944	0.496322	0.427936	0.354985	0.339078	0.327233	0.422635	0.482886	0.466967	0.464837	0.264622	0.407426	0.434425
1285	00:17:25	0.388695		0.380249	0.381438	0.5216	0.496436	0.455363	0.361778	0.3361	0.212006	0.383486	0.451011	0.468647	0.431712	0.300633	0.307067	0.3429
1290	00:17:30	0.411325		0.426497	0.555392	0.5701	0.477264	0.577467	0.367731	0.347717	0.290953	0.495272	0.46714	0.425002	0.330279	0.310705	0.227326	0.301031
1295	00:17:35	0.425568		0.426497	0.414621	0.4935	0.306634	0.605115	0.45633	0.342176	0.328823	0.314914	0.623991	0.492995	0.434858	0.324182	0.478936	0.339943
1300	00:17:40	0.384896		0.487265	0.408709	0.477	0.30859	0.434542	0.29649	0.34328	0.284687	0.344895	0.610322	0.391807	0.429761	0.354741	0.295808	0.305539
1305	00:17:45	0.393913		0.354202	0.509323	0.4805	0.330892	0.414024	0.308609	0.334779	0.267689	0.344895	0.730429	0.373032	0.429761	0.370394	0.373913	0.286251
1310	00:17:50	0.408855		0.561671	0.521014	0.4368	0.42079	0.42063	0.407217	0.301984	0.266926	0.615035	0.205926	0.417393	0.434874	0.326442	0.5027	0.293422
1315	00:17:55	0.421862		0.379232	0.364119	0.4277	0.441696	0.384491	0.567805	0.318057	0.31032	0.625657	0.305288	0.424222	0.368284	0.472585	0.472634	0.465844
1320	00:18:00	0.373039		0.391537	0.222007	0.4373	0.339932	0.439727	0.459512	0.325356	0.345759	0.388725	0.399432	0.446291	0.368284	0.413415	0.230233	0.388079
1325
1330
1335
1340
1345
1350
1355
1360
1365
1370
1375
1380
1385
1390
1395
1400
1405
1410
1415
1420
1425
1430
1435
1440

## Sheet: RR 20
		MW		HNMN27	ZRMX18	TNRH15	GTCH12	SIMC17	TEJN28	URLN27	GERN28	SRAN08	JOMJ03	KGMN30	GZHR26	ETPL22	WRFN10	RFMN07
0	00:00:00	#DIV/0!
5	00:00:05	#DIV/0!
10	00:00:10	22.365			19.73	30.045	14.56	20.83		25.225	30.76	11.32	21.275	22.05		21.1	29.12
15	00:00:15	20.8146			19.315	30.33	22.99	18.635	11.19	23.26	23.29	11.4	23.075	20.655	16.57	22.215	29.12	19.36
20	00:00:20	19.47			19.36	21.515	20.83	25.035	20.54	22.64	24.095	11.95	24.61	14.21	14.08	22.22	13.42	18.075
25	00:00:25	19.8014			19.73	21.525	22.305	21.58	10.94	22.9	32.96	13.63	23.34	18.18	11.27	20.9	17.96	20
30	00:00:30	17.8077		9.09	20.23	24.455	18.51	18.52	22.22	17.825	11.23	14.42	21.12	19.71	11.27	21.825	17.82	18.87
35	00:00:35	18.2023		9.09	18.18	25.785	8.42	22.82	16.875	22.635	23.56	16.21	21.515	16.3	8.24	21.825	18.51	23.07
40	00:00:40	18.198		4.82	20.665	21.505	25.21	20	20.03	24.915	20.83	16.07	21.04	13.04	12.71	16.85	17.585	17.7
45	00:00:45	17.7763		15.78	17.44	22.2	14.225	22.465	17.24	25.225	19.195	12.19	22.385	16.14	15.46	10.45	16.12	20.13
50	00:00:50	16.865		9.11	18.75	21.58	17.14	19.975	14.15	19.86	10.38	19.35	21.12	15.87	11.27	21.04	11.71	21.67
55	00:00:55	16.392		9.11	18.63	20.605	19.125	15.95	11.15	17.02	26.86	12.55	17.31	16.66	6.71	17.34	15.62	21.24
60	00:01:00	17.8443		6.71	15.38	21.89	18.98	17.35	12.14	19.865	30.21	18.915	19.73	18.86	6.71	19.44	17.055	24.43
65	00:01:05	16.9497		6.71	20.13	18.09	21.265	12.87	12.44	21.89	26.18	16.66	21.58	10.67	8.92	24.19	11.23	21.42
70	00:01:10	17.419		5.29	16.435	23.955	24.545	12.39	14.42	24.63	26.79	25.505	21.35	11.95	14.255	9.09	12.5	18.18
75	00:01:15	17.138		5.29	18.75	21.48	17.54	16.85	10.9	24.79	25.785	12.29	30.095	12.71	14.255	15.15	12.5	18.685
80	00:01:20	17.9756		6.78	17.145	28.055	12.5	21.275	17.44	24.93	28.4033	16.035	23.735	13.765	10.2	20.68	13.23	15.46
85	00:01:25	18.7302		6.78	20.54	27.7233	10.38	18.3	23.135	23.62	17.85	27.775	21.5	15.22	14.15	19.45	13.88	20.65
90	00:01:30	19.5011		6.78	16.47	31.125	23.54	13.1	16.75	22.04	28.6867	27.775	20.065	10.34	9.43	18.18	26.08	22.155
95	00:01:35	18.8939		4.63	24	30.4533	21.58	15.87	18.51	23.175	28.98	17.105	23.195	14.92	10.34	21.46	6.97	22.22
100	00:01:40	21.7002		12.67	20.015	26.32	19.045	20.4	24.545	24.31	30.4233	22.135	26.44	18.95	10.48	21.225	30.9	17.645
105	00:01:45	21.5077		23.25	23.305	14.92	22.225	13.995	17.75	24.095	29.59	22.055	23.905	20.27	11.15	23.9	28.3	23.905
110	00:01:50	23.028		12.09	23.905	22.315	21.89	23.345	11.67	27.2233	32.4433	34.015	24.14	21.885	16.66	26.31	23.6033	23.925
115	00:01:55	23.91		14.49	18.98	26.085	24.29	23.8	24.205	23.25	23.15	36.225	29.265	20	16.41	25.855	29.76	22.885
120	00:02:00	24.266		21.935	22.78	31.95	23.345	16.99	21.515	14.49	38.98	24.91	28.165	17.425	22.16	23.075	35.15	21.12
125	00:02:05	25.1923		21.935	21.26	25.715	23.345	22.64	24.76	26.56	29.16	41.09	22.48	21.945	11.71	24.93	29.59	30.765
130	00:02:10	21.3657		10.67	22.51	24.855	10.16	25.325	28.495	25.44	33.54	26.68	24.12	11.45	11.71	24.295	17.44	23.795
135	00:02:15	22.1708		9.37	28.03	24.855	10.45	25.015	21.75	30.315	27.9633	33.1933	23.415	14.7	21.03	24.01	19.105	19.36
140	00:02:20	23.2032		9.96	31.8167	9.61	24.12	23.575	24.335	30.6967	29.86	29.665	27.67	18.18	20.65	25.465	23.085	19.36
145	00:02:25	21.6873		10.06	30.045	9.8	9.96	25	23.125	31.82	29.63	31.07	26.815	12.09	20.145	24.59	16.04	25.12
150	00:02:30	21.461		10.3	27.15	10.2	9.93	22.585	29.135	36.585	33.48	32.8	27.9	9.46	23.575	24.155	14.7	9.96
155	00:02:35	21.0104		10.3	23.615	24.74	10.94	23.37	20.58	34.5533	30.1733	29.51	28.97	11.81	15.7	21.815	16.53	12.55
160	00:02:40	21.1948		9.8	22.75	9.8	10.94	22.495	20.565	35.4867	32.29	33	32.235	12.76	22.39	24.22	18.4	10.79
165	00:02:45	20.9207		9.52	21.765	9.8	10.1	21.995	16.66	28.7967	29.84	23.09	28.3433	29.41	17.64	24.095	19.6	23.155
170	00:02:50	22.9444		10.52	22.585	9.52	10.13	22.65	21.615	31.605	30.26	37.95	35.46	25.62	24.07	23.025	24.5967	14.56
175	00:02:55	23.0661		11.11	21.19	11.4	9.86	22.9	24.7	33.0367	30.3267	31.61	30.6533	24.34	20.4	23.825	26.545	24.095
180	00:03:00	23.4394		9.61	27.075	8.9	21.45	18.48	33.975	37.5667	30.01	27.6	28.73	26.55	21.92	23.45	23.985	12.29
185	00:03:05	24.0901		9.61	29.81	11.4	13.1	19.73	28.0733	42.7	29.7967	29.3767	30.3	16.66	18.51	24.915	30.765	26.605
190	00:03:10	26.1114		9.14	27.93	12.29	10.98	25.05	30.375	42.9067	35.68	34.9	34.0567	19.855	29.0967	24.87	29.5467	24.995
195	00:03:15	29.1512		10.98	25.69	28.2933	28.3	24.205	33.6733	44.0275	32.805	32.775	39.495	32.6	22.05	25.45	25.59	31.3333
200	00:03:20	26.3252		10	27.755	12.44	24.36	27.575	36.6367	48.485	32.17	36.14	34.1967	20.59	20.385	19.775	30.02	14.35
205	00:03:25	28.7941		11.4	28.475	25.42	22.09	30.31	39.85	47.7425	34.28	31.0533	38.0025	16.04	22.315	25.04	32.9933	26.9
210	00:03:30	27.0502		10.16	32.06	11.81	23.94	29.345	38.03	52.7925	33.6333	27.91	30.045	19.015	27.14	25.665	32.7567	11.45
215	00:03:35	28.3716		10.48	36.3367	9.58	14.49	33.7133	35.43	57.476	31.945	31.7767	37.2567	14.77	23.345	25.73	36.33	26.915
220	00:03:40	30.5407		13.04	25.17	28.0067	22.535	29.085	36.9533	63.1425	37.6233	41.375	36.34	18.755	32.935	14.63	39.49	19.03
225	00:03:45	30.2505		12.5	27.35	11.85	28.3	29.9767	37.58	52.232	32.15	32.6	47.6867	22.22	32	24.345	36.4267	26.54
230	00:03:50	27.6364		13.76	29.19	11.85	21.655	30.9433	38.07	51.53	29.67	36.2167	33.52	16.83	22.955	27.24	35.1567	15.96
235	00:03:55	30.0755		14.92	23.905	19.84	21.39	31.57	38.5967	47.7125	31.07	38.7233	44.375	24.87	29.28	23.91	38.42	22.55
240	00:04:00	32.3611		15.795	33.3933	19.535	20.36	34.93	41.2	57.2375	36.1667	36.28	38.95	24.4	30.9	28.605	42.6233	25.04
245	00:04:05	24.5967		16.48	23.285	32.7433	25.54	32.155	27.9133	38.8067	14.15	30.61	31.5267	12.87	14.35	25.41	26.345	16.765
250	00:04:10	22.0666		13.33	19.6	28.61	26.195	20.615	17.75	32.8833	29.83	25.1733	35.8567	14.77	11.95	23.645	13.45	17.34
255	00:04:15	20.5212		13.63	17.51	22.245	15.46	20.845	19.355	33.1967	28.57	22.945	35.0167	14.21	12.6	23.455	14.63	14.15
260	00:04:20	20.5532		15.7	18.07	22.225	22.27	13.76	24.19	36.1433	24.62	16.12	36.92	15.58	13.33	16.57	15.76	17.04
265	00:04:25	22.2818		13.51	19.955	23.415	31.2567	15.3	19.74	30.155	32.42	18.91	36.46	13.76	16.75	20.425	15.38	26.79
270	00:04:30	21.9594		12.34	22.01	24.1	29.385	16.94	17.715	30.07	27.145	21.89	31.0767	18.75	16.85	22.99	18.4	19.73
275	00:04:35	21.8419		10.98	20.4	26.31	27.3333	19.885	20.54	31.45	29.3367	17.24	34.6133	18.865	11.36	20.48	17.97	20.865
280	00:04:40	21.7393		11.9	18.025	19.74	33.405	19.48	20.625	32.635	26.625	19.23	32	16.3	12.875	21.42	17.04	24.79
285	00:04:45	20.5971		11.07	23.07	22.385	28.36	16.45	18.935	23.89	29.865	22	29.2967	15.51	16.04	18.53	15.915	17.64
290	00:04:50	19.6879		11.15	15.76	24.27	27.0833	15.54	16.57	27.715	30.58	26.515	29.71	11.58	12.98	12.5	15.54	17.825
295	00:04:55	20.7817		9.64	21.425	20.485	24.59	17.44	15.95	22.415	31.6567	28.4833	25.875	12.71	19.78	20.415	15.22	25.64
300	00:05:00	20.804		10.06	14.49	20.54	28.32	18.29	18.86	24.985	28.04	24.74	27.45	16.66	15.95	24.27	14.85	24.555
305	00:05:05	21.8093		9.8	23.795	17.905	22.635	23.285	20.27	24.215	28.865	26.68	26.23	14.77	19.005	22.13	26.245	21.31
310	00:05:10	20.8933		9.8	16.66	22.48	30.1733	16.39	15.54	22.46	31.51	28.4167	32.645	16.155	16.04	20.83	13.33	20.97
315	00:05:15	19.8794		10.1	17.095	18.75	30.93	18.235	15.12	21.96	30.9867	26.31	28.63	17.34	12.6	20.54	15.835	13.76
320	00:05:20	20.2256		11.27	19.35	19.32	25.21	21.045	15.07	14.56	33.365	26.1333	28.98	17.49	11.49	20.9	18.63	20.57
325	00:05:25	21.4208		10.67	18.575	21.27	30.86	22.57	13.95	24.84	32.4367	28.03	20.635	18.07	14.85	21.89	22.805	19.86
330	00:05:30	20.6533		8.47	25.76	19.475	27.975	13.63	11.49	26.915	22.155	18.105	32.02	18.86	16.645	19.73	26.76	21.81
335	00:05:35	20.2158		8.47	13.82	20.925	29.66	18.29	14.42	27.025	22.55	18.29	28.0667	16.21	19.73	21.125	23.19	21.465
340	00:05:40	20.0027		8.4	18.4	21.95	30.775	18.98	13.45	27.06	14.08	17.605	30.545	10.38	18.79	21.28	23.19	25.155
345	00:05:45	17.8742		8.77	15.78	19.86	29.53	13.04	14.62	26.4233	9.8	14.56	27.77	14.43	14.56	21.58	13.865	23.525
350	00:05:50	19.4078		10.06	10.03	19.98	25.97	10.83	21.58	25.76	25.0567	17.64	26.32	14.85	13.76	19.67	24.61	25
355	00:05:55	20.5276		14.15	15.79	19.1	27.66	13.145	19.37	25.425	28.305	23.25	25.0733	16.75	18.395	19.73	21.12	20.65
360	00:06:00	19.3483		8.64	15.95	16.155	25.865	13.15	18.63	26.22	26.78	17.54	22.38	17.105	18.18	20.655	19.47	23.505
365	00:06:05	19.9988		13.45	16.12	13.57	28	20.27	12.55	26.32	28.7667	18.015	19.25	20.83	16.99	20.54	22.985	22.325
370	00:06:10	20.7463		10.6	13.57	26.31	25.86	20.2	17.635	24.035	30.375	17.54	27.6	17.91	17.34	20.685	19.485	22.05
375	00:06:15	19.0722		10.6	16.105	15.5	18.64	13.39	12.34	23.375	29.8533	18.74	28.98	15.62	17.34	20.9	22.55	22.15
380	00:06:20	20.7181		10.41	31.245	24.475	24.31	9.9	18.18	29.2367	28.705	21.89	25.32	16.72	8.67	21.27	18.68	21.76
385	00:06:25	19.0347		9.49	17.04	15.46	27.42	14.77	18.72	26.345	27.35	19.895	28.07	18.29	11.81	18.22	15.3	17.34
390	00:06:30	19.7603		9.58	16.9	21.965	26.0133	14.7	17.54	28.435	27.3667	23.775	27.42	18.41	13.585	19.1	12.93	18.685
395	00:06:35	19.9056		9.58	23.07	16.85	26.05	15.68	17.275	29.0333	26.24	20.27	21.89	18.29	16.57	18.925	19.51	19.35
400	00:06:40	19.171		7.37	16.115	21.71	24.72	18.51	21.615	27.025	28.18	16.04	26.66	10.2	11.36	20.335	18.07	19.655
405	00:06:45	20.352		8.15	18.07	23.31	33.57	18.86	20.4	26.2	27.525	11.85	25.055	18.29	12.44	21.12	17.805	22.635
410	00:06:50	19.3483		8.15	20.27	23.25	28.575	16.11	17.415	29.065	26.4	12	25.995	16.025	14.7	20.97	9.74	21.56
415	00:06:55	18.3183		8.21	18.63	15.62	27.055	21	16.75	24.65	28.885	17.91	13.57	13.15	12.29	21.58	12.19	23.285
420	00:07:00	19.5058		9.61	18.085	13.33	29.5833	15.07	20.07	26.01	30.5667	12.19	25.8767	18.4	11.76	20.825	17.96	23.25
425	00:07:05	20.655		8.49	19.1	15.885	26.8	22.055	16.48	31	30.775	18.615	29.61	15.72	13.21	21.835	18.065	22.185
430	00:07:10	20.1363		10.94	12.6	18.86	23.45	23.43	16.85	23.335	30.23	17.44	26.66	19.86	11.15	20.83	27.84	18.57
435	00:07:15	21.0764		10.94	19.74	24.83	24.805	18.48	16.26	24.9	28.195	19.29	25.8267	19.1	18.65	21.66	23.07	20.4
440	00:07:20	20.2243		8.92	20.285	19.2	26.115	17.99	17.44	27.145	32.67	16.48	24.63	7.91	20.845	21.735	17.99	24.01
445	00:07:25	21.6858		8.92	22.645	19.1	24.72	19.6	18.98	26.9667	29.865	24.07	25.64	16.57	18.29	21.825	23.505	24.59
450	00:07:30	20.7809		6.21	18.18	21.67	24.7	16.3	18.93	28.17	32.0433	25.16	25.08	17.305	19.6	19.48	21.27	17.615
455	00:07:35	20.9323		11.49	20.77	20.655	26.21	14.865	18.07	28.92	31.41	23.26	24.105	18.98	15.54	19.38	17.575	22.755
460	00:07:40	21.1536		14.595	20.34	22.3	25.365	16.48	18.215	27.415	29.1267	27.1767	24.7	17.025	17.14	19.68	17.575	20.17
465	00:07:45	20.7963		14.595	22.2	21.12	23.8	20.725	24	26.565	11.07	29.165	34.75	24.795	13.84	20.13	7.12	18.07
470
475
480
485
490
495
500
505
510
515
520
525
530	00:07:50	24.7346		16.08	23.8	20.1	26.6833	25.055	20.68	24.125	35.0533	32.62	33.81	22.16	20.83	17.585	27.9067	24.53
535	00:07:55	25.8652		14.01	17.625	28.25	33.9833	29	25.135	31.77	34.885	32.68	31.58	11.76	20.405	22.805	24.38	29.71
540	00:08:00	29.0659		25.0567	30.315	31.93	29.94	26.4133	27.09	40	33.01	35.165	32.5133	18.51	21.76	26.62	24.425	33.24
545	00:08:05	23.6286		12.34	24.785	30.04	33.11	25.35	25.64	33.1333	33.01	20.445	24.695	10.41	23.8	20.54	23.44	13.69
550	00:08:10	25.8203		12.34	29.86	11.67	23.55	22.38	24.805	33.915	24.15	40.51	43.075	26.995	22.6	19.725	28.39	23.34
555	00:08:15	25.8338		9.9	33.315	11.67	32.96	20.725	23.755	31.8733	32.6033	32.975	32.6533	26.995	23.07	20.065	31.6067	23.34
560	00:08:20	22.876		8.92	24.145	12.98	21.915	28.9133	21.99	35.16	31.91	29.5167	36.03	17.565	17.845	21.615	25.055	9.58
565	00:08:25	24.6844		10.34	23.27	24.95	31.8	27.65	22.9	27.92	32.1867	31.3	33.22	12.04	23.06	22.22	32.14	15.27
570	00:08:30	25.2397		10.03	24.755	32.6	23.475	29.51	24.9033	34.0467	30.3733	30.165	28.04	17.335	20.765	12.98	35.4567	24.16
575	00:08:35	25.2018		11.11	23.585	8.9	14.56	30.975	31.41	32.4833	35.335	38.88	36.82	18.63	23.715	22.45	35.5433	13.63
580	00:08:40	25.1029		11.11	24.83	12.39	22.87	29.145	28.195	33.365	31.1433	34.7	32.525	20.015	14.01	22.275	35.89	24.08
585	00:08:45	27.403		9.06	22.58	35.3267	31.25	30.31	29.7867	37.5667	34.9533	24.925	35.09	11.53	24.19	21.75	32.26	30.4667
590	00:08:50	25.4046		10.3	24.415	22.72	22.685	31.26	28.17	41.7425	30.93	23.99	41.4867	20.68	20.415	23.455	26.11	12.71
595	00:08:55	26.4464		10.52	21.225	16.85	21.515	28.305	28.78	39.5233	31.6333	32.4967	45.4975	18.695	26.8367	24.445	33.2333	17.14
600	00:09:00	28.5962		10.27	27.165	10.9	22.62	31.125	30.05	44.78	33.45	36.57	38.2967	21.385	25.975	24.29	36.6767	35.39
605	00:09:05	28.1888		10.13	28.7133	21.88	15.15	30.8967	32.04	42.61	33.5833	34.0967	46.1575	18.75	22.02	26.05	41.82	18.935
610	00:09:10	29.2286		10.13	27.77	13.27	21.935	33.1667	34.14	42.52	33.905	37.3	50.1725	19.56	29.055	23.26	43.06	19.185
615	00:09:15	29.6687		10.52	25.53	29.12	29.12	31.41	33.6267	52.4375	31.5967	30.785	40.8767	18.4	33.9	21.675	37.9633	18.07
620	00:09:20	30.4436		10.16	26.85	21.515	22.395	31.7067	33.8767	50.28	35.62	36.99	50.155	20.155	34.83	23.16	38.38	20.58
625	00:09:25	30.4224		11.19	25.265	25.75	22.07	34.6367	35.24	49.84	35.2567	30.745	51.692	21.89	31.69	22.9	33.38	24.79
630	00:09:30	29.5631		13.57	28.6833	26.71	21.61	34.0067	37.6933	52.72	34.1933	24.59	55.19	23.19	23.945	21.645	31.59	14.11
635	00:09:35	31.3763		13.805	31.76	30.6533	15.7	35.45	39.82	54.245	35.7767	29.155	49.9275	24.12	33.75	23.75	30.4067	22.325
640	00:09:40	31.4108		10.9	29.0933	15.95	21.535	42.5433	35.48	53.564	34.31	36.12	58.436	23.69	34.82	23.24	26.89	24.59
645	00:09:45	35.2859		10.9	34.14	44.86	30.92	43.6625	37.8733	62.442	35.7875	41.085	56.96	22.735	31.7933	22.945	33.455	19.73
650	00:09:50	32.995		12.44	29.2267	33.695	22.13	37.0267	40.265	65.526	33.455	28.775	49.415	23.645	41.9733	25.875	36.1775	15.3
655	00:09:55	36.2338		14.49	29.64	43.2133	21.92	41.29	37.26	60.462	32.4233	36.71	56.652	25.43	48.24	27.105	38.3567	30.315
660	00:10:00	35.9052		20.76	34.63	50.3675	26.64	41.4275	41.61	64.612	35.7767	40.5375	45.8575	26.565	26.475	25.11	36.54	21.67
665	00:10:05	25.5151		19.48	22.165	36.955	28.785	24	32.9567	29.27	24.095	28.015	28.945	13.88	26.815	23.345	18.75	25.27
670	00:10:10	24.1296		14.35	19.86	25.045	24.425	28.62	18.4	33.5167	30.02	30.865	41.0967	18.365	21.05	23.43	15.46	17.44
675	00:10:15	23.4718		13.45	18.745	27.95	28.305	34.0933	19.525	35.2267	22.94	19.945	35.0167	18.63	24.005	18.185	19.58	16.48
680	00:10:20	23.9663		13.45	19.73	20.53	29.2467	34.885	20.345	39.3633	25.995	24.84	40.34	16.72	23.17	13.45	16.75	20.68
685	00:10:25	24.2842		13.25	27.72	24.8	30.72	18.81	26.31	40.1	25.955	26.415	37.5433	15	24.625	20.72	17.595	14.7
690	00:10:30	25.5939		13.63	24.895	29.5867	34.36	21.73	21.28	38.2067	32.6367	21.27	42.0633	16.3	20.295	23.715	19.11	24.83
695	00:10:35	24.5834		13.51	24.795	25.96	34.63	18.69	21.775	36.88	31.1467	19.945	41.26	19.395	17.14	22.38	24.69	16.555
700	00:10:40	24.3226		12.6	23.9	22.755	33.1667	21.27	23.385	30.115	30.185	24.52	41.7967	19.415	20.825	23.81	20.54	16.555
705	00:10:45	24.2794		14.56	24.505	27.115	28.57	23.8533	24.215	26.175	33.72	28.1333	40.21	20.54	20.83	23.655	19.54	8.57
710	00:10:50	24.0784		13.63	20.93	23.655	34.2367	24.59	28.39	33.9567	27.2	36.3367	37.9467	18.46	17.345	12.98	20.85	10.67
715	00:10:55	22.5602		14.7	22.3	21.345	31.5267	24.7533	20.925	30.66	32.1667	36.4933	37.6633	13.95	17.85	11.67	11.95	10.45
720	00:11:00	25.8418		15.48	23.63	27.66	30.955	35.465	25.51	32.39	29.42	34.3933	37.2833	20.415	20.765	19.485	14.85	19.925
725	00:11:05	24.005		13.45	22.9	21.425	30.0567	23.655	30.72	20.54	25.35	37.7233	34.77	21.89	17.355	21.195	20.28	18.765
730	00:11:10	23.9419		13.27	17.095	17.85	28.865	24.645	30.63	27.975	30.5067	34.02	29.6967	18.425	21.89	22.01	19.35	22.9
735	00:11:15	23.6429		23.07	17.75	18.355	28.6067	21.465	28.76	30.1833	31.58	25.16	38.3333	16.21	23.12	20.54	14.63	16.88
740	00:11:20	23.8582		13.52	18.29	19.73	30.61	14.77	22.985	31.105	31.0767	32.7333	37.9033	17.695	22.845	21.9	16.94	25.77
745	00:11:25	23.6539		14.15	16.83	25.3067	32.5	21.46	24.23	31.1	31.96	25.915	34.1567	18.18	23.305	21.745	20.09	13.88
750	00:11:30	24.2853		20.68	25.21	28.855	30.68	18.425	23.31	27.455	30.92	18.63	34.9	19.155	21.04	20.865	30.395	13.76
755	00:11:35	23.7863		16.96	19.315	26.065	32.3533	22.22	27.27	30.6133	27.5267	21.63	33.7567	19.23	14.56	20.13	26.185	18.98
760	00:11:40	23.0389		12.04	16.04	26.1	31.41	19.235	26.96	32.255	28.24	26.9533	30.275	10.67	21.475	19.67	25.645	18.615
765	00:11:45	22.2189		11.53	19.415	28.865	20.54	16.66	31.4733	29.96	20.94	21.95	25.21	16.895	21.11	22.22	28.53	17.985
770	00:11:50	22.3278		13.1	18.18	22.53	21.12	18.535	27.655	27.4	31.585	14.42	31.7767	17.44	23.81	22.505	27.52	17.34
775	00:11:55	24.3859		18.63	19.29	24.18	21.065	19.35	26.66	36.4067	30.8467	28.34	31.59	18.24	23.8	23.26	21.815	22.315
780	00:12:00	21.4119		15.725	17.04	27.4067	22.815	9.11	26.425	28.485	30.955	19.23	30.5167	17.64	20.61	22.05	9.46	23.71
785	00:12:05	20.5594		15.54	16.815	24.87	25.135	15.07	24.905	29.7733	30.6833	12.29	17.34	15.62	18.835	15.545	22.05	23.92
790	00:12:10	20.3303		10.48	16.85	21.42	23.26	16.57	21.425	28.3	30.02	15.635	24.555	17.905	20.97	19.23	14.985	23.35
795	00:12:15	21.4312		21.58	17.845	24.245	25.93	12.6	29.34	31.5167	27.5233	21.055	29.5233	15.78	14.49	9.74	14.985	25.315
800	00:12:20	21.1806		20.02	14.15	24.27	24.675	10.6	21.27	33.195	31.91	22.22	32.3433	18.345	18.04	14.85	7.89	23.93
805	00:12:25	21.5917		18.015	18.98	24.59	26.815	12.93	24.18	31.3533	29.1667	20.83	30.92	19.73	13.51	18.87	9.77	24.215
810	00:12:30	21.5017		18.015	18.93	23.445	27.5	16.32	21.27	29.3	30.775	21.055	27.71	19.29	12.29	18.51	16.57	21.545
815	00:12:35	20.6348		10.56	18.51	21.515	26.55	20.54	17.875	27.22	29.3267	21.27	28.84	16.12	13.69	22.14	13.39	21.975
820	00:12:40	22.6634		11.36	18.99	24.85	27.08	19.32	21.285	29.59	30.455	27.0633	31.1633	19.255	17.75	22.96	15.925	22.905
825	00:12:45	21.7246		10.63	17.85	28.43	27.9133	20.03	17.34	31.94	27.92	23.14	27.075	20	12.24	23.085	15.07	23.205
830	00:12:50	21.1573		9	19.44	29.41	28.575	22.315	17.34	26.24	27.33	16.57	24.62	18.51	15.55	20.925	18.985	22.55
835	00:12:55	20.7462		9.64	9.96	28.1233	29.71	20.27	17.34	28.36	28.03	18.32	29.865	20	17.75	21.735	13.15	18.94
840	00:13:00	21.5822		11.07	21.42	30.515	23.485	18.66	16.67	29.8533	22.655	19.23	30.92	13.7	18.63	22.22	22.335	22.37
845	00:13:05	21.0591		11.07	20.625	24.295	26.1	18.66	14.42	28.3	27.5867	19.02	30.935	18.75	17.85	17.915	14.85	25.51
850	00:13:10	22.5124		9.52	16.48	25.395	23.625	18.29	24.04	29.1467	28.07	28.3	27.36	20.68	18.455	21.27	20.97	26.085
855	00:13:15	22.6064		7.5	15.5	30.7467	25.015	21.89	22.45	29.3	30.4267	28.705	26.09	15.29	19.86	20.065	17.025	29.2333
860	00:13:20	22.6898		10.34	19.73	25.685	29.0967	18.51	26.1	22.3	32.57	26.065	30.07	14.35	19.575	23.285	13.82	28.85
865	00:13:25	22.2312		16.57	21.26	24.265	14.77	22.02	24.69	25.97	27.52	25.6633	28.31	20.89	21.81	20.615	14.15	24.965
870	00:13:30	21.47		11.11	18.485	19.23	12.09	22.92	23.405	27.42	29.41	29.095	27.65	15.62	19.29	22.55	22.2	21.575
875	00:13:35	22.1903		11.11	19.6	17.185	23.175	25.21	25.43	25.865	32.37	28.54	28.855	20.135	15.95	20.4	16.04	22.99
880	00:13:40	22.4559		14.44	30.65	23.62	23.945	22.01	26.05	22.62	31.4533	20.55	29.12	22.68	10.86	22.22	17.14	19.48
885	00:13:45	22.5428		19.47	19.385	17.35	27.8067	21.39	22.71	23.62	25.325	26.115	28.865	24.255	19.23	22.27	16.55	23.8
890
895
900
905
910
915
920
925
930
935
940
945
950	00:13:50	27.3794		12.71	27.17	31.71	34.04	26.995	28.0167	29.9433	30.475	26.275	34.4433	22.02	19.255	22.71	37.045	27.8833
955	00:13:55	27.1812		15	23.73	31.27	28.1367	27.0567	27.975	28.23	34.85	30.74	38.29	21.58	23.905	24.795	22.225	29.935
960	00:14:00	26.9092		23.985	27.56	23.435	24.415	26.185	30.4167	25.075	31.085	36.02	35.1233	17.825	29.3167	23.845	27.7567	21.595
965	00:14:05	25.5309		10.45	23.755	35.4533	17.44	25.645	28.435	30.095	25.74	29.225	23.855	28.005	38.38	20.02	35.835	10.63
970	00:14:10	24.666		10.45	23.005	27.385	21.45	33.1	30.26	25.265	30.66	28.265	30.945	23.795	30.68	19.35	24.75	10.63
975	00:14:15	25.5377		8.82	22.01	21.7	28.57	31.41	31.15	37.5525	23.905	29.58	41.045	17.44	23.71	21.385	27.3133	17.475
980	00:14:20	26.7776		9.61	23.5	21.7	22.955	30.2	33.1133	36.66	33.8633	37.395	34.7467	23.205	29.18	20.455	23.745	21.335
985	00:14:25	26.4018		10.6	27.635	14.965	21.995	28.42	34.3133	35.7367	34.7333	32.1833	36.995	21.11	22.765	24.79	27.645	22.14
990	00:14:30	26.6594		10.06	22.305	14.42	22.575	31.6533	35.5767	37.395	31.605	29.345	42.2867	20.865	22.825	20.145	36.455	22.38
995	00:14:35	26.468		10.67	25.225	28.06	15.46	29.515	31.245	37.485	37.71	30.14	37.46	17.85	12.87	28.28	32.92	22.13
1000	00:14:40	27.269		10.67	23.01	18.535	22.085	32.8367	34.5967	34.59	38.39	30.8467	39.23	18.91	21.79	25	39.385	19.16
1005	00:14:45	27.4027		10.83	27.52	11.67	27.77	34.4433	34.7533	31.6867	31.69	28.5733	44.7033	22.05	25.57	26.6467	35.7933	17.34
1010	00:14:50	28.5361		9.23	30.55	25.265	21.65	32.21	36.95	40.5767	37.0833	33.63	37.3925	10.94	27.95	24.4	39.2733	20.94
1015	00:14:55	29.8886		9.31	25.115	29.545	22.62	27.35	34.8633	42.13	35.07	35	50.4025	19.875	32.41	26.62	36.0733	21.945
1020	00:15:00	30.029		11.95	26.685	36.09	20.77	33.6733	36.1433	42.0733	34.7633	36.27	44.3533	20.85	23.64	24.07	38.5633	20.54
1025	00:15:05	30.6385		9.14	27.205	30.7433	16.66	36.5233	39.2567	47.1025	39	31.27	44.955	20.415	33.945	24.23	37.6167	21.515
1030	00:15:10	29.1718		9.14	28.865	12.71	21.39	36.7967	40.0233	53.33	33.9533	31.615	47.6833	14.77	31.0133	23.47	33.8467	18.97
1035	00:15:15	31.7064		9.96	27.17	38.1	19.97	38.66	39.7267	50.56	36.7467	33.8167	53.632	21.45	24.915	24.915	38.0133	17.96
1040	00:15:20	31.7841		10.41	24.7	44.46	24	35.7333	37.915	51.67	30.66	29	53.8167	23.63	38.0967	23.445	29.455	19.77
1045	00:15:25	32.4838		12.6	25.77	36.87	21.955	40.4033	39.02	50.62	31.9	28.65	53.486	25.655	32.8133	26.78	40.46	20.275
1050	00:15:30	33.4668		13.27	23.825	46.255	20.605	42.4925	40.9467	55.8025	35.5233	28.155	61.81	25.325	27.575	23.8667	34.66	21.89
1055	00:15:35	33.9032		14.02	29.285	41.0767	17.64	43.82	39.7667	72.9617	37.8533	33.1833	35.8933	23.365	31.585	26.46	42.6075	19.03
1060	00:15:40	35.0166		11.36	29.7633	40.2967	21.86	47.894	41.3933	66.606	36.11	24.555	63.97	25.12	25.71	23.155	39.69	27.765
1065	00:15:45	37.4503		14.7	30.12	57.2	31.7033	42.4567	41.6133	64.536	35.8733	42.79	59.778	25	31.2533	25.98	38.07	20.68
1070	00:15:50	37.6951		15.15	31.2767	82.265	25.265	44.3025	37.8567	69.806	32.4933	35.2767	52.525	25.45	36.58	22.555	32.68	21.945
1075	00:15:55	35.9981		18.06	29.51	61.328	30.77	41.8933	40.7225	60.125	35.2267	28.67	63.185	23.01	24.72	24.39	35.2867	23.075
1080	00:16:00	34.1203		23.655	33.0333	59.0525	24.19	48.2825	44.9067	37.5733	36.58	42.46	36.82	31.515	26.605	28.9467	28.695	9.49
1085	00:16:05	27.8381		16.48	22.22	47.64	23.99	32.315	30.29	34.9	22.2	27.575	42.3775	24.19	28.9533	25.56	22.03	16.85
1090	00:16:10	25.8812		16.21	17.025	34.155	26.945	28.35	18.18	31.5167	33.9733	29.3133	45.25	16.235	25.64	23.795	24.39	17.24
1095	00:16:15	23.8894		14.995	22.955	27.7767	28.78	18.07	18.32	37.5	31.97	19.6	38.3267	15.62	23.0433	24	18.63	18.755
1100	00:16:20	23.6722		14.42	18.86	31.615	30.6533	17.64	24	40.1875	21.065	24.18	42.7375	16.34	18.51	18.415	17.5	18.96
1105	00:16:25	25.2098		16.85	21.58	32.3533	37.25	18.645	19.705	37.7167	31.68	20.355	44.1167	19.73	17.24	23.645	22.72	14.56
1110	00:16:30	24.488		13.51	23.03	30.805	34.305	20.99	20.54	37.995	32.745	21.145	44.67	17.44	16.04	19.52	19.205	15.38
1115	00:16:35	23.6383		14.42	21.56	29.5267	28.8333	12.55	20.9	36.0125	31.6367	33.43	43.27	15.755	14.85	16.12	20.71	15
1120	00:16:40	25.4605		14.115	26.24	39.4033	37.5133	19.585	23.09	35.7233	30.345	22.985	40.2725	15.22	14.7	20.655	25.21	16.85
1125	00:16:45	25.5139		17.75	26.33	26.55	38.2167	17.64	24.59	37.5767	28.85	30.5567	43.2633	14.92	14.21	22.955	29.56	9.74
1130	00:16:50	23.8796		18.805	22.26	26.02	34.8467	14.49	21.29	39.6467	31.04	19.1	42.155	17	14.89	23.92	20.39	12.34
1135	00:16:55	26.1098		33.21	21.58	26.115	37.0867	16.775	23.93	40.79	30.2433	25.8967	39.49	17.04	15.46	22.92	30	11.11
1140	00:17:00	25.3672		17.04	19.48	33.69	32.25	17.96	24.83	39.91	29.775	35.6	37.7033	19.6	14.77	26.22	13.76	17.92
1145	00:17:05	25.6386		12.55	22.755	31.2067	31.8633	21.915	26.7267	41.1067	31.0767	28.84	37.395	14.385	15.95	26.705	24.2533	17.85
1150	00:17:10	25.6389		16.12	22.135	32.5033	30.51	28.7333	22.22	42.2325	31.7067	18.35	32.8625	17.44	14.975	22.72	35.82	16.255
1155	00:17:15	21.1297		11.36	22.265	16.39	28.4233	15.62	21.285	29.51	29.27	21.275	38.7367	14.85	11.19	16.165	23.065	17.54
1160	00:17:20	23.1642		12.29	29	21.82	27.285	22.955	21.985	30.6533	31.5933	25.905	35.7567	17.34	15	22.24	16.3	17.34
1165	00:17:25	22.924		11.58	19.23	24.515	31.8333	23.54	18.51	29.64	33.3467	26.605	31.53	16.57	14.21	23.01	17.85	21.89
1170	00:17:30	22.4278		10.03	17.36	22.735	24.505	24.925	16.37	30.1	32.78	32.19	34.9467	14.92	14.42	24.395	16.775	19.965
1175	00:17:35	23.268		10.6	20.615	28.775	33.1533	23.35	20.97	29.32	32.2767	28.915	28.93	17.29	16.3	25.235	21.44	11.85
1180	00:17:40	23.2622		10.75	22.78	31.0733	31.91	17.14	20.475	30.6133	31.2667	21.425	22.565	20.07	13.57	24	30.15	21.145
1185	00:17:45	22.0442		10.86	23.8	29.775	22.685	21.645	21.035	31.415	31.76	23.34	35.7233	13.63	13.88	19.18	10.79	21.145
1190	00:17:50	23.1932		19.23	16.22	31.8067	29.7333	26.33	14.49	30	30.9433	18.86	34.86	13.63	15.7	23.175	28.3	14.62
1195	00:17:55	21.9176		15.07	20.13	30.055	27.65	23.285	10.34	28.4133	30.61	24.665	33	12.68	15.3	23.34	19.225	15
1200	00:18:00	21.5389		12.6	17.3	31.4033	24.63	25.75	11.4	30.21	28.94	14.35	34.735	12.87	15.22	23.175	19.04	21.46
1205	00:18:05	20.2747		18.06	20.27	31.7533	25.865	10.9	12.39	25.625	17.85	14.63	38.4525	15.87	13.595	23.72	15.54	19.6
1210	00:18:10	21.0667		18.51	20.225	28.57	29.32	19.99	12.87	15.46	28.84	10.98	32.51	17.195	15.3	23.175	24.195	18.86
1215	00:18:15	19.2541		11.9	15.3	21.64	26.66	20.835	13.63	22.95	19.26	10.56	33.2067	14.56	14.49	22.15	22.55	19.12
1220	00:18:20	19.2752		7.22	20.52	15.22	24.095	24.295	14.08	30.8733	27.65	10.98	30.07	18.29	14.85	22.755	10.27	17.96
1225	00:18:25	21.0788		21.42	20.345	18.49	27.52	16.94	15.48	31.125	27.275	8.72	30.5567	19.415	15.265	24.125	16.945	22.56
1230	00:18:30	20.4408		17.375	15.95	21.875	23.485	21.645	20.83	28.33	20.975	8.72	31.4767	19.815	14.15	20.13	18.51	23.345
1235	00:18:35	22.5503		27.27	17.75	28.88	24.7	23.04	17.54	30.01	28.035	8.67	34.415	17.04	15.3	22.01	21.725	21.87
1240	00:18:40	20.018		17.14	10.98	25.86	26.755	21.845	12.19	30.1567	28.39	10.52	33.6533	17.82	15.3	20.13	15.38	14.15
1245	00:18:45	20.7814		16.945	18.345	25.06	26.7067	20.13	12.5	29.85	31.9267	16.21	30.0133	14.01	16.04	20.3	13.76	19.925
1250	00:18:50	20.631		13.1	16.75	24.215	26.54	20.805	11.23	29.1733	31.3467	11.45	28.435	19.49	14.305	21.89	14.805	25.93
1255	00:18:55	20.4896		13.1	16.345	23.845	24.2467	21.51	12.55	30.31	32.4167	15.385	27.275	19.86	14.21	8.67	24.46	23.16
1260	00:19:00	20.4717		8	12.71	27.405	32.975	21.585	14.645	31.5767	30.975	11.53	28.0033	19.93	16.48	18.63	14.56	18.07
1265	00:19:05	21.4999		8.37	15.87	23.26	12.29	25.135	22.93	30.315	29.6333	28.025	24.35	20.08	15.715	21.43	28.435	16.66
1270	00:19:10	22.3093		8.37	18.29	24.12	23.25	24.7	24.295	30.35	30.805	23.22	30.45	18.75	15.715	21.63	23.455	17.24
1275	00:19:15	22.9122		15.08	16.525	29.485	20.64	34.09	23.43	28.98	27.83	17.64	29.4333	21.145	17.595	21.4	23.56	16.85
1280	00:19:20	21.6934		9.96	20.26	23.31	24.29	11.36	17.315	28.1833	30.6733	23.14	30.49	20.9	16.715	23.62	24.83	20.355
1285	00:19:25	22.2523		9.96	17.24	26.01	27.08	16.89	21.89	26.2	36.32	27.37	28.785	20.13	12.76	21.08	19.435	22.635
1290	00:19:30	22.3592		12.65	18.93	25.45	28.6667	23.275	12.82	30.865	31.9	19.23	29.3267	21.75	12.76	23.025	26.54	18.2
1295	00:19:35	21.9492		12.65	13.33	22.61	27.635	26.65	17.7	30.1233	30.765	16.775	29.41	21.58	10.23	23.61	23.95	22.22
1300	00:19:40	24.0889		10.13	21.12	31.365	25.21	26.43	17.96	32.45	30.44	26.78	30.6333	21.735	22.86	20.615	20.96	22.645
1305	00:19:45	21.6148		14.26	18.4	25.8733	28.7	22.47	18.985	29.5233	25.015	18.35	28.465	18.98	15.48	22.57	22	15.15
1310	00:19:50	21.3638		12.04	16.335	20.54	27.96	18.225	16.75	28.72	30.765	29.5067	29.94	16.46	13.69	22.315	18.63	18.58
1315	00:19:55	20.1541		10.94	12.76	20.165	25.51	18.63	14.49	27.92	32.7367	24.785	28.055	18.4	16.57	22.05	15.54	13.76
1320	00:20:00	21.337		10.94	16.48	23.86	25.76	17.755	18.33	26.02	33.97	23.25	29.12	19.86	11.15	23.165	19.21	21.185
1325	00:20:05	20.7057		10.23	17.305	25.97	27.6967	23.25	20.435	25.485	31.4667	20.17	21.5567	11.32	16.04	17.045	19.48	23.135
1330	00:20:10	21.5867		13.57	15.7	25.225	26.945	21.34	20.335	25.64	27.77	33.72	27.395	10.16	15.54	21.73	21.88	16.85
1335	00:20:15	20.2841		13.57	16.3	29.04	28.61	22.15	15.38	26.2667	32.105	22.035	27.775	11.23	11.95	21.275	16.905	9.67
1340	00:20:20	18.801		10.79	15.885	24.295	19.115	17.44	15.87	26.595	28.72	18.86	25.465	13.04	13.58	20.34	13.95	18.07
1345	00:20:25	19.7556		9.67	17.64	24.82	25.53	11.9	16.76	28.57	26.3433	18.29	27.155	18.99	14.56	21.66	14.7	19.745
1350	00:20:30	20.4037		9.46	18.6	25.055	21.12	18.16	18.18	28.59	31.28	18.51	21.735	20.975	15.15	22.72	17.04	19.48
1355	00:20:35	20.5347		9.77	17.24	26.54	18.29	18.4	15.22	27.9	30.25	18.64	28.34	19.23	14.92	21.27	17.025	24.985
1360	00:20:40	19.7803		10.38	16.215	19.825	22.21	15.445	19.23	28.15	29.42	14.85	25.435	20.13	14.08	20.755	21.35	19.23
1365	00:20:45	19.8677		18.63	14.35	26.0767	23.8	11.53	12.39	24.905	29.9	15.15	26.7233	18.76	13.605	20.345	22.72	19.13
1370	00:20:50	19.7457		11.23	12.6	27.54	18.535	21.27	12.88	25.97	27.49	20.295	26.725	18.75	13.605	21.42	18.885	18.99
1375	00:20:55	20.1837		11.23	20.13	21.89	24.72	20.155	13.33	25.98	10.06	26.51	28.57	17.465	13.405	22.14	22.525	24.645
1380	00:21:00	20.8836		7.97	16.39	24.06	23.34	21.505	15.22	24.545	21.12	31.3533	27.03	16.3	15.7	21.425	22.65	24.645
1385
1390
1395
1400
1405
1410
1415
1420
1425
1430
1435
1440

## Sheet: VT 20
		MW		HNMN27	ZRMX18	TNRH15	GTCH12	SIMC17	TEJN28	URLN27	GERN28	SRAN08	JOMJ03	KGMN30	GZHR26	ETPL22	WRFN10	RFMN07
0	00:00:00	#DIV/0!
5	00:00:05	#DIV/0!
10	00:00:10	0.736621			0.748	0.3795	0.94	0.66		0.5545	0.589333	1.947	0.775	0.583		0.6045	0.322
15	00:00:15	0.750071			0.804	0.504	0.3735	0.65	1.73	0.5545	1.053	0.727	0.529	0.8945	1.051	0.5805	0.322	0.728
20	00:00:20	0.6865			0.966	0.8385	0.47	0.6615	0.172	0.5405	0.6425	0.636	0.5995	1.11	0.9635	0.534	0.643	0.834
25	00:00:25	0.725			0.906	0.544	0.5395	0.914	0.952	0.325	0.496	0.965	0.7695	0.647	1.361	0.637	0.354	0.74
30	00:00:30	0.944033		2.202	0.8275	0.6685	0.731	0.8035	0.324	0.5715	2.049	0.722	0.934	0.701	1.361	0.5995	0.626	1.04
35	00:00:35	0.932267		2.202	0.942	0.648	2.515	0.905	0.388	0.586	0.624	0.633	0.778	0.653	1.384	0.525	0.767	0.434
40	00:00:40	0.7222		1.573	0.6515	0.6435	0.738	0.487	0.4045	0.608	0.314	0.6025	0.5815	1.027	1.081	0.708	0.8795	0.534
45	00:00:45	0.6863		0.2	0.806	0.5595	0.3665	0.6515	1.271	0.542	1.0075	0.667	0.6735	0.833	0.932	0.668	0.508	0.609
50	00:00:50	1.04417		1.813	1.017	0.628	0.425	0.645	1.684	0.889	3.469	0.454	0.716	0.632	1.298	0.6565	0.716	0.62
55	00:00:55	1.032		1.813	0.87	0.7155	0.357	0.577	1.981	0.9885	0.556	1.24	0.799	0.572	2.964	0.916	0.373	0.758
60	00:01:00	0.933711		1.184	1.112	0.657	0.457	0.752	1.741	0.479	0.390667	0.8575	0.77	0.624	2.964	0.525	0.8145	0.678
65	00:01:05	0.997267		1.184	0.786	0.777	0.458	1.149	1.735	0.74	0.606	1.383	0.7555	1.437	0.999	0.554	1.759	0.6365
70	00:01:10	1.07763		2.615	0.8625	0.784	0.548	1.107	1.218	0.6335	0.5355	0.622	0.8325	1.217	1.1005	2.152	1.012	0.925
75	00:01:15	1.0155		2.615	0.941	0.846	1.147	0.928	1.658	0.517	0.383	0.9	0.682	1.234	1.1005	0.678	1.012	0.591
80	00:01:20	0.837622		1.215	0.8695	0.6185	1.112	0.8115	1.0265	0.607	0.545333	0.844	0.789	0.9155	0.978	0.4685	1.234	0.53
85	00:01:25	0.810433		1.215	0.752	0.664	1.02	0.8865	0.7125	0.589	0.674	0.5485	0.995	0.91	1.37	0.4555	0.853	0.5115
90	00:01:30	0.869544		1.215	0.9365	0.5765	0.558	1.147	0.747	0.5905	0.684667	0.5485	1.1335	1.402	1.75	0.395	0.668	0.691
95	00:01:35	1.14292		3.733	1.118	0.659333	0.5	0.937	0.9545	0.6505	0.594	0.7055	1.0825	0.617	1.344	0.7095	2.845	0.694
100	00:01:40	0.821033		1.4045	1.492	0.688	0.7075	0.804	0.7645	0.6065	0.573	0.8315	0.8585	0.6175	1.315	0.634	0.182	0.837
105	00:01:45	0.9358		0.268	0.975	1.592	0.6985	1.1935	1.796	0.5575	0.693	1.156	1.126	0.928	1.055	0.5735	0.654	0.771
110	00:01:50	0.894333		0.346	0.829	0.7285	0.4985	0.7685	2.641	0.560667	0.625333	0.812	1.1375	0.749	1.192	0.6675	1.284	0.5755
115	00:01:55	0.830267		1.36	1.113	0.9805	0.7365	0.7	0.7455	0.657	0.7095	0.7905	1.0165	0.808	0.856	0.7305	0.673	0.5775
120	00:02:00	1.0298		1.173	1.1355	0.865333	0.9575	1.256	1.1295	0.778	0.78	1.713	1.1445	1.274	0.983	0.81	0.685667	0.762
125	00:02:05	0.798333		1.173	0.815	0.329	0.9575	1.1125	0.629	0.6595	0.635667	0.368	1.2455	0.7355	1.345	0.633	0.624333	0.7125
130	00:02:10	1.13007		1.364	1.12	1.426	2.449	1.2095	1.039	0.827	0.2295	0.882	0.578	1.773	1.345	0.729	0.969	1.011
135	00:02:15	1.34189		1.841	1.499	1.426	2.831	1.01	1.3145	0.996	1.01733	0.926	1.283	1.274	1.2095	0.823	1.382	1.296
140	00:02:20	1.23951		1.95	0.89	2.109	1.238	1.202	1.04	1.09967	0.8675	1.053	1.2735	1.026	1.345	0.7615	1.4415	1.296
145	00:02:25	1.48574		2.588	0.8145	2.105	3.169	1.482	1.4215	0.973333	1.10967	1.07267	1.359	1.699	1.1255	0.9065	1.461	0.9995
150	00:02:30	1.61827		2.42	1.353	2.34	3.022	1.2905	1.2125	0.9455	1.085	1.0385	1.3585	2.223	1.131	0.9235	2.269	1.662
155	00:02:35	1.56879		2.42	1.0625	1.3905	2.688	1.11	1.6965	1.102	1.15	1.145	1.43733	2.139	1.699	0.901	1.871	1.72
160	00:02:40	1.63558		2.741	1.4905	2.173	2.688	1.162	1.6415	1.06467	0.858	1.1485	1.683	1.843	1.3565	0.824	1.842	2.018
165	00:02:45	1.62698		3.013	1.304	2.173	2.95	1.217	2.018	1.11467	1.08733	1.895	1.46767	0.857	1.503	0.897	1.34	1.568
170	00:02:50	1.69783		2.824	1.665	2.826	2.83	1.233	1.798	1.3735	1.2515	1.013	1.4725	1.2165	1.2085	0.876	1.482	2.398
175	00:02:55	1.68441		2.97	1.8135	2.616	2.926	1.496	1.664	1.19467	0.968667	1.159	1.46033	1.3095	1.74	1.213	1.2765	1.459
180	00:03:00	1.59113		3.362	1.43	2.418	1.577	1.4665	1.1785	1.2	1.3585	1.444	1.5465	1.1635	1.487	0.993	1.9215	1.321
185	00:03:05	1.78984		3.362	1.61	2.495	2.994	1.339	1.53267	1.2655	1.367	1.48933	1.58667	2.019	1.635	1.053	1.6615	1.438
190	00:03:10	1.70537		3.392	1.105	2.94	3.035	1.6365	1.3325	1.236	1.14767	1.27867	1.50933	1.4725	1.15167	0.924	1.57167	1.848
195	00:03:15	1.43338		3.194	1.724	1.91467	1.056	1.4225	1.38667	1.281	1.0425	1.125	1.5255	0.654	1.276	0.9145	1.951	1.03333
200	00:03:20	1.77348		3.427	1.6515	2.115	2.042	1.4155	1.583	1.03825	1.15233	1.36167	1.641	1.4165	1.6075	1.3865	1.5485	3.216
205	00:03:25	1.64111		3.086	1.6875	2.031	1.9955	1.46433	1.60175	1.27275	1.26367	1.50533	1.532	2.119	1.622	0.954	1.54233	0.9395
210	00:03:30	1.68466		3.587	1.20467	2.239	2.3065	1.457	1.49633	1.0695	1.29067	1.7825	1.7785	1.671	1.309	0.8595	1.63367	1.585
215	00:03:35	1.74935		3.554	1.46333	2.684	2.84	1.36033	1.48033	1.0068	1.2865	1.59367	1.63267	1.73	1.578	1.002	1.45967	1.569
220	00:03:40	1.74089		3.666	1.781	2.30267	1.9355	1.569	1.47367	0.94625	1.156	0.8215	1.734	1.4675	1.265	2.349	1.65633	1.99
225	00:03:45	1.56928		3.128	1.5045	2.318	1.568	1.44	1.47733	0.9698	1.408	1.48367	1.726	1.068	1.275	0.8975	1.65033	1.625
230	00:03:50	1.66052		3.108	1.2735	2.318	2.0055	1.355	1.568	0.93625	1.5035	1.603	1.808	1.85	1.594	0.881	1.719	1.385
235	00:03:55	1.68864		3.272	1.7635	2.7175	2.0615	1.2975	1.61633	1.2565	1.304	1.512	1.4795	1.1905	1.283	0.9095	1.54133	2.125
240	00:04:00	1.61037		3.2065	1.60367	2.38	1.7425	1.35033	1.771	1.01875	1.191	1.399	1.724	1.679	1.31567	1.0185	1.42267	1.333
245	00:04:05	2.16197		3.365	2.5515	2.284	1.92	1.5825	2.15133	1.58133	2.596	1.622	2.52733	2.653	3.09	1.0545	1.6655	1.7855
250	00:04:10	2.17374		4.033	1.424	2.5675	1.4585	1.7995	3.067	1.22033	1.73133	1.91233	1.95867	1.927	3.076	1.021	3.127	2.283
255	00:04:15	2.1496		3.613	2.0005	3.0575	3.17	1.799	2.5325	1.40933	1.694	1.9545	2.00367	2.237	1.313	1.034	2.4	2.026
260	00:04:20	2.21576		3.296	2.223	2.5885	1.5235	2.578	2.611	1.59133	1.6525	2.377	2.106	1.975	1.834	2.142	3.104	1.6345
265	00:04:25	2.05443		4.36	1.9275	2.6805	1.55267	2.163	2.705	1.4235	1.375	2.2445	1.92433	1.874	2.086	0.958	2.602	0.9405
270	00:04:30	2.03206		3.676	1.862	2.4	1.5605	1.873	2.5655	1.30433	1.675	1.951	1.909	1.873	2.337	0.9465	2.276	2.272
275	00:04:35	2.04897		3.773	2.245	2.192	1.64467	1.432	2.627	1.327	1.203	2.361	1.84333	1.753	2.663	1.0205	2.729	1.921
280	00:04:40	1.96897		3.336	1.989	2.365	1.441	1.452	2.696	1.337	1.5105	2.366	1.8715	1.677	2.7845	0.996	2.47	1.243
285	00:04:45	2.2111		4.183	1.531	2.6815	1.966	1.9005	2.6545	1.8665	1.3795	2.468	1.657	1.746	2.99	1.1715	2.9205	2.051
290	00:04:50	2.1022		3.381	2.2725	2.3075	1.67	2.3	2.697	1.6385	1.139	1.833	1.9765	1.599	3.13	1.856	2.641	1.092
295	00:04:55	1.82148		3.659	1.579	2.5595	1.746	1.8975	2.675	0.927	1.11267	1.607	1.9675	2.564	1.5625	0.564	2.468	0.4335
300	00:05:00	1.854		3.264	2.395	2.47	1.4565	1.941	2.225	1.1555	1.348	1.7445	1.74	1.441	2.878	0.6825	2.176	0.893
305	00:05:05	1.64843		3.428	0.886	2.6265	1.606	1.464	2.344	1.3455	1.179	1.476	1.7025	1.472	1.995	0.42	1.6505	1.1315
310	00:05:10	1.85944		3.428	1.728	1.9825	1.35267	1.935	2.695	1.717	1.01233	1.53667	1.3755	1.379	2.07	1.028	2.902	1.75
315	00:05:15	1.80933		2.733	1.142	2.456	1.264	1.8195	2.533	1.259	1.01967	1.799	1.51333	1.355	2.96	0.759	2.2275	2.3
320	00:05:20	1.8087		3.932	1.279	2.283	1.1895	1.623	2.46	2.539	0.8595	1.567	1.411	1.3355	2.717	0.716	2.324	0.895
325	00:05:25	1.57061		2.689	2.374	2.17	1.31933	1.394	2.376	0.9765	0.918333	1.707	1.481	1.187	2.39	0.717	1.736	0.124
330	00:05:30	1.54764		3.113	0.835	2.168	1.2525	1.728	2.588	1.014	1.243	2.3755	1.059	1.15	1.5605	0.663	1.50267	0.9625
335	00:05:35	1.53029		3.113	1.723	2.079	1.09767	1.476	2.13	0.88	1.271	1.957	1.36867	1.253	1.525	0.674	1.6835	0.7235
340	00:05:40	1.4652		2.819	1.193	1.783	1.107	1.411	2.158	0.999	1.24	1.7925	1.315	1.329	1.853	0.6435	1.6835	0.6515
345	00:05:45	1.75874		2.785	1.307	1.755	1.11	1.567	1.803	1.06067	3.42	2.841	1.221	1.549	2.483	0.669	1.9615	0.849
350	00:05:50	1.39293		2.821	1.116	1.8145	1.128	1.788	1.398	0.881	0.453	1.8535	1.1955	1.244	2.183	0.664	1.5455	0.809
355	00:05:55	1.24674		2.119	1.4875	1.784	1.0635	1.4795	1.319	0.86	0.406	1.473	1.24967	1.089	1.0025	0.636	1.766	0.9665
360	00:06:00	1.35943		3.326	1.386	2.103	1.114	1.477	1.233	0.944	0.454	1.429	1.27	1.072	1.61	0.5775	1.63	0.766
365	00:06:05	1.25489		1.861	1.184	2.051	1.173	1.023	2.335	0.8215	0.633333	1.4695	1.244	0.995	1.625	0.58	1.019	0.809
370	00:06:10	1.1903		1.78	1.579	1.151	1.126	1.0085	1.5135	0.875	0.7595	1.483	1.161	0.9705	1.97	0.538	1.232	0.7075
375	00:06:15	1.31311		1.78	1.3495	1.835	1.2715	1.628	2.17	0.8725	0.666667	1.257	1.06	1.123	1.97	0.644	1.368	0.7015
380	00:06:20	1.26326		2.217	0.647	1.248	0.9075	2.175	1.324	0.960333	0.6585	1.14	1.351	0.94	2.663	0.586	1.308	0.8235
385	00:06:25	1.28437		2.118	1.114	1.68	0.7855	1.651	1.28	0.9275	0.758	1.3395	0.9955	0.979	2.233	0.7115	1.759	0.934
390	00:06:30	1.23029		1.879	1.428	1.2805	0.773667	1.666	1.468	0.738	0.663667	1.227	1.1325	0.96	1.8715	0.599	1.966	0.8015
395	00:06:35	1.17107		1.879	0.759	2.041	0.835	1.19	1.436	0.833	0.7325	1.322	2.0025	0.957	1.373	0.656	0.926	0.624
400	00:06:40	1.3178		3.806	1.195	1.7785	0.8965	1.02	0.781	0.8735	0.794	1.544	1.3195	1.196	1.893	0.7025	1.379	0.5885
405	00:06:45	1.18672		1.977	1.208	1.47	0.789333	1.014	1.101	0.8455	0.7175	2.299	1.036	1.002	1.697	0.6965	1.3355	0.6125
410	00:06:50	1.1315		1.977	1.093	1.2445	0.9275	1.1525	1.473	0.71	0.695	1.425	0.968	0.955	1.348	0.588	1.657	0.759
415	00:06:55	1.23253		2.232	1.361	1.626	0.7985	0.9155	1.356	0.682	0.5525	1.4755	0.952	1.681	1.791	0.662	1.665	0.738
420	00:07:00	1.05886		2.186	1.0395	1.737	0.664667	1.364	0.8555	0.7145	0.580667	1.447	0.999	0.736	1.202	0.602	0.953	0.802
425	00:07:05	1.07973		2.243	1.119	1.4795	0.749	0.9955	1.212	0.707	0.562	1.3815	0.9185	1.102	1.098	0.6705	1.1025	0.856
430	00:07:10	1.12383		1.705	2.776	1.117	0.816	0.959	1.167	0.835	0.633	0.891	0.9245	0.827	2.095	0.578	0.699	0.835
435	00:07:15	0.9175		1.705	0.764	1.063	0.7175	1.018	1.1425	0.7125	0.627	1.076	0.935	0.849	1.017	0.554	0.791	0.791
440	00:07:20	1.17498		2.325	0.8725	1.477	0.8505	1.108	1.396	0.722	0.535667	1.196	0.8575	2.183	1.5215	0.508	1.283	0.789
445	00:07:25	1.01596		2.325	1.0275	1.252	0.7535	0.895	1.209	0.686333	0.6825	0.776	0.9	0.915	1.554	0.5295	0.781	0.953
450	00:07:30	1.01982		2.352	0.725	1.161	0.8225	1.207	0.928	0.6495	0.686333	0.784	0.8965	0.9145	1.28	0.49	0.955	1.446
455	00:07:35	0.993222		1.898	0.917	1.153	0.827	1.3655	0.954	0.671333	0.646	0.773	0.97	0.786	1.662	0.4325	1.219	0.624
460	00:07:40	0.998344		1.4565	0.864	1.183	0.7935	1.079	1.5625	0.838	0.629333	0.746333	0.989	0.948	1.517	0.5275	1.219	0.6225
465	00:07:45	1.17986		1.4565	1.1415	1.288	0.8335	1.0995	1.109	0.714	1.45	0.8185	0.911333	0.841	1.563	0.539	3.164	0.769
470
475
480
485
490
495
500
505
510
515
520
525
530	00:07:50	1.01793		1.8205	0.589	1.7785	0.826667	0.91	1.335	0.889	0.670333	0.739	1.0575	0.7655	1.39	0.761	0.996333	0.740667
535	00:07:55	1.0575		2.067	1.3915	1.086	0.725	0.8685	0.9765	0.691667	0.7165	0.736	1.22533	1.517	1.46	0.57	1.312	0.5195
540	00:08:00	0.999433		1.04867	0.8335	1.2805	1.088	1.025	0.916667	0.543	0.705	0.909	1.332	1.122	1.292	0.703	1.4765	0.716667
545	00:08:05	1.28243		2.117	0.9425	1.262	1.263	1.1605	1.1195	0.99	0.705	1.885	1.576	1.666	1.568	0.694	1.272	1.016
550	00:08:10	1.24786		2.117	0.923	1.71	1.658	1.265	1.0185	0.9385	1.224	0.937333	1.3975	0.96	1.5855	0.843	1.003	1.1375
555	00:08:15	1.31917		2.809	0.8445	1.71	0.796	1.43	1.387	1.301	1.05167	1.1335	1.44733	0.96	1.436	0.995	1.349	1.1375
560	00:08:20	1.54056		2.775	1.235	1.8955	1.688	1.406	1.647	1.265	0.7795	1.30733	1.4995	1.3885	1.86	0.8525	1.6885	1.821
565	00:08:25	1.46214		2.71	1.3275	1.0325	1.212	1.491	1.447	1.3695	1.255	1.41833	1.56933	1.956	1.527	0.966	1.2255	1.4255
570	00:08:30	1.62596		2.87	1.262	1.688	1.7435	1.458	1.453	1.68267	1.093	1.4245	1.5305	1.525	1.7595	2.027	1.36067	1.512
575	00:08:35	1.63714		2.781	1.478	2.903	2.58	1.4885	1.1895	1.447	1.1615	1.05533	1.543	1.629	1.478	0.753	1.43033	1.64
580	00:08:40	1.68337		2.781	1.462	2.789	1.914	1.389	1.2495	1.5995	1.14533	1.31767	1.682	1.5095	2.611	0.8385	1.511	1.4515
585	00:08:45	1.64771		3.495	1.6805	1.472	1.272	1.52067	1.35233	1.39733	1.12967	1.902	1.76033	2.244	1.369	0.9705	1.79967	1.35067
590	00:08:50	1.75398		3.124	1.2665	2.203	1.972	1.43167	1.636	1.255	1.1845	2.4405	1.563	1.355	1.947	0.8855	2.007	2.039
595	00:08:55	1.69543		3.238	1.4495	1.869	2.117	1.4545	1.803	1.45933	1.13833	1.43433	1.64375	1.559	1.52333	1.046	1.75933	1.937
600	00:09:00	1.70886		3.367	1.699	2.862	2.111	1.4915	1.74967	1.32475	1.23933	1.5685	1.522	1.433	1.619	0.8335	1.53567	1.277
605	00:09:05	1.80154		3.289	1.22333	2.6945	2.794	1.458	1.76333	1.44533	1.14367	1.51	1.555	1.906	1.7375	0.936	1.425	2.1425
610	00:09:10	1.71443		3.289	1.58	2.675	1.923	1.536	1.403	1.432	1.121	1.43467	1.6675	1.591	1.8125	0.967	1.50025	1.7845
615	00:09:15	1.68729		3.33	1.2545	2.657	1.739	1.4185	1.77167	1.25175	1.253	1.6925	1.655	1.608	1.19433	1.3915	1.63867	1.454
620	00:09:20	1.75663		3.415	1.734	2.711	2.1755	1.487	1.93167	1.333	1.17333	1.56233	1.5345	1.655	1.3745	0.8945	1.68267	1.6855
625	00:09:25	1.75602		3.792	1.543	2.298	2.018	1.40067	1.902	1.28475	1.153	2.0055	1.6244	1.428	1.49067	0.988	1.76133	1.651
630	00:09:30	1.76826		3.131	1.54067	2.3025	2.09	1.41967	1.68133	1.172	1.20367	1.9115	1.511	1.463	1.8105	1.183	1.7545	2.3495
635	00:09:35	1.69378		3.2665	1.681	1.933	1.98	1.36133	1.66	1.197	1.21367	1.659	1.587	1.375	1.4405	1.1225	2.04867	1.8815
640	00:09:40	1.78198		4.015	1.584	2.891	2.1215	1.191	1.632	1.2792	1.328	1.73067	1.571	1.4365	1.32033	0.996	2.0915	1.542
645	00:09:45	1.7269		4.015	1.5525	2.265	1.777	1.18875	1.75633	1.0514	1.228	1.5225	1.56667	1.5325	1.54333	1.1675	1.906	1.831
650	00:09:50	1.69473		3.6245	1.712	2.227	2.128	1.23667	1.68075	0.9864	1.1505	1.8175	1.501	1.3555	1.25733	0.9545	1.69975	2.0895
655	00:09:55	1.58195		3.319	1.389	2.04333	2.0065	1.202	1.81767	1.1914	1.255	1.852	1.4678	1.3245	1.03133	0.9505	1.62967	1.2495
660	00:10:00	1.5179		2.6515	1.56267	1.8085	1.807	1.1375	1.629	0.9134	1.16967	1.50825	1.728	1.549	1.4115	1.05033	1.56867	1.2735
665	00:10:05	2.32048		2.933	2.5605	3.1135	2.0455	2.104	2.29967	2.034	2.329	2.1945	2.678	2.367	1.8675	1.2785	3.406	1.5965
670	00:10:10	2.104		3.965	1.377	2.801	1.808	1.868	3.323	1.46267	1.6115	1.611	1.89333	2.1715	2.031	0.807	2.745	2.085
675	00:10:15	2.21717		3.743	2.164	2.9045	2.0485	1.64767	2.5855	1.485	1.8535	2.0615	1.96533	1.922	2.234	1.6505	2.58	2.4125
680	00:10:20	2.18747		3.444	2	2.8455	1.815	1.6645	2.672	1.479	1.694	2.1735	2.0565	2.019	2.269	2.012	2.788	1.88
685	00:10:25	2.19643		3.6715	2.08067	2.9795	1.7315	2.043	2.637	1.524	1.555	2.177	2.05433	2.174	1.6725	0.972	2.6885	2.986
690	00:10:30	1.97833		3.299	2.075	2.682	1.52433	1.924	2.579	1.344	1.18467	1.93	1.863	1.85	2.631	0.7735	3.102	0.9135
695	00:10:35	1.95974		3.442	1.627	2.5825	1.39567	2.0715	2.698	1.34333	1.18367	2.586	1.7475	1.695	2.704	0.782	1.746	1.792
700	00:10:40	1.96842		3.996	2.081	2.7115	1.46233	1.726	2.4865	1.3395	1.2065	2.132	1.724	1.5885	2.082	0.7825	2.416	1.792
705	00:10:45	1.90797		3.512	1.717	2.407	1.611	1.654	2.4535	1.061	0.9275	2.22933	1.67725	1.202	2.047	1.038	2.11	2.973
710	00:10:50	1.91666		3.736	1.715	2.597	1.45267	1.475	2.0045	1.354	1.03533	1.47267	1.74667	1.614	2.162	2.075	2.06	2.25
715	00:10:55	1.80382		3.158	1.7295	2.5265	1.473	1.668	2.181	1.33867	1.012	1.43967	1.614	1.326	2.011	1.718	2.916	0.946
720	00:11:00	1.64147		2.88	1.4605	2.315	1.508	1.401	1.8195	1.2795	0.9805	1.603	1.293	1.4715	1.996	0.5975	3.175	0.842
725	00:11:05	1.66022		2.931	1.287	2.5765	1.42233	1.5845	1.78433	1.7395	0.9435	1.34967	1.4185	1.349	2.14	0.758	2.553	1.0665
730	00:11:10	1.5643		2.79	1.433	2.514	1.4605	1.4485	1.6205	1.0125	0.949	1.547	1.668	1.365	1.603	0.7785	2.262	1.013
735	00:11:15	1.58692		1.884	1.173	2.584	1.47933	1.6345	1.631	0.939333	1.017	1.512	1.39767	1.689	1.5795	0.619	2.905	1.7595
740	00:11:20	1.46757		2.6095	1.336	1.944	1.2005	2.031	1.6745	1.0525	0.819	1.596	1.467	1.426	1.5475	0.6205	1.9065	0.783
745	00:11:25	1.41376		2.19	1.5875	1.66133	1.20933	1.3365	1.447	1.09	0.772333	1.6755	1.44833	1.252	1.452	0.7215	2.062	1.301
750	00:11:30	1.42302		2.692	0.975	1.49	1.291	1.626	1.4355	1.2575	0.8	2.063	1.52033	1.1345	1.9235	0.7365	1.1845	1.216
755	00:11:35	1.45928		2.266	1.5265	1.621	1.33867	1.342	1.371	1.01967	0.814	2.335	1.31233	1.053	2.593	0.769	1.468	1.06
760	00:11:40	1.34214		2.616	1.466	1.69	1.234	1.5355	1.3195	0.901	0.7665	1.42467	1.292	1.643	1.1365	0.7775	1.339	0.991
765	00:11:45	1.31983		2.344	1.217	1.5	1.2425	1.142	1.021	1.13367	1.671	1.7025	1.0155	1.2485	1.5	0.627	1.33533	1.0975
770	00:11:50	1.2436		2.177	1.093	1.674	1.777	1.3095	1.055	0.9925	0.5575	1.618	1.242	1.11	1.4995	0.565	0.996	0.988
775	00:11:55	1.17324		1.875	1.2675	1.6675	1.3835	1.101	1.1375	0.821	0.531667	1.4115	1.062	1.047	1.401	0.5195	1.6585	0.7145
780	00:12:00	1.32353		2.0055	1.51	1.443	0.9775	1.813	1.1245	0.745	0.6755	1.766	1.22	0.914	1.274	0.538	3.13	0.717
785	00:12:05	1.46172		2.07	1.114	1.556	1.011	1.54	1.1775	0.820667	0.605667	3.167	2.964	1.212	1.934	0.8535	1.155	0.7455
790	00:12:10	1.18197		1.737	1.066	1.71	0.971	1.492	1.303	0.757	0.5755	1.835	0.837	0.833	1.398	0.448	2.05	0.717
795	00:12:15	1.28558		1.518	1.141	1.522	0.963	1.213	0.925	0.782667	0.826667	1.2095	1.29533	1.03	2.353	1.792	2.05	0.6625
800	00:12:20	1.16992		1.516	1.385	1.53567	0.812	1.644	1.355	0.736	0.705	1.134	1.32767	0.9005	1.678	0.472	1.728	0.62
805	00:12:25	1.1708		1.4135	0.86	1.566	0.8625	1.338	1.109	0.745667	0.756333	1.0615	1.1495	0.994	1.825	0.4765	2.836	0.5685
810	00:12:30	1.15202		1.4135	1.143	1.6735	0.835333	1.226	1.454	0.7865	0.6625	1.33	1.088	0.843	2.203	0.446	1.456	0.72
815	00:12:35	1.36269		3.799	1.255	1.3725	0.8915	1.265	1.709	0.768	0.748333	1.127	1.0685	1.111	1.958	0.5135	2.2	0.654
820	00:12:40	0.967267		1.156	1.09	1.3145	0.8375	1.3115	1.303	0.811	0.6215	1.11267	0.802333	0.8845	0.361	0.563	1.683	0.6575
825	00:12:45	1.17202		2.495	0.925	1.22567	0.983	1.1975	1.522	0.823667	0.605	1.1085	1.0505	0.8335	1.903	0.6355	1.559	0.7135
830	00:12:50	1.13752		2.238	0.996	1.1705	1.031	0.995	1.3295	1.09	0.635333	1.261	1.1305	0.865	1.535	0.6385	1.3075	0.84
835	00:12:55	1.20449		2.258	2.164	1.21633	0.819	1.105	1.3295	0.647	0.687	1.1835	1.1535	0.931	0.896	0.6145	2.268	0.795
840	00:13:00	0.922433		1.173	0.944	1.104	0.703	1.0935	1.037	0.649667	0.733	1.203	1.02733	1.1505	0.8305	0.666	0.909	0.613
845	00:13:05	1.00186		1.173	0.785	1.4475	0.7425	1.0935	1.366	0.798	0.649333	0.827	1.1685	0.994	1.158	0.6735	1.623	0.529
850	00:13:10	1.10094		2.722	1.026	1.189	0.796	1.165	1.3755	0.818667	0.673	1.2025	1.11	0.873	1.4025	0.671	0.952	0.538
855	00:13:15	1.01989		2.063	0.8335	0.943	0.954	0.919	1.235	0.6665	0.609	1.122	1.042	1.0045	1.313	0.6115	1.447	0.535333
860	00:13:20	1.17203		1.995	0.719	1.1745	0.915333	1.585	1.2745	1.1735	0.613667	1.1355	0.979	1.505	1.1645	0.59	2.142	0.614
865	00:13:25	1.01271		1.282	0.904	1.0995	1.373	1.134	1.0655	0.816	0.7	0.935	0.856667	0.8145	1.4405	0.7355	1.472	0.5625
870	00:13:30	1.01913		1.855	1.517	1.344	0.784	1.1185	0.902	0.715	0.641	0.7035	0.9175	1.162	1.4115	0.534	0.9585	0.7235
875	00:13:35	1.00821		1.855	1.043	1.4225	0.7725	0.859	0.9725	0.7215	0.603667	0.976	0.97	0.7785	1.435	0.515	1.489	0.71
880	00:13:40	1.03506		1.541	0.843	1.104	0.894	1.0955	1.287	0.798	0.640333	1.111	0.896	0.8315	1.776	0.6475	1.311	0.75
885	00:13:45	1.11027		1.8495	1.6935	1.665	0.806	0.924	1.176	0.8075	0.776	0.7175	0.929	0.804	1.238	0.5355	2.1265	0.606
890
895
900
905
910
915
920
925
930
935
940
945
950	00:13:50	1.00562		2.055	1.0235	1.01033	0.7435	0.8545	0.972333	0.888333	0.748	0.8005	1.08733	1.171	1.619	0.5615	0.8615	0.688
955	00:13:55	1.00401		1.647	1.1835	1.1935	0.828333	0.857667	1.005	0.828	0.664667	1.13	0.96	1.055	1.215	0.638	1.355	0.4995
960	00:14:00	1.09319		1.1955	1.047	1.747	1.7015	0.954	0.965667	0.8245	0.8235	0.782333	1.136	1.1505	1.06267	0.7465	1.22667	1.0345
965	00:14:05	1.19386		1.892	0.95	1.024	2.148	1.0595	1.3605	0.7585	0.966333	1.1225	1.75	1.067	1.2025	0.701	0.965	0.941
970	00:14:10	1.27952		1.892	1.0305	1.5945	1.737	1.18867	0.939667	0.7555	0.795	1.796	1.971	1.049	1.068	0.791	1.644	0.941
975	00:14:15	1.38592		2.833	1.2675	1.3045	1.276	1.2105	1.0135	1.53375	0.8055	1.887	1.3485	1.445	1.424	0.856	1.474	1.11
980	00:14:20	1.45518		2.855	1.375	1.3045	1.736	1.263	1.12767	1.261	0.913333	1.306	1.55267	1.079	1.3505	1.026	1.905	1.773
985	00:14:25	1.53568		2.413	1.277	2.5595	1.7935	1.319	1.40267	1.47867	0.93	1.16367	1.48325	1.3535	1.5715	0.836	1.709	1.745
990	00:14:30	1.56119		2.907	1.324	2.025	1.703	1.31033	1.24433	1.192	1.0825	1.6775	1.48967	1.3475	1.5895	1.377	1.6205	1.528
995	00:14:35	1.59026		2.773	1.408	1.7195	2.309	1.5065	1.5425	1.505	1.04867	1.167	1.5	1.736	1.96	0.5515	1.75767	1.3695
1000	00:14:40	1.57447		2.773	1.736	1.989	1.786	1.394	1.34767	1.516	0.892667	1.439	1.46	1.561	1.8115	0.9165	1.59375	1.401
1005	00:14:45	1.6221		2.936	1.1405	2.995	1.353	1.28733	1.459	1.777	1.07733	1.67967	1.62033	1.262	1.657	0.808333	1.813	1.466
1010	00:14:50	1.63797		3.241	1.38933	2.088	1.854	1.276	1.382	1.432	0.962667	1.5065	1.5755	2.191	1.575	0.903	1.611	1.5825
1015	00:14:55	1.59768		3.272	1.425	2.0695	1.664	1.4455	1.703	1.3835	1.10267	1.45767	1.48425	1.7525	1.389	0.7645	1.68367	1.3685
1020	00:15:00	1.66039		3.16	1.4425	1.71067	2.0365	1.23267	1.52067	1.47933	1.25167	1.54233	1.795	1.6575	1.7935	1.1425	1.635	1.506
1025	00:15:05	1.76663		3.569	1.622	2.05767	2.279	1.29967	1.643	1.48025	1.043	1.71533	1.65475	1.7175	1.488	1.0895	1.66833	2.1725
1030	00:15:10	1.76452		3.569	1.4705	2.68	1.859	1.28133	1.416	1.2395	1.19567	1.451	1.55333	2.483	1.53067	1.2075	1.87833	1.653
1035	00:15:15	1.67753		3.497	1.59833	1.88067	2.0115	1.10767	1.60933	1.30525	1.02633	1.43267	1.6614	1.4485	1.749	0.999	1.72333	2.113
1040	00:15:20	1.72432		3.424	1.935	1.9975	1.787	1.232	1.62025	1.2462	1.2065	1.975	1.711	1.402	1.18733	1.148	2.291	1.702
1045	00:15:25	1.67029		3.115	1.648	2.20733	1.981	1.09667	1.65933	1.43175	1.24667	1.89967	1.6052	1.399	1.51067	0.888	1.634	1.732
1050	00:15:30	1.60817		3.11	1.6105	1.476	1.983	1.101	1.731	1.2875	1.24833	1.7855	1.6066	1.2985	1.907	1.12667	1.555	1.296
1055	00:15:35	1.68214		3.3095	1.8425	1.70033	2.403	1.12667	1.51567	0.992	1.12367	1.91067	1.64233	1.5135	1.532	1.021	1.72625	1.873
1060	00:15:40	1.73911		4.099	1.724	1.94533	2.067	0.8958	1.573	1.1854	1.206	2.076	1.6374	1.363	1.821	1.114	1.69667	1.683
1065	00:15:45	1.61781		3.067	1.583	1.59075	1.615	1.15433	1.827	1.1614	1.187	1.547	1.4988	1.474	1.65133	0.991	1.8955	2.024
1070	00:15:50	1.63738		3.203	1.60133	1.51425	2.2195	0.92575	1.962	1.0088	1.18533	1.68033	1.49825	1.3425	1.705	1.3645	1.96967	1.3805
1075	00:15:55	1.565		2.922	1.408	1.6132	1.524	1.18233	1.62875	1.1745	1.272	1.534	1.58975	1.4665	1.798	1.144	1.865	1.353
1080	00:16:00	1.56026		2.4795	1.75733	1.61275	1.5235	1.072	1.71833	1.47033	1.2605	1.38333	1.715	1.2645	1.694	0.764333	1.9125	1.776
1085	00:16:05	2.25888		3.95	1.541	2.6465	2.1525	1.842	2.54467	1.723	2.349	2.2895	2.438	1.816	2.077	1.4575	2.2895	2.767
1090	00:16:10	2.01701		2.444	2.5255	2.799	1.8035	1.71833	2.521	1.57633	1.11767	1.80133	2.024	2.3065	1.842	1.0025	2.1075	2.666
1095	00:16:15	2.17049		3.549	1.814	2.85767	1.663	2.715	2.7165	1.63767	1.3175	2.393	1.964	2.251	2.285	1.194	2.802	1.398
1100	00:16:20	2.36193		3.928	2.315	2.576	1.71367	2.248	2.759	1.49475	2.3995	2.5395	2.1765	2.091	2.286	1.664	3.0875	2.1505
1105	00:16:25	2.13411		3.203	1.902	2.36067	1.25267	2.4745	2.926	1.596	1.238	2.332	2.08933	1.832	2.423	1.1885	2.24	2.954
1110	00:16:30	2.0828		3.894	2.092	2.213	1.549	1.979	2.8425	1.573	1.072	2.1125	1.795	1.885	2.271	1.277	2.242	2.445
1115	00:16:35	2.03507		3.337	2.1065	2.626	1.217	2.162	2.569	1.412	1.18733	1.734	1.95067	1.8725	2.3	1.513	2.559	1.98
1120	00:16:40	1.88637		3.4685	1.723	1.972	1.29967	1.902	2.267	1.38567	1.169	2.5335	1.72425	1.886	2.302	0.7265	2.1865	1.75
1125	00:16:45	1.8271		2.898	1.669	2.365	1.298	1.974	2.569	1.22133	1.17067	1.78167	1.71333	1.844	2.215	0.751	2.0215	1.915
1130	00:16:50	1.86099		2.3785	1.7095	2.09	1.52267	2.102	2.499	1.06867	0.905	3.027	1.516	1.649	2.1335	0.7115	2.4685	2.134
1135	00:16:55	1.7905		2.6015	1.6565	2.52	1.39867	2.0695	2.542	1.09133	0.917	1.923	1.607	1.606	2.348	0.859	1.923	1.795
1140	00:17:00	1.79398		2.968	1.745	2.18033	1.4185	1.963	2.3135	1.07825	0.885	1.558	1.68267	1.462	2.175	0.824	3.435	1.2215
1145	00:17:05	1.62469		3.101	1.4385	2.125	1.27167	1.762	1.86367	1.02567	0.985333	1.636	1.566	1.627	2.057	0.7515	1.703	1.457
1150	00:17:10	1.59732		2.796	1.187	2.19067	1.142	1.53233	2.094	0.9055	0.925333	2.4035	1.6165	1.588	2.22	0.79	1.352	1.217
1155	00:17:15	1.70218		3.041	1.405	2.144	0.996667	2.117	2.2375	0.9185	0.955	2.3015	1.54	1.774	2.141	1.2225	1.716	1.023
1160	00:17:20	1.45689		2.123	0.846	2.322	0.9195	1.4605	1.987	0.918	0.887667	1.7005	1.46267	1.333	2.082	0.5535	2.308	0.95
1165	00:17:25	1.45953		3.183	1.563	1.7925	1.04333	1.375	1.995	1.0045	0.865667	1.496	1.436	1.232	2.09	0.615	1.386	0.816
1170	00:17:30	1.55499		2.874	2.179	2.0035	0.9805	1.3405	2.084	1.03467	0.739	1.398	1.22467	1.396	2.087	0.6445	2.6015	0.738
1175	00:17:35	1.5123		3.025	1.1155	1.4225	0.775667	1.3125	1.579	0.996	0.795333	1.3065	2.075	1.195	1.842	0.5995	1.749	2.896
1180	00:17:40	1.27031		2.861	0.8785	1.22133	0.824	1.712	1.4565	0.893	0.857333	1.6595	0.9465	0.9505	1.938	0.753	1.244	0.8595
1185	00:17:45	1.3425		2.498	0.825	1.3355	1.1465	1.3425	1.3775	0.9175	0.749	1.4355	1.319	0.991	1.753	0.76	2.828	0.8595
1190	00:17:50	1.21166		2.347	1.2225	1.274	1.12167	1.1805	1.348	0.994	0.769	1.515	1.30667	0.991	1.871	0.6365	0.974	0.624
1195	00:17:55	1.31658		2.277	0.669	1.52	1.15	1.286	2.054	0.868667	0.722	1.726	1.065	1.422	1.907	0.581	1.798	0.703
1200	00:18:00	1.41343		2.399	1.2075	1.45867	1.065	1.132	2.107	0.826667	0.693667	2.982	1.0105	1.446	1.898	0.5245	1.743	0.708
1205	00:18:05	1.34769		1.878	1.128	1.44333	0.8275	1.642	1.919	1.228	0.799	2.16	1.1245	1.018	1.9005	0.4865	1.825	0.836
1210	00:18:10	1.317		1.835	1.194	1.501	0.896	1.256	1.936	1.986	0.9	1.923	0.8735	1.1155	1.836	0.456	1.215	0.832
1215	00:18:15	1.37734		2.312	1.627	2.422	1.0655	1.2765	1.672	0.9575	0.755	1.964	1.05567	1.172	1.69	0.53	1.451	0.71
1220	00:18:20	1.45643		3.87	1.238	2.089	0.883	1.1115	1.508	0.627	0.66	1.726	1.1405	0.925	1.635	0.5005	3.149	0.784
1225	00:18:25	1.16923		1.257	0.897	1.997	0.8385	1.441	1.383	0.7705	0.7995	1.992	1.072	0.8925	1.7665	0.443	1.3185	0.6705
1230	00:18:30	1.20966		1.52	1.078	1.657	0.8465	1.045	0.984	0.747	1.824	1.992	1.04533	0.8475	1.695	0.478	1.677	0.7085
1235	00:18:35	1.08347		1.4615	1.029	1.175	0.7645	0.9875	1.241	0.7565	0.5205	1.912	1.107	0.926	1.558	0.629	1.4065	0.778
1240	00:18:40	1.22383		1.611	1.886	1.223	0.807	0.947	1.846	0.759667	0.3975	1.925	0.958333	0.898	1.523	0.688	1.931	0.957
1245	00:18:45	1.11429		1.524	0.7845	1.538	0.720333	1.157	1.76	0.8345	0.588	1.328	1.101	1.147	1.735	0.6915	1.247	0.5585
1250	00:18:50	1.15799		1.58	1.106	1.4265	0.876	1.047	1.889	0.790333	0.521	1.747	1.109	0.884	1.513	0.592	1.684	0.605
1255	00:18:55	1.19131		1.58	0.9835	1.342	0.918333	1.086	1.548	0.836	0.617333	1.4575	0.997	0.824	1.648	2.162	1.038	0.832
1260	00:19:00	1.34853		2.763	1.893	0.853	0.9335	1.0545	1.5045	0.820667	0.5525	2.832	0.976333	0.821	1.75	0.376	1.908	1.19
1265	00:19:05	1.11838		1.86	0.897	1.3645	2.289	0.8725	0.9215	0.7915	0.529667	0.7625	1.174	0.843	1.7805	0.4245	1.0305	1.235
1270	00:19:10	0.987022		1.86	0.925	1.284	0.739	0.945	0.7265	0.772333	0.6235	0.982	0.896	0.834	1.7805	0.506	0.951	0.9805
1275	00:19:15	0.931544		1.582	1.0755	0.9905	0.749	0.316	1.009	0.7285	0.5915	1.149	1.00067	0.6845	1.3395	0.5375	1.33	0.89
1280	00:19:20	1.04954		1.789	1.2225	1.167	0.7035	1.322	1.4315	0.746	0.680667	1.134	1.107	0.8065	1.547	0.469	1.021	0.5965
1285	00:19:25	0.982744		1.789	0.897	1.0665	0.7535	0.855	1.151	0.7185	0.693667	0.734	1.096	0.835	1.821	0.5675	1.1395	0.624
1290	00:19:30	1.01208		1.4535	0.798	1.158	0.825333	0.973	1.904	0.6345	0.522333	0.978	0.961	0.8125	1.821	0.6035	1.04	0.6965
1295	00:19:35	1.05767		1.4535	1.647	1.2505	0.883	0.9435	1.26	0.751	0.527	1.159	0.9385	0.7835	1.855	0.662	1.0715	0.68
1300	00:19:40	1.04812		3.246	0.983	0.636	0.805	0.9515	1.069	0.726	0.567667	1.37	0.842667	0.7635	0.8925	0.6715	1.584	0.6135
1305	00:19:45	0.969144		1.438	0.909	0.923333	0.771333	0.9575	1.0645	0.745	0.6855	1.6425	0.878	0.813	1.4605	0.5795	0.9125	0.757
1310	00:19:50	1.07021		2.302	1.3	1.694	0.784	1.0285	1.194	0.743	0.606	0.897	0.858667	0.9365	1.318	0.52	1.159	0.7125
1315	00:19:55	1.047		1.851	1.639	1.5195	0.688	0.767	1.253	0.771	0.597	1.269	0.9705	0.594	1.363	0.566	1.144	0.713
1320	00:20:00	0.992644		1.851	0.895	1.2325	0.6795	0.9665	1.1465	0.830333	0.691333	1.306	0.933	0.71	1.375	0.556	1.0295	0.6875
1325	00:20:05	1.00436		1.314	1.165	1.037	0.673	1.064	1.402	0.853	0.629333	1.222	0.993	0.914	1.444	0.6695	0.961	0.7245
1330	00:20:10	1.03761		1.9165	1.291	1.1055	0.7465	0.956	1.3185	0.755	0.809	0.725667	0.9855	1.157	1.279	0.568	1.219	0.732
1335	00:20:15	1.15709		1.9165	0.884	0.927667	0.7875	1.028	1.656	0.829667	0.603	1.2645	0.978	0.897	1.551	0.5595	1.425	2.049
1340	00:20:20	1.11227		1.848	1.0835	1.24	0.749	0.465	1.292	0.9205	0.6325	1.245	0.965	1.882	1.5	0.6575	1.647	0.557
1345	00:20:25	1.06036		1.623	1.003	1.101	0.7265	1.166	1.019	0.899	0.650333	1.1675	0.9505	0.902	1.571	0.5895	1.97	0.567
1350	00:20:30	1.00984		1.734	0.879	1.0665	1.131	1.1645	1.09	0.782667	0.611	0.994	0.9775	0.748	1.408	0.548	1.446	0.5675
1355	00:20:35	1.03614		1.85	1.081	0.919	1.206	0.771	1.285	0.835	0.562667	1.0815	1.122	0.773	1.571	0.5775	1.301	0.6065
1360	00:20:40	0.975133		1.93	1.1565	1.299	0.5295	0.8765	0.896	0.803	0.542	1.231	0.9415	0.739	1.462	0.607	0.975	0.639
1365	00:20:45	1.00603		1.169	1.155	1.017	0.888	1.403	1.728	0.7885	0.482	0.955	1.049	0.7745	1.202	0.551	0.997	0.9315
1370	00:20:50	0.997		1.625	1.093	0.953	0.8445	0.877	1.651	0.843	0.5765	1.109	0.964	0.777	1.202	0.526	1.135	0.779
1375	00:20:55	1.13087		1.625	0.812	1.343	0.6645	1.0165	1.451	0.6785	3.232	1.002	0.918	0.7915	1.2045	0.558	1.0525	0.614
1380	00:21:00	0.897367		1.288	1.076	0.941667	0.701	0.8505	1.385	0.7055	0.77	0.998333	0.919	0.785	1.088	0.498	0.8405	0.614
1385
1390
1395
1400
1405
1410
1415
1420
1425
1430
1435
1440

## Sheet: VE 20
		MW		HNMN27	ZRMX18	TNRH15	GTCH12	SIMC17	TEJN28	URLN27	GERN28	SRAN08	JOMJ03	KGMN30	GZHR26	ETPL22	WRFN10	RFMN07
0	00:00:00	#DIV/0!
5	00:00:05	#DIV/0!
10	00:00:10	14.4749			14.758	11.4021	13.6864	13.7478		13.9873	18.1279	22.04	16.4881	12.8552		12.7549	9.37664
15	00:00:15	14.3606			15.5293	15.2863	8.58676	12.1128	19.3587	12.8977	24.5244	8.2878	12.2067	18.4759	17.4151	12.8958	9.37664	14.0941
20	00:00:20	12.9718			18.7018	18.0403	9.7901	16.5607	3.53288	12.2369	15.481	7.6002	14.7537	15.7731	13.5661	11.8655	8.62906	15.0746
25	00:00:25	13.4452			17.8754	11.7096	12.0335	19.7241	10.4149	7.4425	16.3482	13.153	17.9601	11.7625	15.3385	13.3133	6.35784	14.8
30	00:00:30	15.0046		20.0162	16.7403	16.3482	13.5308	14.8808	7.19928	10.187	23.0103	10.4112	19.7261	13.8167	15.3385	13.0841	11.1553	19.6248
35	00:00:35	14.3271		20.0162	17.1256	16.7087	21.1763	20.6521	6.5475	13.2641	14.7014	10.2609	16.7387	10.6439	11.4042	11.4581	14.1972	10.0124
40	00:00:40	11.9277		7.58186	13.4632	13.8385	18.605	9.74	8.10214	15.1483	6.54062	9.68218	12.2348	13.3921	13.7395	11.9298	15.466	9.4518
45	00:00:45	12.193		3.156	14.0566	12.4209	5.21346	14.6359	21.912	13.672	19.339	8.13073	15.0763	13.4446	14.4087	6.9806	8.18896	12.2592
50	00:00:50	15.3997		16.5164	19.0688	13.5522	7.2845	12.8839	23.8286	17.6555	36.0082	8.7849	15.1219	10.0298	14.6285	13.8128	8.38436	13.4354
55	00:00:55	14.2643		16.5164	16.2081	14.7429	6.82763	9.20315	22.0881	16.8243	14.9342	15.562	13.8307	9.52952	19.8884	15.8834	5.82626	16.0999
60	00:01:00	13.8222		7.94464	17.1026	14.3817	8.67386	13.0472	21.1357	9.51534	11.802	16.2196	15.1921	11.7686	19.8884	10.206	13.8913	16.5635
65	00:01:05	15.0916		7.94464	15.8222	14.0559	9.73937	14.7876	21.5834	16.1986	15.8651	23.0408	16.3037	15.3328	8.91108	13.4013	19.7536	13.6338
70	00:01:10	15.6244		13.8333	14.1752	18.7807	13.4507	13.7157	17.5636	15.6031	14.346	15.8641	17.7739	14.5432	15.6876	19.5617	12.65	16.8165
75	00:01:15	14.8727		13.8333	17.6438	18.1721	20.1184	15.6368	18.0722	12.8164	9.87566	11.061	20.5248	15.6841	15.6876	10.2717	12.65	11.0428
80	00:01:20	13.9488		8.2377	14.9076	17.352	13.9	17.2647	17.9022	15.1325	15.4893	13.5335	18.7269	12.6019	9.9756	9.68858	16.3258	8.1938
85	00:01:25	14.1636		8.2377	15.4461	18.4083	10.5876	16.223	16.4837	13.9122	12.0309	15.2346	21.3925	13.8502	19.3855	8.85947	11.8396	10.5625
90	00:01:30	14.9215		8.2377	15.4242	17.9436	13.1353	15.0257	12.5122	13.0146	19.6408	15.2346	22.7437	14.4967	16.5025	7.1811	17.4214	15.3091
95	00:01:35	16.7045		17.2838	26.832	20.0789	10.79	14.8702	17.6678	15.0753	17.2141	12.0676	25.1086	9.20564	13.897	15.2259	19.8297	15.4207
100	00:01:40	16.4679		17.795	29.8624	18.1082	13.4743	16.4016	18.7647	14.744	17.4326	18.4053	22.6987	11.7016	13.7812	13.4566	5.6238	14.7689
105	00:01:45	18.9589		6.231	22.7224	23.7526	15.5242	16.703	31.879	13.433	20.5059	25.4956	26.917	18.8106	11.7632	13.7066	18.5082	18.4308
110	00:01:50	19.2299		4.18314	19.8172	16.2565	10.9122	17.9406	30.8205	15.2632	20.2879	27.6202	27.4593	16.3919	19.8587	17.5619	30.3067	13.7688
115	00:01:55	19.4283		19.7064	21.1247	25.5763	17.8896	16.66	18.0448	15.2752	16.4249	28.6359	29.7479	16.16	14.047	18.8871	20.0285	13.2161
120	00:02:00	24.4459		25.7298	25.8667	27.6474	22.3528	21.3394	24.3012	11.2732	30.4044	42.6708	32.2348	22.1994	21.7833	18.6908	24.1012	16.0934
125	00:02:05	18.7912		25.7298	17.3269	8.46024	22.3528	25.187	15.574	17.5163	18.536	15.1211	27.9988	16.1405	15.75	15.7807	18.474	21.9201
130	00:02:10	21.417		14.5539	25.2112	35.4432	24.8818	30.6306	29.6063	21.0389	7.69743	23.5318	13.9414	20.3009	15.75	17.7111	16.8994	24.0567
135	00:02:15	27.5325		17.2502	42.017	35.4432	29.584	25.2651	28.5904	30.1937	28.448	30.737	30.0414	18.7278	25.4358	19.7602	26.4031	25.0906
140	00:02:20	26.7889		19.422	28.3168	20.2675	29.8606	28.3372	25.3084	33.7561	25.9035	31.2372	35.2377	18.6527	27.7742	19.3916	33.277	25.0906
145	00:02:25	28.0192		26.0353	24.4717	20.629	31.5632	37.05	32.8722	30.9715	32.8794	33.3278	36.4416	20.5409	22.6732	22.2908	23.4344	25.1074
150	00:02:30	29.5199		24.926	36.734	23.868	30.0085	29.1459	35.3262	34.5911	36.3258	34.0628	37.9021	21.0296	26.6633	22.3071	33.3543	16.5535
155	00:02:35	29.7993		24.926	25.0909	34.401	29.4067	25.9407	34.914	38.0778	34.6993	33.7889	41.6395	25.2616	26.6743	19.6553	30.9276	21.586
160	00:02:40	30.568		26.8618	33.9089	21.2954	29.4067	26.1392	33.7574	37.7815	27.7048	37.9005	54.2515	23.5167	30.372	19.9573	33.8928	21.7742
165	00:02:45	30.2896		28.6838	28.3816	21.2954	29.795	26.7679	33.6199	32.0987	32.446	43.7555	41.5986	25.2044	26.5129	21.6132	26.264	36.307
170	00:02:50	34.227		29.7085	37.604	26.9035	28.6679	27.9275	38.8638	43.4095	37.8704	38.4434	52.2148	31.1667	29.0886	20.1699	36.4523	34.9149
175	00:02:55	34.734		32.9967	38.4281	29.8224	28.8504	34.2584	41.1008	39.4678	29.3764	36.636	44.7641	31.8732	35.496	28.8997	33.8847	35.1546
180	00:03:00	34.1828		32.3088	38.7172	21.5202	33.8267	27.1009	40.0395	45.08	40.7686	39.8544	44.4309	30.8909	32.595	23.2858	46.0872	16.2351
185	00:03:05	38.9013		32.3088	47.9941	28.443	39.2214	26.4185	43.0271	54.0369	40.732	43.7516	48.076	33.6365	30.2639	26.2355	51.116	38.258
190	00:03:10	38.7437		31.0029	30.8626	36.1326	33.3243	40.9943	40.4747	53.0326	40.9487	44.6255	51.4029	29.2365	33.5097	22.9799	46.4375	46.1908
195	00:03:15	39.1531		35.0701	44.2896	54.1723	29.8848	34.4316	46.6937	56.3992	34.1992	36.8719	60.2496	21.3204	28.1358	23.274	49.9261	32.3778
200	00:03:20	41.861		34.27	45.8374	26.3106	49.7431	39.0324	57.9958	50.3396	37.0706	49.2106	56.1167	29.1657	32.7689	27.418	46.486	46.1496
205	00:03:25	44.4289		35.1804	48.0516	51.628	44.0806	44.3839	63.8297	60.7643	43.3185	46.7456	58.2198	33.9888	36.1949	23.8882	50.8867	25.2725
210	00:03:30	41.3642		36.4439	38.6216	26.4426	55.2176	42.7557	56.9056	56.4616	43.4094	49.7496	53.435	31.7741	35.5263	22.0591	53.5135	18.1483
215	00:03:35	43.2971		37.2459	53.1727	25.7127	41.1516	45.8614	52.4482	57.8668	41.0972	50.6414	60.8277	25.5521	36.8384	25.7815	53.0297	42.2296
220	00:03:40	47.1936		47.8046	44.8278	64.49	43.6165	45.6344	54.4569	59.7486	43.4926	33.9896	63.0136	27.523	41.6628	34.3659	65.4086	37.8697
225	00:03:45	44.4664		39.1	41.1481	27.4683	44.3744	43.1664	55.5182	50.6546	45.2672	48.3675	82.3072	23.731	40.8	21.8496	60.1161	43.1275
230	00:03:50	42.549		42.7661	37.1735	27.4683	43.4291	41.9282	59.6938	48.245	44.6088	58.0553	60.6042	31.1355	36.5903	23.9984	60.4343	22.1046
235	00:03:55	47.5372		48.8182	42.1565	53.9152	44.0955	40.9621	62.3851	59.9508	40.5153	58.5497	65.6528	29.6077	37.5662	21.7461	59.218	47.9188
240	00:04:00	48.691		50.6467	53.5518	46.4933	35.4773	47.1671	72.9652	58.3107	43.0745	50.7557	67.1498	40.9676	40.6541	29.1342	60.6388	33.3783
245	00:04:05	50.4097		55.4552	59.4117	74.7858	49.0368	50.8853	60.0509	61.3663	36.7334	49.6494	79.6784	34.1441	44.3415	26.7948	43.8776	29.9339
250	00:04:10	44.4013		53.7599	27.9104	73.4562	38.2054	37.0967	54.4393	40.1286	51.6457	48.1398	70.2313	28.4618	36.7582	24.1415	42.0581	39.5872
255	00:04:15	42.2912		49.2452	35.0288	68.0141	49.0082	37.5002	49.0165	46.7852	48.3976	44.846	70.1617	31.7878	16.5438	24.2525	35.112	28.6679
260	00:04:20	44.2507		51.7472	40.1696	57.5294	33.9283	35.4733	63.1601	57.5161	40.6846	38.3172	77.7535	30.7705	24.4472	35.4929	48.919	27.8519
265	00:04:25	42.7179		58.9036	38.4633	62.7639	48.5312	33.0939	53.3967	42.9256	44.5775	42.4435	70.1612	25.7862	34.9405	19.5672	40.0188	25.196
270	00:04:30	42.46		45.3618	40.9826	57.84	45.8553	31.7286	45.4478	39.2213	45.4679	42.7074	59.3254	35.1187	39.3785	21.76	41.8784	44.8266
275	00:04:35	41.8108		41.4275	45.798	57.6715	44.9542	28.4753	53.9586	41.7341	35.292	40.7036	63.8039	33.0703	30.2517	20.8998	49.0401	40.0817
280	00:04:40	40.0614		39.6984	35.8517	46.6851	48.1366	28.285	55.605	43.633	40.2171	45.4982	59.888	27.3351	35.8504	21.3343	42.0888	30.814
285	00:04:45	43.1314		46.3058	35.3202	60.0254	55.7558	31.2632	50.263	44.5907	41.1988	54.296	48.5446	27.0805	47.9596	21.7079	46.4798	36.1796
290	00:04:50	39.0394		37.6981	35.8146	56.003	45.2292	35.742	44.6893	45.411	34.8306	48.602	58.7218	18.5164	40.6274	23.2	41.0411	19.4649
295	00:04:55	34.4398		35.2728	33.8301	52.4314	42.9341	33.0924	42.6662	20.7787	35.2233	45.7727	50.9091	32.5884	30.9062	11.5141	37.563	11.1149
300	00:05:00	35.6862		32.8358	34.7035	50.7338	41.2481	35.5009	41.9635	28.8702	37.7979	43.1589	47.763	24.0071	45.9041	16.5643	32.3136	21.9276
305	00:05:05	33.7792		33.5944	21.0824	47.0275	36.3518	34.0892	47.5129	32.5813	34.0318	39.3797	44.6566	21.7414	37.915	9.2946	43.3174	24.1123
310	00:05:10	35.5111		33.5944	28.7885	44.5666	40.8145	31.7146	41.8803	38.5638	31.8986	43.6669	44.9032	22.2777	33.2028	21.4132	38.6837	36.6975
315	00:05:15	33.1302		27.6033	19.5225	46.05	39.0955	33.1786	38.299	27.6476	31.5961	47.3317	43.3267	23.4957	37.296	15.5899	35.2725	31.648
320	00:05:20	32.8746		44.3136	24.7487	44.1076	29.9873	34.156	37.0722	36.9678	28.6772	40.9509	40.8908	23.3579	31.2183	14.9644	43.2961	18.4102
325	00:05:25	31.4271		28.6916	44.0971	46.1559	40.7146	31.4626	33.1452	24.2563	29.7877	47.8472	30.5604	21.4491	35.4915	15.6951	39.5895	2.46264
330	00:05:30	28.8081		26.3671	21.5096	42.2218	35.0387	23.5526	29.7361	27.2918	27.5387	43.0084	33.9092	21.689	25.9745	13.081	40.2114	20.9921
335	00:05:35	28.6539		26.3671	23.8119	43.5031	32.5568	26.996	30.7146	23.782	28.661	35.7935	38.4139	20.3111	30.0882	14.2383	39.0404	15.5299
340	00:05:40	27.2395		23.6796	21.9512	39.1369	34.0679	26.7808	29.0251	27.0329	17.4592	31.557	40.1667	13.795	34.8179	13.6937	39.0404	16.3885
345	00:05:45	27.76		24.4245	20.6245	34.8543	32.7783	20.4337	26.3599	28.0263	33.516	41.365	33.9072	22.3521	36.1525	14.437	27.1962	19.9727
350	00:05:50	24.8461		28.3793	11.1935	36.2537	29.2942	19.364	30.1688	22.6946	11.3507	32.6957	31.4656	18.4734	30.0381	13.0609	38.0348	20.225
355	00:05:55	24.4922		29.9839	23.4876	34.0744	29.4164	19.448	25.549	21.8655	11.4918	34.2473	31.3333	18.2407	18.441	12.5483	37.2979	19.9582
360	00:06:00	23.7131		28.7366	22.1067	33.974	28.8136	19.4226	22.9708	24.7517	12.1581	25.0647	28.4226	18.3366	29.2698	11.9283	31.7361	18.0048
365	00:06:05	23.1216		25.0304	19.0861	27.8321	32.844	20.7362	29.3042	21.6219	18.2189	26.473	23.947	20.7259	27.6088	11.9132	23.4217	18.0609
370	00:06:10	23.4127		18.868	21.427	30.2828	29.1184	20.3717	26.6906	21.0306	23.0698	26.0118	32.0436	17.3817	34.1598	11.1285	24.0055	15.6004
375	00:06:15	23.1627		18.868	21.7337	28.4425	23.7008	21.7989	26.7778	20.3947	19.9022	23.5562	30.7188	17.5413	34.1598	13.4596	30.8484	15.5382
380	00:06:20	22.7511		23.079	20.2155	30.5448	22.0613	21.5325	24.0703	28.0769	18.9022	24.9546	34.2073	15.7168	23.0882	12.4642	24.4334	17.9194
385	00:06:25	22.3366		20.0998	18.9826	25.9728	21.5384	24.3853	23.9616	24.435	20.7313	26.6494	27.9437	17.9059	26.3717	12.9635	26.9127	16.1956
390	00:06:30	22.3288		18.0008	24.1332	28.1262	20.1256	24.4902	25.7487	20.985	18.1623	29.1719	31.0531	17.6736	25.4243	11.4409	25.4204	14.976
395	00:06:35	22.1311		18.0008	17.5101	34.3909	21.7518	18.6592	24.8069	24.1848	19.2208	26.7969	43.8347	17.5035	22.7506	12.4148	18.0663	12.0744
400	00:06:40	22.2828		28.0502	19.2574	38.6112	22.1615	18.8802	16.8813	23.6063	22.3749	24.7658	35.1779	12.1992	21.5045	14.2853	24.9185	11.567
405	00:06:45	21.812		16.1125	21.8286	34.2657	26.4979	19.124	22.4604	22.1521	19.7492	27.2431	25.957	18.3266	21.1107	14.7101	23.7786	13.8639
410	00:06:50	19.9417		16.1125	22.1551	28.9346	26.5033	18.5668	25.6523	20.6362	18.348	17.1	25.1632	15.3039	19.8156	12.3304	16.1392	16.364
415	00:06:55	20.0412		18.3247	25.3554	25.3981	21.6034	19.2255	22.713	16.8113	15.959	26.4262	12.9186	22.1051	22.0114	14.286	20.2964	17.1843
420	00:07:00	18.41		21.0075	18.7994	23.1542	19.6631	20.5555	17.1699	18.5841	17.749	17.6389	25.8508	13.5424	14.1355	12.5366	17.1159	18.6465
425	00:07:05	20.2281		19.0431	21.3729	23.5019	20.0732	21.9558	19.9738	21.917	17.2955	25.7166	27.1968	17.3234	14.5046	14.6404	19.9167	18.9904
430	00:07:10	20.1041		18.6527	34.9776	21.0666	19.1352	22.4694	19.6639	19.4847	19.1356	15.539	24.6472	16.4242	23.3592	12.0397	19.4602	15.506
435	00:07:15	18.4804		18.6527	15.0814	26.3943	17.7976	18.8126	18.577	17.7413	17.6783	20.756	24.1479	16.2159	18.9671	11.9996	18.2484	16.1364
440	00:07:20	20.8843		20.739	17.6987	28.3584	22.2108	19.9329	24.3462	19.5987	17.5002	19.7101	21.1202	17.2675	31.7157	11.0414	23.0812	18.9439
445	00:07:25	20.3075		20.739	23.2677	23.9132	18.6265	17.542	22.9468	18.5081	20.3829	18.6783	23.076	15.1616	28.4227	11.5563	18.3574	23.4343
450	00:07:30	19.2829		14.6059	13.1805	25.1589	20.3158	19.6741	17.567	18.2964	21.9924	19.7254	22.4842	15.8254	25.088	9.5452	20.3129	25.4713
455	00:07:35	19.3133		21.808	19.0461	23.8152	21.6757	20.2982	17.2388	19.415	20.2909	17.98	23.3819	14.9183	25.8275	8.38185	21.4239	14.1991
460	00:07:40	20.2733		21.2576	17.5738	26.3809	20.1271	17.7819	28.4609	22.9738	18.3304	20.2829	24.4283	16.1397	26.0014	10.3812	21.4239	12.5558
465	00:07:45	21.5573		21.2576	25.3413	27.2026	19.8373	22.7871	26.616	18.9674	16.0515	23.8716	31.6688	20.8526	21.6319	10.8501	22.5277	13.8958
470
475
480
485
490
495
500
505
510
515
520
525
530	00:07:50	24.1055		29.2736	14.0182	35.7478	22.0582	22.8	27.6078	21.4471	23.4974	24.1062	35.7541	16.9635	28.9537	13.3822	27.8043	18.1686
535	00:07:55	25.0867		28.9587	24.5252	30.6795	24.6379	25.1865	24.5443	21.9743	24.9951	24.0525	38.696	17.8399	29.7913	12.9988	31.9866	15.4343
540	00:08:00	28.3105		26.2761	25.2676	40.8864	32.5747	27.0737	24.8325	21.72	23.2721	31.965	43.3078	20.7682	28.1139	18.7139	36.0635	23.822
545	00:08:05	28.9005		26.1238	23.3599	37.9105	41.8179	29.4187	28.704	32.802	23.2721	38.5388	38.9193	17.3431	37.3184	14.2548	29.8157	13.909
550	00:08:10	30.6146		26.1238	27.5608	19.9557	39.0459	28.3107	25.2639	31.8292	29.5596	37.9714	60.1973	25.9152	35.8323	16.6282	28.4752	26.5493
555	00:08:15	31.5539		27.8091	28.1345	19.9557	26.2362	29.6367	32.9482	41.4672	34.2878	37.3772	47.2603	25.9152	33.1285	19.9647	42.6374	26.5493
560	00:08:20	32.7175		24.753	29.8191	24.6036	36.9925	40.6521	36.2175	44.4774	24.8738	38.5881	54.027	24.389	33.1917	18.4268	42.3054	17.4452
565	00:08:25	34.2745		28.0214	30.8909	25.7609	38.5416	41.2261	33.1363	38.2364	40.3943	44.3938	52.1333	23.5502	35.2126	21.4645	39.3876	21.7674
570	00:08:30	39.0416		28.7861	31.2408	55.0288	40.9287	43.0256	36.1845	57.2892	33.1981	42.97	42.9152	26.4359	36.536	26.3105	48.2447	36.5299
575	00:08:35	36.9341		30.8969	34.8586	25.8367	37.5648	46.1063	37.3622	47.0034	41.0416	41.0314	56.8133	30.3483	35.0508	16.9048	50.8388	22.3532
580	00:08:40	39.0239		30.8969	36.3015	34.5557	43.7732	40.4824	35.2297	53.3673	35.6695	45.723	54.7071	30.2126	36.5801	18.6776	54.2298	34.9521
585	00:08:45	41.8797		31.6647	37.9457	52.0009	39.75	46.0914	40.2815	52.4932	39.4856	47.4074	61.7701	25.8733	33.1161	21.1084	58.0572	41.1503
590	00:08:50	41.8665		32.1772	30.9216	50.0522	44.7348	44.7539	46.0861	52.3868	36.6366	58.5476	64.8437	28.0214	39.748	20.7694	52.4028	25.9157
595	00:08:55	42.4852		34.0638	30.7656	31.4927	45.5473	41.1696	51.8903	57.6777	36.0093	46.6111	74.7865	29.1455	40.8812	25.5695	58.4685	33.2002
600	00:09:00	44.6377		34.5791	46.1533	31.1958	47.7508	46.4229	52.5775	59.3223	41.4557	57.36	58.2875	30.6447	42.0535	20.2457	56.3231	45.193
605	00:09:05	46.2046		33.3176	35.126	58.9557	42.3291	45.0473	56.4972	61.5857	38.4081	51.486	71.7749	35.7375	38.2597	24.3828	59.5935	40.5682
610	00:09:10	46.3265		33.3176	43.8766	35.4973	42.181	50.944	47.8984	60.8886	38.0075	53.5131	83.6626	31.12	52.6622	22.4924	64.6008	34.2356
615	00:09:15	47.5269		35.0316	32.0274	77.3718	50.6397	44.5551	59.5752	65.6386	39.5906	52.1036	67.6509	29.5872	40.4879	30.1608	62.2092	26.2738
620	00:09:20	49.7116		34.6964	46.5579	58.3272	48.7203	47.1478	65.4384	67.0232	41.7941	57.7907	76.9628	33.3565	47.8738	20.7166	64.5807	34.6876
625	00:09:25	50.1216		42.4325	38.9839	59.1735	44.5373	48.5144	67.0265	64.0319	40.6509	61.6591	83.9685	31.2589	47.2392	22.6252	58.7933	40.9283
630	00:09:30	48.6533		42.4877	44.1915	61.4998	45.1649	48.2781	63.3751	61.7878	41.1574	47.0038	83.3921	33.927	43.3524	25.606	55.4247	33.1514
635	00:09:35	50.1251		45.094	53.3886	59.2529	31.086	48.2593	66.1012	64.9313	43.4209	48.3681	79.2349	33.165	48.6169	26.6594	62.2931	42.0045
640	00:09:40	50.395		43.7635	46.0838	46.1114	45.6865	50.6691	57.9034	68.5191	45.5637	62.5117	91.803	34.0307	45.974	23.147	56.2404	37.9178
645	00:09:45	56.2478		43.7635	53.0023	101.608	54.9448	51.9038	66.5182	65.6515	43.947	62.5519	89.2373	34.8414	49.0677	26.7883	63.7652	36.1256
650	00:09:50	50.8868		45.0888	50.0361	75.0388	47.0926	45.7896	67.6754	64.6348	38.49	52.2986	74.1719	32.0508	52.7745	24.6977	61.4927	31.9693
655	00:09:55	54.1568		48.0923	41.17	88.2992	43.9825	49.6306	67.7263	72.0344	40.6913	67.9869	83.1538	33.682	49.7515	25.7633	62.5086	37.8786
660	00:10:00	52.9566		55.0451	54.1151	91.0896	48.1385	47.1238	67.7827	59.0166	41.8468	61.1407	79.2418	41.1492	37.3695	26.3739	57.3191	27.5967
665	00:10:05	59.0495		57.1348	56.7535	115.059	58.8797	50.496	75.7893	59.5352	56.1173	61.4789	77.5147	32.854	50.077	29.8466	63.8625	40.3436
670	00:10:10	47.8957		56.8978	27.3472	70.151	44.1604	53.4622	61.1432	49.0237	48.3772	49.7235	77.8097	39.8796	42.7525	18.908	42.4377	36.3624
675	00:10:15	50.0811		50.3434	40.5642	81.1808	57.9828	56.1744	50.4819	52.3116	42.5193	41.1166	68.8194	35.8069	53.6272	30.0143	50.5164	39.758
680	00:10:20	49.8588		46.3218	39.46	58.4181	53.0827	58.0661	54.3618	58.2184	44.0355	53.9897	82.9592	33.7577	52.5727	27.0614	46.699	38.8784
685	00:10:25	50.8302		48.6474	57.6761	73.8916	53.1917	38.4288	69.3795	61.1124	40.36	57.5055	77.1265	32.61	41.1853	20.1398	47.3042	43.8942
690	00:10:30	47.8883		44.9654	51.6571	79.3514	52.3761	41.8085	54.8811	51.3498	38.6636	41.0511	78.364	30.155	53.3961	18.3436	59.2792	22.6822
695	00:10:35	45.2846		46.5014	40.3415	67.0417	48.3319	38.7163	58.749	49.5421	36.8673	51.5778	72.1018	32.8745	46.3466	17.5012	43.1087	29.6666
700	00:10:40	45.2238		50.3496	49.7359	61.7002	48.5007	36.712	58.1468	40.339	36.4182	52.2766	72.0575	30.8407	43.3576	18.6313	49.6246	29.6666
705	00:10:45	43.411		51.1347	42.0751	65.2658	46.0263	39.4534	59.4115	27.7717	31.2753	62.7186	67.4422	24.6891	42.639	24.5539	41.2294	25.4786
710	00:10:50	43.0852		50.9217	35.895	61.432	49.7345	36.2702	56.9078	45.9773	28.1611	53.5118	66.2802	29.7944	37.4999	26.9335	42.951	24.0075
715	00:10:55	38.5588		46.4226	38.5678	53.9281	46.4388	41.2886	45.6374	41.0435	32.5527	52.5382	60.7886	18.4977	35.8963	20.0491	34.8462	9.8857
720	00:11:00	40.4396		44.5824	34.5116	64.0329	46.6801	49.6865	46.4154	41.443	28.8463	55.1325	48.2073	30.0407	41.4469	11.6423	47.1487	16.7768
725	00:11:05	38.2365		39.422	29.4723	55.2015	42.7506	37.4813	54.8147	35.7293	23.9177	50.9139	49.3212	29.5296	37.1397	16.0658	51.7748	20.0129
730	00:11:10	35.8445		37.0233	24.4971	44.8749	42.1573	35.6983	49.6359	28.3247	28.9508	52.6289	49.534	25.1501	35.0897	17.1348	43.7697	23.1977
735	00:11:15	35.795		43.4639	20.8208	47.4293	42.3188	35.0845	46.9076	28.3522	32.1169	38.0419	53.5772	27.3787	36.518	12.7143	42.5001	29.7004
740	00:11:20	33.066		35.2804	24.4354	38.3551	36.7473	29.9979	38.4884	32.738	25.4518	52.2424	55.6042	25.2331	35.3526	13.589	32.2961	20.1779
745	00:11:25	32.4027		30.9885	26.7176	42.0428	39.3033	28.6813	35.0608	33.899	24.6838	43.4206	49.4702	22.7614	33.8389	15.689	41.4256	18.0579
750	00:11:30	33.822		55.6706	24.5798	42.9939	39.6079	29.9591	33.4615	34.5247	24.736	38.4337	53.0596	21.7313	40.4704	15.3671	36.0029	16.7322
755	00:11:35	33.4102		38.4314	29.4843	42.2514	43.3103	29.8192	37.3872	31.2154	22.4067	50.5061	44.3	20.2492	37.7541	15.48	38.4396	20.1188
760	00:11:40	29.4152		31.4966	23.5146	44.109	38.7599	29.5353	35.5737	29.0618	21.646	38.3995	39.1153	17.5308	24.4063	15.2934	34.3387	18.4475
765	00:11:45	28.4723		27.0263	23.6281	43.2975	25.5209	19.0257	32.1343	33.9647	34.9907	37.3699	25.6008	21.0934	31.665	13.9319	38.0971	19.7385
770	00:11:50	26.4668		28.5187	19.8707	37.7152	37.5302	24.2716	29.176	27.1945	17.6086	23.3316	39.4666	19.3584	35.7031	12.7153	27.4099	17.1319
775	00:11:55	27.7976		34.9312	24.4501	40.3201	29.1434	21.3043	30.3257	29.8899	16.4001	40.0019	33.5486	19.0973	33.3438	12.0836	36.1802	15.9441
780	00:12:00	25.3015		31.5365	25.7304	39.5478	22.3017	16.5164	29.7149	21.2213	20.9101	33.9602	37.2303	16.123	26.2571	11.8629	29.6098	17.0001
785	00:12:05	27.5203		32.1678	18.7319	38.6977	25.4115	23.2078	29.3256	24.434	18.5839	38.9224	51.3958	18.9314	36.4269	13.2677	25.4677	17.8324
790	00:12:10	22.4179		18.2038	17.9621	36.6282	22.5855	24.7224	27.9168	21.4231	17.2765	28.6902	20.5525	14.9149	29.3161	8.61504	30.7192	16.7419
795	00:12:15	25.589		32.7584	20.3611	36.9009	24.9706	15.2838	27.1395	24.667	22.7526	25.466	38.2426	16.2534	34.095	17.4541	30.7192	16.7712
800	00:12:20	23.3893		30.3503	19.5978	37.2706	20.0361	17.4264	28.8209	24.4315	22.4965	25.1975	42.9412	16.5197	30.2711	7.0092	13.6339	14.8366
805	00:12:25	23.0243		25.4642	16.3228	38.5079	23.1279	17.3003	26.8156	23.3791	22.0597	22.111	35.5425	19.6116	24.6558	8.99155	27.7077	13.7662
810	00:12:30	23.5372		25.4642	21.637	39.2352	22.9717	20.0083	30.9266	23.0445	20.3884	28.0032	30.1485	16.2615	27.0749	8.25546	24.1259	15.5124
815	00:12:35	24.7086		40.1174	23.23	29.5293	23.6693	25.9831	30.5484	20.905	21.9461	23.9713	30.8155	17.9093	26.805	11.3689	29.458	14.3717
820	00:12:40	21.2345		13.1322	20.6991	32.6653	22.6795	25.3382	27.7344	23.9975	18.9278	30.1125	25.0034	17.031	6.40775	12.9265	26.8018	15.06
825	00:12:45	23.1781		26.5219	16.5113	34.8457	27.4388	23.9859	26.3915	26.3079	16.8916	25.6507	28.4423	16.67	23.2927	14.6705	23.4941	16.5568
830	00:12:50	22.6897		20.142	19.3622	34.4244	29.4608	22.2034	23.0535	28.6016	17.3637	20.8948	27.8329	16.0112	23.8693	13.3606	24.8229	18.942
835	00:12:55	22.254		21.7671	21.5534	34.2073	24.3325	22.3984	23.0535	18.3489	19.2566	21.6817	34.4493	18.62	15.904	13.3562	29.8242	15.0573
840	00:13:00	19.4695		12.9851	20.2205	33.6886	16.51	20.4047	17.2868	19.3947	16.6061	23.1337	31.7651	15.7619	15.4722	14.7985	20.3025	13.7128
845	00:13:05	20.3445		12.9851	16.1906	35.167	19.3792	20.4047	19.6977	22.5834	17.9129	15.7295	36.1475	18.6375	20.6703	12.0658	24.1015	13.4948
850	00:13:10	23.0371		25.9134	16.9085	30.1947	18.8055	21.3078	33.067	23.8614	18.8911	34.0307	30.3696	18.0536	25.8831	14.2722	19.9634	14.0337
855	00:13:15	21.3689		15.4725	12.9192	28.9941	23.8643	20.1169	27.7258	19.5284	18.5298	32.207	27.1858	15.3588	26.0762	12.2697	24.6352	15.6496
860	00:13:20	24.3237		20.6283	14.1859	30.167	26.6331	29.3383	33.2644	26.169	19.9871	29.5968	29.4385	21.5968	22.7951	13.7381	29.6024	17.7139
865	00:13:25	21.7245		21.2427	19.219	26.6794	20.2792	24.9707	26.3072	21.1915	19.264	23.9952	24.2522	17.0149	31.4173	15.1623	20.8288	14.0428
870	00:13:30	20.6216		20.609	28.0417	25.8451	9.47856	25.636	21.1113	19.6053	18.8518	20.4683	25.3689	18.1504	27.2278	12.0417	21.2787	15.6095
875	00:13:35	20.8739		20.609	20.4428	24.4457	17.9027	21.6554	24.7307	18.6616	19.5407	27.855	27.9894	15.6751	22.8882	10.506	23.8836	16.3229
880	00:13:40	21.996		22.252	25.8379	26.0765	21.4068	24.112	33.5264	18.0508	20.1406	22.8311	26.0915	18.8584	19.2874	14.3874	22.4705	14.61
885	00:13:45	23.7158		36.0098	32.8285	28.8878	22.4122	19.7644	26.707	19.0731	19.6522	18.7375	26.8156	19.501	23.8067	11.9256	35.1936	14.4228
890
895
900
905
910
915
920
925
930
935
940
945
950	00:13:50	26.0181		26.1191	27.8085	32.0377	25.3087	23.0672	27.2415	26.5997	22.7953	21.0331	37.4514	25.7854	31.1738	12.7517	31.9143	19.1837
955	00:13:55	26.3645		24.705	28.0845	37.3207	23.3065	23.2056	28.1149	23.3744	23.1636	34.7362	36.7584	22.7669	29.0446	15.8192	30.1149	14.9525
960	00:14:00	28.9712		28.6741	28.8553	40.9409	41.5421	24.9805	29.3724	20.6743	25.5985	28.1796	39.9001	20.5077	31.1538	17.8003	34.0482	22.34
965	00:14:05	29.2576		19.7714	22.5673	36.3042	37.4611	27.1709	38.6858	22.8271	24.8734	32.8051	41.7463	29.8813	46.1519	14.034	34.5808	10.0028
970	00:14:10	31.4083		19.7714	23.7067	43.6654	37.2587	39.3449	28.4343	19.0877	24.3747	50.7639	60.9926	24.961	32.7662	15.3058	40.689	10.0028
975	00:14:15	34.1457		24.9871	27.8977	28.3076	36.4553	38.0218	31.5705	57.5961	19.2555	55.8175	55.3492	25.2008	33.763	18.3056	40.2599	19.3972
980	00:14:20	36.7886		27.4366	32.3125	28.3076	39.8499	38.1426	37.3408	46.2283	30.9285	48.8379	53.95	25.0382	39.4076	20.9868	45.2342	37.827
985	00:14:25	38.177		25.5778	35.2899	38.3029	39.448	37.486	48.1302	52.8426	32.302	37.4507	54.8728	28.5724	35.7752	20.7244	47.2453	38.6343
990	00:14:30	39.2388		29.2444	29.5318	29.2005	38.4452	41.4764	44.2692	44.5748	34.2124	49.2262	62.993	28.1156	36.2803	27.7397	59.0753	34.1966
995	00:14:35	39.2675		29.5879	35.5168	48.2492	35.6971	44.4643	48.1954	56.4149	39.5452	35.1734	56.19	30.9876	25.2252	15.5964	57.8624	30.307
1000	00:14:40	40.5421		29.5879	39.9454	36.8661	39.4438	45.7743	46.6248	52.4384	34.2695	44.3884	57.2758	29.5185	39.4726	22.9125	62.7698	26.8432
1005	00:14:45	41.5786		31.7969	31.3866	34.9517	37.5728	44.3401	50.7051	56.3072	34.1407	47.9937	72.4343	27.8271	42.3695	21.5394	64.8933	25.4204
1010	00:14:50	43.1485		29.9144	42.4441	52.7533	40.1391	41.1	51.0649	58.1058	35.6989	50.6636	58.9119	23.9695	44.0213	22.0332	63.2693	33.1375
1015	00:14:55	45.1795		30.4623	35.7889	61.1434	37.6397	39.5344	59.3723	58.2869	38.6705	51.0183	74.8099	34.8309	45.0175	20.351	60.7355	30.0317
1020	00:15:00	47.7673		37.762	38.4931	61.738	42.2981	41.508	54.962	62.2405	43.5121	55.9404	79.6142	34.5589	42.3983	27.5	63.051	30.9332
1025	00:15:05	49.9893		32.6207	44.1265	63.2595	37.9681	47.4682	64.4987	69.7235	40.677	53.6385	74.3893	35.0628	50.5102	26.3986	62.7571	46.7413
1030	00:15:10	45.7849		32.6207	42.446	34.0628	39.764	47.1488	56.673	66.1025	40.5969	45.8734	74.0681	36.6739	47.4711	28.34	63.5753	31.3574
1035	00:15:15	49.4061		34.8301	43.4267	71.6534	40.1697	42.8224	63.9334	65.9934	37.7143	48.448	89.1042	31.0703	43.5763	24.8901	65.5096	37.9495
1040	00:15:20	51.849		35.6438	47.7945	88.8089	42.888	44.0235	61.4318	64.3912	36.9913	57.275	92.0803	33.1293	45.2334	26.9149	67.4814	33.6485
1045	00:15:25	51.9098		39.249	42.469	81.3844	43.4929	44.309	64.7472	72.4752	39.7687	54.4254	85.8557	35.8913	49.57	23.7806	66.1116	35.1163
1050	00:15:30	51.1217		41.2697	38.3702	68.2724	40.8597	46.7842	70.8787	71.8457	44.345	50.2708	99.3039	32.8845	52.5855	26.8898	53.8963	28.3694
1055	00:15:35	51.9639		46.3992	53.9576	69.844	42.3889	49.3705	60.273	72.378	42.5345	63.4023	58.9488	35.3629	48.3882	27.0157	73.5512	35.6432
1060	00:15:40	55.2408		46.5646	51.312	78.3904	45.1846	42.9034	65.1117	78.9548	43.5487	50.9762	104.744	34.2386	46.8179	25.7947	67.3407	46.7285
1065	00:15:45	57.4362		45.0849	47.68	90.9909	51.2009	49.0091	76.0276	74.9521	42.5816	66.1961	89.5953	36.85	51.6097	25.7462	72.1617	41.8563
1070	00:15:50	57.5618		48.5254	50.0844	124.57	56.0757	41.013	74.2748	70.4203	38.5154	59.2766	78.6956	34.1666	62.3689	30.7763	64.3687	30.2951
1075	00:15:55	54.5989		52.7713	41.5501	98.9343	46.8935	49.5319	66.3268	70.6168	44.8083	43.9798	100.448	33.7442	44.4466	27.9022	65.8096	31.2205
1080	00:16:00	51.9821		58.6526	58.0506	95.2369	36.8535	51.7588	77.1646	55.2453	46.1091	58.7363	63.1463	39.8507	45.0689	22.1249	54.8792	16.8542
1085	00:16:05	62.0511		65.096	34.241	126.079	51.6385	59.5242	77.078	60.1327	52.1478	63.133	103.316	43.929	60.1361	37.2537	50.4377	46.624
1090	00:16:10	50.6193		39.6172	42.9966	95.5998	48.5953	48.7148	45.8318	49.6808	37.9709	52.8031	91.586	37.446	47.2289	23.8545	51.4019	45.9618
1095	00:16:15	49.4348		53.2173	41.6404	79.3765	47.8611	49.06	49.7663	61.4125	42.1205	46.9028	75.2736	35.1606	52.654	28.656	52.2013	26.2195
1100	00:16:20	53.8074		56.6418	43.6609	81.4402	52.5296	39.6547	66.216	60.0703	50.5455	61.4051	93.0182	34.1669	42.3139	30.6426	54.0312	40.7735
1105	00:16:25	50.7219		53.9706	41.0452	76.3754	46.6618	46.1371	57.6568	60.1958	39.2198	47.4679	92.1744	36.1454	41.7725	28.1021	50.8928	43.0102
1110	00:16:30	47.7754		52.6079	48.1788	68.1715	53.1384	41.5392	58.385	59.7661	35.1026	44.6688	80.1826	32.8744	36.4268	24.927	43.0576	37.6041
1115	00:16:35	45.9011		48.1195	45.4161	77.537	35.0902	27.1331	53.6921	50.8496	37.5633	57.9676	84.4053	29.5012	34.155	24.3896	52.9969	29.7
1120	00:16:40	45.6686		48.9579	45.2115	77.7034	48.7548	37.2507	52.345	49.5006	35.4733	58.2325	69.4399	28.7049	33.8394	15.0059	55.1217	29.4875
1125	00:16:45	44.5761		51.4395	43.9448	62.7908	49.6052	34.8214	63.1717	45.8936	33.7737	54.4418	74.1245	27.5125	31.4751	17.2392	59.7555	18.6521
1130	00:16:50	41.3036		44.7277	38.0535	54.3818	53.0599	30.458	53.2037	42.3691	28.0912	57.8157	63.907	28.033	31.7678	17.0191	50.3327	26.3336
1135	00:16:55	45.4577		86.3958	35.7473	65.8098	51.8719	34.7159	60.8301	44.5155	27.7331	49.7993	63.4604	27.3662	36.3001	19.6883	57.69	19.9425
1140	00:17:00	42.42		50.5747	33.9926	73.4554	45.7466	35.2555	57.4442	43.033	26.3509	55.4648	63.4421	28.6552	32.1247	21.6053	47.2656	21.8893
1145	00:17:05	39.2685		38.9175	32.7331	66.3142	40.5195	38.6142	49.8096	42.1617	30.6209	47.1822	58.5606	23.4044	32.8092	20.0688	41.3034	26.0074
1150	00:17:10	38.6571		45.0715	26.2742	71.204	34.8424	44.029	46.5287	38.2415	29.3392	44.1042	53.1222	27.6947	33.2445	17.9488	48.4286	19.7823
1155	00:17:15	33.4168		34.5458	31.2823	35.1402	28.3286	33.0675	47.6252	27.1049	27.9529	48.9644	59.6545	26.3439	23.9578	19.7617	39.5795	17.9434
1160	00:17:20	31.7916		26.0917	24.534	50.666	25.0886	33.5258	43.6842	28.1398	28.0443	44.0515	52.3001	23.1142	31.23	12.3098	37.6204	16.473
1165	00:17:25	30.9301		36.8591	30.0565	43.9431	33.2128	32.3675	36.9275	29.7734	28.8671	39.8011	45.2771	20.4142	29.6989	14.1511	24.7401	17.8622
1170	00:17:30	31.463		28.8262	37.8274	45.5496	24.0272	33.412	34.1151	31.1435	24.2244	45.0016	42.798	20.8283	30.0945	15.7226	43.6402	14.7342
1175	00:17:35	31.7186		32.065	22.996	40.9324	25.7159	30.6469	33.1116	29.2027	25.6707	37.7774	60.0297	20.6615	30.0246	15.1284	37.4986	34.3176
1180	00:17:40	26.9575		30.7557	20.0122	37.9509	26.2938	29.3437	29.8218	27.3377	26.806	35.5548	21.3578	19.0765	26.2987	18.072	37.5066	18.1741
1185	00:17:45	26.994		27.1283	19.635	39.7645	26.0084	29.0584	28.9757	28.8233	23.7882	33.5046	47.1191	13.5073	24.3316	14.5768	30.5141	18.1741
1190	00:17:50	27.4339		45.1328	19.8289	40.5217	33.3509	31.0826	19.5325	29.82	23.7954	28.5729	45.5504	13.5073	29.3747	14.7509	27.5642	9.12288
1195	00:17:55	27.1216		34.3144	13.467	45.6836	31.7975	29.9445	21.2384	24.6817	22.1004	42.5718	35.145	18.031	29.1771	13.5605	34.5665	10.545
1200	00:18:00	27.1531		30.2274	20.8897	45.807	26.2309	29.149	24.0198	24.9736	20.0747	42.7917	35.0997	18.61	28.8876	12.1553	33.1867	15.1937
1205	00:18:05	25.6359		33.9167	22.8646	45.8306	21.4033	17.8978	23.7764	31.4675	14.2622	31.6008	43.2398	16.1557	25.8373	11.5398	28.3605	16.3856
1210	00:18:10	25.7595		33.9659	24.1486	42.8836	26.2707	25.1074	24.9163	30.7036	25.956	21.1145	28.3975	19.181	28.0908	10.5678	29.3969	15.6915
1215	00:18:15	24.9672		27.5128	24.8931	52.4121	28.4062	26.5959	22.7894	21.9746	14.5413	20.7398	35.0552	17.0643	24.4881	11.7395	32.7201	13.5752
1220	00:18:20	22.9675		27.9414	25.4038	31.7946	21.2759	27.0039	21.2326	19.3576	18.249	18.9515	34.2948	16.9183	24.2797	11.3889	32.3402	14.0806
1225	00:18:25	22.6239		26.9249	18.2495	36.9245	23.0755	24.4105	21.4088	23.9818	21.8064	17.3702	32.7567	17.3279	26.9656	10.6874	22.342	15.1265
1230	00:18:30	23.3682		26.41	17.1941	36.2469	19.8801	22.619	20.4967	21.1625	38.2584	17.3702	32.9036	16.7932	23.9842	9.62214	31.0413	16.5399
1235	00:18:35	23.2305		39.8551	18.2647	33.934	18.8832	22.752	21.7671	22.7026	14.5922	16.577	38.0974	15.779	23.8374	13.8443	30.5562	17.0149
1240	00:18:40	21.8546		27.6125	20.7083	31.6268	21.5913	20.6872	22.5027	22.909	11.285	20.251	32.2511	16.0024	23.3019	13.8494	29.6988	13.5416
1245	00:18:45	21.8509		25.8242	14.3917	38.5423	19.2377	23.2904	22	24.9098	18.7729	21.5269	33.0447	16.0695	27.8294	14.0374	17.1587	11.1281
1250	00:18:50	21.5592		20.698	18.5255	34.5427	23.249	21.7828	21.2135	23.0567	16.3316	20.0032	31.5344	17.2292	21.6435	12.9589	24.9316	15.6876
1255	00:18:55	22.1321		20.698	16.0753	32	22.2665	23.3599	19.4274	25.3392	20.0119	22.4236	27.1932	16.3646	23.4181	18.7445	25.3895	19.2691
1260	00:19:00	23.3087		22.104	24.06	23.3765	30.7822	22.7614	22.0334	25.9139	17.1137	32.653	27.3406	16.3625	28.84	7.00488	27.7805	21.5033
1265	00:19:05	21.7508		15.5682	14.2354	31.7383	28.1318	21.9303	21.13	23.9943	15.6958	21.3691	28.5869	16.9274	27.9806	9.09703	29.3023	20.5751
1270	00:19:10	20.5423		15.5682	16.9183	30.9701	17.1818	23.3415	17.6503	23.4403	19.2069	22.802	27.2832	15.6375	27.9806	10.9448	22.3057	16.9038
1275	00:19:15	20.2585		23.8566	17.7726	29.2049	15.4594	10.7724	23.6409	21.1119	16.4614	20.2684	29.453	14.4738	23.5685	11.5025	31.3348	14.9965
1280	00:19:20	21.3242		17.8184	24.7678	27.2028	17.088	15.0179	24.7864	21.0248	20.8783	26.2408	33.7524	16.8559	25.8581	11.0778	25.3514	12.1418
1285	00:19:25	20.3332		17.8184	15.4643	27.7397	20.4048	14.441	25.1954	18.8247	25.194	20.0896	31.5484	16.8086	23.236	11.9629	22.1462	14.1242
1290	00:19:30	20.7998		18.3868	15.1061	29.4711	23.6596	22.6466	24.4093	19.5838	16.6624	18.8069	28.1829	17.6719	23.236	13.8956	27.6016	12.6763
1295	00:19:35	21.2419		18.3868	21.9545	28.2738	24.4017	25.1443	22.302	22.6226	16.2132	19.4422	27.6013	16.9079	18.9766	15.6298	25.6624	15.1096
1300	00:19:40	22.6338		32.882	20.761	19.9481	20.294	25.1481	19.1992	23.5587	17.2798	36.6886	25.8137	16.5947	20.4026	13.843	33.2006	13.8927
1305	00:19:45	20.128		20.5059	16.7256	23.8897	22.1373	21.515	20.2095	21.9949	17.1478	30.1399	24.9923	15.4307	22.6085	13.0793	20.075	11.4686
1310	00:19:50	21.0975		27.7161	21.2355	34.7948	21.9206	18.7444	19.9995	21.339	18.6436	26.4675	25.7085	15.4148	18.0434	11.6038	21.5922	13.2383
1315	00:19:55	19.6756		20.2499	20.9136	30.6407	17.5509	14.2892	18.156	21.5263	19.5438	31.4522	27.2274	10.9296	22.5849	12.4803	17.7778	9.81088
1320	00:20:00	19.9575		20.2499	14.7496	29.4075	17.5039	17.1602	21.0153	21.6053	23.4846	30.3645	27.169	14.1006	15.3313	12.8797	19.7767	14.5647
1325	00:20:05	20.0372		13.4422	20.1603	26.9309	18.6399	24.738	28.6499	21.7387	19.803	24.6477	21.4058	10.3465	23.1618	11.4116	18.7203	16.7613
1330	00:20:10	21.184		26.0069	20.2687	27.8862	20.1144	20.401	26.8117	19.3582	22.4659	24.4695	26.9978	11.7551	19.8757	12.3426	26.6717	12.3342
1335	00:20:15	21.2479		26.0069	14.4092	26.9394	22.5304	22.7702	25.4693	21.7926	19.3593	27.8633	27.1639	10.0733	18.5344	11.9034	24.0896	19.8138
1340	00:20:20	19.4823		19.9399	17.2114	30.1258	14.3171	8.1096	20.504	24.4807	18.1654	23.4807	24.5737	24.5413	20.37	13.3735	22.9757	10.065
1345	00:20:25	19.5415		15.6944	17.6929	27.3268	18.5475	13.8754	17.0784	25.6844	17.1319	21.3536	25.8108	17.129	22.8738	12.7686	28.959	11.1954
1350	00:20:30	19.3749		16.4036	16.3494	26.7212	23.8867	21.1473	19.8162	22.3764	19.1121	18.3989	21.246	15.6893	21.3312	12.4506	24.6398	11.0549
1355	00:20:35	19.8045		18.0745	18.6364	24.3903	22.0577	14.1864	19.5577	23.2965	17.0207	20.1592	31.7975	14.8648	23.4393	12.2834	22.1495	15.1534
1360	00:20:40	17.9338		20.0334	18.7526	25.7527	11.7602	13.5375	17.2301	22.6044	15.9456	18.2803	23.9471	14.8761	20.585	12.5983	20.8163	12.288
1365	00:20:45	18.8472		21.7785	16.5742	26.52	21.1344	16.1766	21.4099	19.6376	14.4118	14.4682	28.0328	14.5296	16.3532	11.2101	22.6518	17.8196
1370	00:20:50	18.551		18.2488	13.7718	26.2456	15.6528	18.6538	21.2649	21.8927	15.848	22.5072	25.7629	14.5687	16.3532	11.2669	21.4345	14.7932
1375	00:20:55	20.2896		18.2488	16.3456	29.3983	16.4264	20.4876	19.3418	17.6274	32.5139	26.563	26.2273	13.8235	16.1463	12.3541	23.7076	15.132
1380	00:21:00	18.0483		10.2654	17.6356	22.6565	16.3613	18.29	21.0797	17.3165	16.2624	31.3011	24.8406	12.7955	17.0816	10.6697	19.0373	15.132
1385
1390
1395
1400
1405
1410
1415
1420
1425
1430
1435
1440

## Sheet: VO2 20
		MW		HNMN27	ZRMX18	TNRH15	GTCH12	SIMC17	TEJN28	URLN27	GERN28	SRAN08	JOMJ03	KGMN30	GZHR26	ETPL22	WRFN10	RFMN07
0	00:00:00	#DIV/0!
5	00:00:05	#DIV/0!
10	00:00:10	0.383087			0.362574	0.293457	0.346883	0.434699		0.383353	0.428271	0.560434	0.433013	0.3961		0.380984	0.194187
15	00:00:15	0.378481			0.410808	0.422173	0.16819	0.363745	0.426197	0.362648	0.652758	0.226519	0.256748	0.594366	0.451764	0.376332	0.194171	0.392315
20	00:00:20	0.354922			0.529578	0.550349	0.240645	0.544117	0.0168374	0.336068	0.317346	0.246179	0.356334	0.509082	0.348827	0.334828	0.228195	0.410522
25	00:00:25	0.372783			0.479484	0.382339	0.313002	0.700737	0.215696	0.177789	0.326233	0.471779	0.474134	0.344756	0.430506	0.397213	0.126002	0.379293
30	00:00:30	0.440968		0.639365	0.448579	0.523082	0.388988	0.471075	0.122675	0.293149	0.69312	0.373231	0.512962	0.409301	0.430512	0.377596	0.373494	0.557384
35	00:00:35	0.412327		0.639365	0.448299	0.532686	0.560666	0.7174	0.121966	0.378853	0.327888	0.329674	0.394978	0.34528	0.315274	0.320633	0.540459	0.211484
40	00:00:40	0.345877		0.266045	0.334571	0.463363	0.469666	0.207862	0.22182	0.448243	0.125195	0.336618	0.262394	0.494356	0.397958	0.388383	0.543252	0.228432
45	00:00:45	0.356907		0.0653832	0.370122	0.387469	0.0827743	0.42128	0.737685	0.390756	0.660944	0.290757	0.350071	0.470474	0.392114	0.165849	0.250428	0.317495
50	00:00:50	0.454893		0.591923	0.498903	0.456035	0.159919	0.390869	0.750951	0.561035	0.966201	0.318172	0.36727	0.339376	0.39299	0.41315	0.270861	0.345738
55	00:00:55	0.41245		0.59193	0.408631	0.513806	0.156063	0.275003	0.642846	0.514878	0.337333	0.599365	0.351323	0.299736	0.448384	0.450344	0.163826	0.433284
60	00:01:00	0.387079		0.269287	0.439319	0.445914	0.231242	0.426137	0.555926	0.265534	0.252132	0.55402	0.355746	0.388161	0.448384	0.2743	0.501439	0.398646
65	00:01:05	0.455941		0.269287	0.366384	0.481382	0.260003	0.533868	0.550406	0.522214	0.428077	0.769255	0.381329	0.585651	0.281982	0.364013	0.730477	0.314778
70	00:01:10	0.452276		0.421701	0.365428	0.601665	0.359531	0.471116	0.430456	0.470914	0.344212	0.490982	0.423634	0.55261	0.471298	0.500229	0.424715	0.455646
75	00:01:15	0.432823		0.421701	0.482864	0.591755	0.656346	0.488437	0.446979	0.367025	0.201665	0.372966	0.491102	0.567267	0.471298	0.250754	0.424715	0.257469
80	00:01:20	0.398195		0.270792	0.377732	0.484189	0.408116	0.523885	0.404303	0.445611	0.381711	0.519652	0.486032	0.429036	0.284191	0.254703	0.528563	0.17441
85	00:01:25	0.416052		0.270792	0.402561	0.548194	0.288598	0.517926	0.3408	0.404415	0.296931	0.514762	0.673777	0.46479	0.616342	0.241584	0.411711	0.247588
90	00:01:30	0.433429		0.270797	0.393806	0.511654	0.327273	0.515657	0.332356	0.365516	0.486654	0.514782	0.660019	0.478018	0.516414	0.198032	0.547089	0.383376
95	00:01:35	0.488379		0.490254	0.673234	0.570058	0.272789	0.464052	0.515817	0.43374	0.391455	0.483212	0.674268	0.264466	0.420472	0.560176	0.711938	0.399757
100	00:01:40	0.462237		0.579577	0.724296	0.516806	0.381664	0.452206	0.506444	0.410284	0.402	0.676859	0.658462	0.368021	0.386471	0.441145	0.0370691	0.392253
105	00:01:45	0.572351		0.104086	0.555173	0.791239	0.436937	0.591865	1.00338	0.361456	0.498233	0.968621	0.799277	0.697445	0.28565	0.408295	0.580448	0.503153
110	00:01:50	0.553611		0.077409	0.48077	0.472571	0.251193	0.582005	0.868348	0.424657	0.482923	0.874926	0.753301	0.552865	0.509998	0.538683	1.04846	0.386052
115	00:01:55	0.576401		0.656211	0.525442	0.817714	0.521501	0.558203	0.40514	0.407965	0.449542	1.01897	0.82498	0.560489	0.335364	0.620594	0.574367	0.369535
120	00:02:00	0.758404		0.734475	0.723685	0.861004	0.72982	0.896981	0.706743	0.378431	0.862233	1.34894	0.894008	0.797256	0.568564	0.622799	0.708113	0.543017
125	00:02:05	0.597316		0.734489	0.488561	0.219415	0.72982	0.949697	0.402966	0.636961	0.594991	0.237082	0.845056	0.62828	0.444469	0.566225	0.599776	0.881944
130	00:02:10	0.750136		0.472258	0.761996	1.50133	0.868014	1.21317	0.912146	0.784784	0.071679	0.830919	0.318659	0.815198	0.444476	0.678648	0.572187	1.00659
135	00:02:15	0.953981		0.588845	1.20464	1.50133	1.02951	0.832818	0.969736	1.05044	0.986382	0.995318	1.03331	0.70693	0.671553	0.793114	0.945318	1.00048
140	00:02:20	0.895204		0.655787	0.787117	0.939467	0.755966	1.07017	0.760677	1.22196	0.840042	1.03579	1.02529	0.686965	0.77778	0.71868	1.15186	1.0005
145	00:02:25	0.986314		0.969971	0.687353	0.979401	0.962242	1.50826	1.16784	1.02038	1.15303	1.12949	1.14227	0.857967	0.634361	0.81319	0.820837	0.948107
150	00:02:30	1.06695		1.05749	1.13324	1.22817	0.922055	1.10224	1.25115	1.15817	1.20851	1.2231	1.21849	0.879359	0.79205	0.792881	1.28096	0.756465
155	00:02:35	1.10492		1.0575	0.788372	1.55191	0.911581	0.999846	1.25688	1.36868	1.1293	1.24596	1.39238	1.11523	0.915245	0.696569	1.15147	0.992844
160	00:02:40	1.13427		1.10136	1.13942	1.18096	0.911581	1.08057	1.29909	1.34741	0.800434	1.35699	1.72662	1.08313	0.951944	0.755119	1.26493	1.01442
165	00:02:45	1.13657		1.23307	0.850808	1.18097	0.971311	1.16225	1.20459	1.22806	1.05895	1.56078	1.4349	0.935414	0.936576	0.832061	0.995938	1.46282
170	00:02:50	1.31407		1.25727	1.39464	1.52956	0.931291	1.28925	1.51588	1.68609	1.32767	1.25722	1.77885	1.28736	0.935837	0.836673	1.43336	1.25015
175	00:02:55	1.35302		1.38523	1.32493	1.68547	1.00862	1.74576	1.58939	1.50552	1.01477	1.30996	1.55014	1.31409	1.09807	1.17062	1.29832	1.29437
180	00:03:00	1.33591		1.38445	1.28233	1.2894	1.08284	1.3034	1.51826	1.68463	1.57916	1.50102	1.5941	1.43605	1.01066	0.912765	1.80039	0.659165
185	00:03:05	1.49963		1.38445	1.54422	1.78715	1.4036	1.29933	1.64993	1.74453	1.40949	1.61328	1.75399	1.61441	0.974448	1.03672	1.75936	1.51951
190	00:03:10	1.46243		1.32557	0.952346	1.98562	1.26782	2.07247	1.41844	1.68984	1.32845	1.50326	1.76686	1.29745	1.0161	0.910164	1.6578	1.7443
195	00:03:15	1.42318		1.46809	1.50401	2.53565	0.83811	1.5726	1.72393	1.73401	1.06023	1.12592	1.82802	0.835396	1.04867	0.922806	1.95182	1.19838
200	00:03:20	1.52148		1.50802	1.43301	1.30087	1.59614	1.75895	2.08104	1.40614	1.2528	1.7654	1.8463	1.34269	1.15134	1.06421	1.62679	1.68844
205	00:03:25	1.60621		1.54031	1.52466	2.53292	1.32197	1.96506	2.04873	1.89512	1.46301	1.59555	1.6693	1.58986	1.23379	0.905725	1.84853	0.958572
210	00:03:30	1.50875		1.51601	1.0867	1.44129	1.75837	1.84404	1.89102	1.84451	1.43184	1.77124	1.86721	1.38661	1.18448	0.861692	1.86911	0.877113
215	00:03:35	1.57806		1.47183	1.69108	1.62324	1.39923	1.8372	1.71516	1.80195	1.33893	1.66489	1.95456	1.18921	1.28043	1.06803	1.78395	1.85119
220	00:03:40	1.6544		1.90949	1.43793	2.92312	1.38342	1.86307	1.75312	1.80932	1.33016	0.861355	1.98059	1.29748	1.21852	1.30322	2.26214	1.48303
225	00:03:45	1.52049		1.52367	1.28188	1.38826	1.16949	1.73759	1.83562	1.62898	1.42649	1.72086	2.59812	1.01995	1.1572	0.852461	1.98108	1.48567
230	00:03:50	1.4824		1.67644	1.18782	1.38826	1.314	1.63764	1.94849	1.43022	1.42673	1.819	1.8088	1.47191	1.20986	0.978744	1.97389	0.964272
235	00:03:55	1.68255		1.81964	1.46425	2.72607	1.36373	1.73004	1.98974	1.95433	1.2515	1.7641	2.032	1.28263	1.09646	0.905791	1.88392	1.97404
240	00:04:00	1.69985		1.77682	1.62271	2.19363	1.09666	1.8988	2.20397	1.71814	1.3746	1.71262	2.17487	1.75627	1.39954	1.21633	1.99485	1.35794
245	00:04:05	1.66828		1.81644	1.73675	2.7995	1.46487	2.03785	1.76486	1.88502	1.14778	1.59918	2.06978	1.46618	1.47386	1.05859	1.44191	1.26168
250	00:04:10	1.48453		1.76627	0.939265	2.44676	1.12786	1.46953	1.71082	1.23054	1.75697	1.59373	1.70028	1.31612	1.24473	0.91611	1.61676	1.43216
255	00:04:15	1.46403		1.834	1.22968	2.26776	1.35053	1.59551	1.6229	1.64426	1.48359	1.64641	1.786	1.39561	0.628585	0.883806	1.5305	1.06134
260	00:04:20	1.55803		1.84864	1.40642	2.11323	1.02759	1.6083	2.08318	1.8764	1.13901	1.5242	2.11999	1.18982	1.16532	1.21647	2.04054	1.0114
265	00:04:25	1.44578		1.94292	1.22114	2.35971	1.33445	1.49425	1.747	1.35916	1.28658	1.64648	1.8712	0.969691	1.43899	0.665699	1.55427	0.795215
270	00:04:30	1.41544		1.6101	1.21421	2.073	1.21645	1.3841	1.49989	1.2756	1.23603	1.51031	1.51746	1.27829	1.495	0.707033	1.58998	1.62411
275	00:04:35	1.29864		1.40195	1.26198	2.00751	1.17434	1.20661	1.63159	1.22335	0.865898	1.39648	1.36945	1.07801	1.16647	0.652046	1.82193	1.22205
280	00:04:40	1.20997		1.31785	0.993455	1.66717	1.13798	1.21251	1.60739	1.20236	1.01082	1.61535	1.23607	0.883624	1.26119	0.645044	1.48078	0.877928
285	00:04:45	1.29442		1.35799	0.908906	2.16739	1.36445	1.37407	1.4163	1.56649	1.05401	1.67362	1.15188	0.83795	1.38242	0.594052	1.54353	1.02321
290	00:04:50	1.11109		1.12525	0.943667	1.84207	0.965148	1.51602	1.23302	1.31622	0.849839	1.30918	1.43026	0.581454	1.11953	0.596938	1.24001	0.597793
295	00:04:55	0.905559		0.989286	0.822823	1.62352	0.849928	1.2006	1.12884	0.579778	0.780864	1.19154	1.03444	0.988592	0.756046	0.264368	1.14534	0.227427
300	00:05:00	0.919063		0.93345	0.783327	1.51282	0.763884	1.22061	1.11188	0.797837	0.88745	1.07772	0.923543	0.659255	1.1122	0.47494	0.879234	0.647786
305	00:05:05	0.867781		0.917716	0.414547	1.38939	0.710727	1.12532	1.19645	1.0018	0.730413	0.951974	0.897739	0.612247	0.844504	0.204701	1.26373	0.755471
310	00:05:10	0.894654		0.917716	0.732616	1.25604	0.77936	1.06164	0.982301	1.06003	0.604337	1.01864	0.852932	0.613737	0.800625	0.633093	1.05381	1.05293
315	00:05:15	0.806534		0.820338	0.472929	1.30159	0.723529	1.09563	0.805044	0.768134	0.57817	1.05007	0.825111	0.619124	0.830198	0.448292	0.962095	0.797758
320	00:05:20	0.765169		1.03271	0.628224	1.18612	0.529878	1.04889	0.716194	0.960621	0.506898	0.990213	0.773131	0.601279	0.651624	0.40736	1.01482	0.429577
325	00:05:25	0.699931		0.71265	0.953263	1.17744	0.727043	0.944861	0.64685	0.587412	0.541922	1.10582	0.611811	0.5283	0.690217	0.413344	0.85804	0
330	00:05:30	0.642464		0.650384	0.402909	1.07516	0.616005	0.672499	0.607774	0.686812	0.525742	0.927758	0.762452	0.52924	0.542309	0.333932	0.812272	0.491707
335	00:05:35	0.651052		0.650384	0.58354	1.07584	0.584158	0.81122	0.61921	0.564933	0.549696	0.805829	0.841894	0.514439	0.625942	0.365254	0.814758	0.358679
340	00:05:40	0.608283		0.624259	0.485982	0.932567	0.616709	0.793008	0.589242	0.654908	0.340253	0.730456	0.748752	0.37529	0.693282	0.355598	0.814758	0.369181
345	00:05:45	0.6244		0.630735	0.495383	0.859652	0.578056	0.630331	0.546695	0.697458	0.647629	0.852403	0.626385	0.65002	0.636118	0.390264	0.625581	0.499289
350	00:05:50	0.555742		0.728219	0.262274	0.890518	0.540518	0.597422	0.642043	0.543011	0.166531	0.698664	0.577465	0.503101	0.532953	0.349937	0.829835	0.473637
355	00:05:55	0.574311		0.766167	0.616583	0.845078	0.594916	0.615866	0.533801	0.538069	0.210027	0.738928	0.623906	0.492283	0.438449	0.332184	0.759212	0.509191
360	00:06:00	0.559292		0.686263	0.613534	0.851167	0.583726	0.616632	0.459209	0.610171	0.267932	0.573052	0.591986	0.484529	0.708686	0.312226	0.614354	0.415913
365	00:06:05	0.553633		0.597267	0.514059	0.72591	0.649216	0.611901	0.655737	0.515741	0.463366	0.650709	0.504304	0.537631	0.717447	0.31567	0.434733	0.410799
370	00:06:10	0.562465		0.47369	0.646837	0.704545	0.546461	0.656618	0.572623	0.517834	0.587374	0.643176	0.719056	0.45337	0.787707	0.30357	0.480254	0.343865
375	00:06:15	0.576002		0.47369	0.553276	0.754742	0.429477	0.810199	0.686937	0.500581	0.456939	0.571824	0.79529	0.458926	0.787708	0.379264	0.620989	0.360179
380	00:06:20	0.562293		0.540768	0.500209	0.8146	0.36805	0.791725	0.539206	0.733385	0.410934	0.60843	0.878864	0.406388	0.507576	0.320239	0.56584	0.448177
385	00:06:25	0.564567		0.496447	0.484369	0.716706	0.36005	0.811372	0.541424	0.633938	0.47114	0.701995	0.731073	0.460196	0.58439	0.365848	0.681879	0.42768
390	00:06:30	0.564609		0.408817	0.620489	0.765777	0.346941	0.753992	0.601292	0.551339	0.380299	0.795419	0.949479	0.45319	0.54018	0.315622	0.622534	0.36376
395	00:06:35	0.556862		0.408817	0.426465	0.953034	0.40242	0.535928	0.571966	0.638985	0.426255	0.743008	1.23145	0.461331	0.543816	0.358254	0.363632	0.287569
400	00:06:40	0.538077		0.558817	0.513807	0.955135	0.40479	0.54556	0.320027	0.60814	0.53307	0.691371	0.817276	0.325275	0.522917	0.426312	0.55983	0.288823
405	00:06:45	0.522964		0.401941	0.574828	0.790779	0.44769	0.5445	0.522027	0.540743	0.421943	0.702445	0.593352	0.521294	0.502679	0.431716	0.500225	0.348299
410	00:06:50	0.479317		0.401941	0.554821	0.689424	0.460903	0.546236	0.603868	0.478268	0.389728	0.447956	0.584298	0.423145	0.489686	0.32794	0.347737	0.443806
415	00:06:55	0.483485		0.48578	0.654369	0.650292	0.356367	0.55127	0.509272	0.394594	0.317125	0.655752	0.305887	0.607602	0.4903	0.396367	0.445009	0.432292
420	00:07:00	0.443795		0.596038	0.463985	0.629592	0.316917	0.646409	0.341484	0.479574	0.355692	0.451333	0.581093	0.356117	0.309888	0.319228	0.331654	0.477924
425	00:07:05	0.499075		0.483615	0.529254	0.633591	0.359229	0.612035	0.462999	0.531848	0.343672	0.737245	0.584197	0.517345	0.396719	0.390616	0.410296	0.493463
430	00:07:10	0.491473		0.444895	0.830942	0.562278	0.363707	0.605715	0.452197	0.485811	0.410528	0.459389	0.540863	0.515564	0.574451	0.300403	0.38763	0.437728
435	00:07:15	0.460356		0.444895	0.288004	0.704332	0.340791	0.5714	0.419302	0.436829	0.402383	0.62459	0.569415	0.493451	0.43122	0.300308	0.390019	0.488408
440	00:07:20	0.520702		0.494694	0.393337	0.778194	0.494303	0.608558	0.570194	0.486382	0.391103	0.579635	0.497046	0.516769	0.658134	0.267921	0.529917	0.54434
445	00:07:25	0.504966		0.494694	0.5826	0.639427	0.416662	0.514775	0.520601	0.445874	0.481726	0.516717	0.558856	0.449047	0.62382	0.286726	0.381589	0.661372
450	00:07:30	0.483195		0.361929	0.316192	0.671691	0.472129	0.631428	0.384603	0.444893	0.48078	0.520771	0.53332	0.441997	0.583632	0.231653	0.474255	0.698655
455	00:07:35	0.483163		0.565013	0.500115	0.625535	0.462876	0.668782	0.407982	0.483206	0.411939	0.449313	0.59149	0.400527	0.633038	0.218695	0.488508	0.340423
460	00:07:40	0.501623		0.522599	0.441665	0.701127	0.42097	0.5582	0.713008	0.606213	0.379018	0.503551	0.56501	0.43857	0.58033	0.297866	0.488508	0.307705
465	00:07:45	0.548001		0.522599	0.665229	0.771116	0.420061	0.708131	0.542857	0.452037	0.436574	0.592246	0.777486	0.567162	0.571726	0.304076	0.518703	0.370008
470
475
480
485
490
495
500
505
510
515
520
525
530	00:07:50	0.6159		0.676425	0.379404	0.99949	0.436789	0.656494	0.650585	0.586857	0.551991	0.557123	1.00459	0.487437	0.61856	0.377412	0.735011	0.520338
535	00:07:55	0.645748		0.595119	0.643599	0.781106	0.472271	0.768663	0.595057	0.556456	0.596687	0.610222	1.12846	0.58843	0.693998	0.366659	0.861867	0.427633
540	00:08:00	0.778999		0.485967	0.646378	1.19248	0.749024	0.961395	0.667382	0.536691	0.550145	0.866064	1.2182	0.6971	0.722915	0.700064	0.986258	0.704913
545	00:08:05	0.867028		0.72072	0.672472	1.24305	0.968412	1.09858	0.923883	1.16755	0.550145	1.02579	1.19953	0.704186	0.882325	0.477714	0.847929	0.523123
550	00:08:10	0.959136		0.720728	0.795544	0.787636	0.895547	1.04049	0.803899	1.06385	0.976637	1.02848	1.83071	1.05354	0.82178	0.667421	0.891046	1.00973
555	00:08:15	0.991645		0.820791	0.802563	0.787636	0.515247	1.14293	1.0771	1.39285	1.01732	1.06243	1.43657	1.05354	0.749517	0.838944	1.16751	1.00973
560	00:08:20	1.00652		0.781342	0.907228	0.956757	0.870267	1.47467	1.17336	1.33785	0.605835	1.23798	1.25269	1.05561	0.777692	0.764416	1.18383	0.718302
565	00:08:25	1.08377		0.96396	0.933695	0.972649	0.908283	1.47125	1.08246	1.26229	1.18685	1.29767	1.4127	0.997046	0.849324	0.892428	1.11813	0.907865
570	00:08:30	1.28549		1.00626	0.952411	2.53954	1.18928	1.53733	1.17908	1.77275	0.881501	1.34998	1.31757	1.08143	0.88705	0.929809	1.37715	1.28119
575	00:08:35	1.24534		1.20931	1.16926	1.34221	1.17698	1.71717	1.34501	1.48074	1.11977	1.25334	1.61693	1.30309	0.912381	0.609774	1.49524	0.928919
580	00:08:40	1.34179		1.20931	1.20275	1.68397	1.30241	1.51064	1.14331	1.71031	1.14212	1.4896	1.79518	1.22694	1.12219	0.709333	1.61635	1.26239
585	00:08:45	1.42313		1.24669	1.26025	2.17474	1.00504	1.85104	1.44936	1.61179	1.18242	1.648	2.03736	1.06108	0.782175	0.864189	1.77164	1.40117
590	00:08:50	1.44499		1.32894	1.03654	2.20845	1.31093	1.76214	1.77287	1.59174	1.13195	1.7994	1.73266	1.20937	1.26281	0.843837	1.77732	0.90596
595	00:08:55	1.49346		1.40942	1.12177	1.58571	1.4341	1.63123	2.05945	1.87645	1.13962	1.5067	1.97927	1.26697	1.12482	1.10977	1.91661	1.24007
600	00:09:00	1.54909		1.4456	1.56147	1.68275	1.4264	1.88133	1.94753	1.78382	1.3266	1.78339	1.78495	1.27415	1.26707	0.805317	1.71375	1.55223
605	00:09:05	1.61815		1.3744	1.16452	3.03761	1.34784	1.74367	2.04117	1.77785	1.21375	1.52653	1.98212	1.5894	1.22965	0.994682	1.86817	1.38089
610	00:09:10	1.5414		1.3744	1.54323	1.72857	1.31454	1.96322	1.5711	1.78538	1.18843	1.69694	2.19298	1.32125	1.38894	0.946753	1.9334	1.17185
615	00:09:15	1.59878		1.5008	1.11142	3.30862	1.39848	1.68204	2.08867	1.85215	1.28274	1.70959	1.8317	1.23467	0.979646	1.20013	1.81128	0.989828
620	00:09:20	1.68167		1.51003	1.6524	2.58406	1.5043	1.90353	2.15669	1.74554	1.27534	1.734	2.08619	1.38504	1.44931	0.822994	2.04328	1.37232
625	00:09:25	1.70922		1.72626	1.27929	2.6409	1.39676	1.9147	2.08515	1.78545	1.28583	2.00707	1.98378	1.32007	1.44289	1.05186	1.98684	1.73146
630	00:09:30	1.65352		1.62339	1.41845	2.60804	1.46134	1.96128	1.96604	1.8117	1.30009	1.6483	1.88465	1.42539	1.44868	1.06149	1.9384	1.24552
635	00:09:35	1.67536		1.68366	1.70234	2.27649	1.08893	1.89107	2.1011	1.78834	1.37695	1.66742	2.08754	1.38686	1.38813	1.10696	2.04059	1.54405
640	00:09:40	1.62642		1.59188	1.40866	1.93351	1.43578	1.84907	1.81057	1.87174	1.45091	1.93567	2.22756	1.47476	1.35153	0.944688	1.85804	1.25186
645	00:09:45	1.74528		1.59188	1.61605	3.44826	1.5086	1.82765	2.06195	1.72583	1.39427	1.87232	1.96049	1.44141	1.36887	1.09564	2.0136	1.25229
650	00:09:50	1.63333		1.64251	1.48759	2.94151	1.47065	1.67279	2.00202	1.57107	1.16739	1.62518	1.96896	1.33782	1.36524	0.988758	1.9902	1.26818
655	00:09:55	1.7694		1.6886	1.17052	3.22938	1.35735	1.99929	2.03859	2.11796	1.30579	2.01197	2.30154	1.431	1.46037	1.04384	2.01241	1.37237
660	00:10:00	1.78207		1.74261	1.57393	3.37739	1.59828	1.93076	2.05984	1.78621	1.31652	1.81936	2.28267	1.77312	1.21091	1.04646	2.04283	1.17022
665	00:10:05	1.84794		1.70263	1.62459	3.24909	1.58447	2.20698	2.15724	1.9002	1.65826	1.80828	1.95558	1.35037	1.62045	1.14132	2.17753	1.58207
670	00:10:10	1.52936		1.70207	0.823565	2.19227	1.28776	2.07675	1.80693	1.59999	1.44229	1.54517	1.94413	1.693	1.3528	0.645771	1.48804	1.33985
675	00:10:15	1.6282		1.70424	1.42319	2.61779	1.49418	2.05286	1.54696	1.79306	1.29595	1.40126	1.86947	1.37379	1.62091	1.06448	1.81285	1.35208
680	00:10:20	1.56811		1.50554	1.38207	2.02753	1.37314	1.99668	1.76696	1.87636	1.1965	1.87452	2.06746	1.24066	1.45161	0.887426	1.75384	1.12129
685	00:10:25	1.55247		1.54194	1.78888	2.65709	1.43666	1.49168	1.98856	1.83788	1.02069	1.93312	1.68282	1.20249	1.16715	0.651255	1.71228	1.17464
690	00:10:30	1.40423		1.39282	1.44924	2.47193	1.27903	1.57182	1.59602	1.47413	0.969268	1.42139	1.53584	1.09573	1.53606	0.583616	2.10232	0.584222
695	00:10:35	1.28998		1.43793	1.11113	2.03319	1.14227	1.48026	1.70648	1.34023	0.876243	1.6697	1.34531	1.12269	1.18655	0.565544	1.39167	0.94057
700	00:10:40	1.24739		1.32395	1.25838	1.8748	1.13386	1.41279	1.58367	1.07939	0.866879	1.63226	1.32852	0.95017	1.09271	0.597132	1.63574	0.94057
705	00:10:45	1.17158		1.35644	0.976531	1.91697	1.07091	1.50511	1.48022	0.763935	0.695043	1.59056	1.44436	0.76543	1.18434	0.778206	1.25142	0.7942
710	00:10:50	1.11097		1.25018	0.876086	1.70327	1.0264	1.32827	1.30507	1.25992	0.703678	1.33762	1.21709	0.8637	1.03615	0.777941	1.26795	0.711212
715	00:10:55	0.965165		1.131	0.909377	1.49211	0.93146	1.35528	1.0848	1.00899	0.755349	1.35068	1.04091	0.596909	0.919934	0.551792	1.04387	0.305008
720	00:11:00	0.989461		0.999858	0.7565	1.72193	0.880745	1.44287	1.02465	0.960896	0.671845	1.35578	0.845141	0.951953	0.988719	0.307932	1.42322	0.509871
725	00:11:05	0.914043		0.891858	0.624517	1.49155	0.768595	1.10825	1.10495	0.863859	0.544969	1.13661	0.912755	1.0231	0.840801	0.45695	1.30515	0.636717
730	00:11:10	0.840449		0.831428	0.549487	1.18001	0.748903	1.11505	1.03297	0.653418	0.63866	1.11734	1.05154	0.802431	0.730154	0.471039	1.0183	0.666003
735	00:11:15	0.831086		0.813779	0.481436	1.23871	0.759505	1.08176	0.969094	0.640253	0.674845	0.919887	1.10145	0.757023	0.895604	0.337089	0.998148	0.797708
740	00:11:20	0.761475		0.777782	0.590782	0.972925	0.670399	0.910425	0.780257	0.801753	0.49079	1.09664	1.12827	0.652382	0.90799	0.372569	0.746547	0.522608
745	00:11:25	0.750904		0.777748	0.663182	1.12334	0.686857	0.842025	0.674367	0.772225	0.45841	0.906446	0.996396	0.577282	0.801212	0.439023	0.973605	0.571444
750	00:11:30	0.75372		1.19833	0.581264	1.14	0.632189	0.904522	0.632856	0.818789	0.443508	0.859331	0.983614	0.619449	0.83201	0.412688	0.71874	0.528515
755	00:11:35	0.748956		0.79998	0.741191	1.0888	0.793954	0.909169	0.69781	0.787586	0.449505	1.05802	0.792426	0.608619	0.719235	0.408241	0.754407	0.625398
760	00:11:40	0.667766		0.648245	0.610211	1.11197	0.713136	0.864153	0.64342	0.697574	0.440585	0.829188	0.674572	0.52125	0.543512	0.396554	0.751312	0.570796
765	00:11:45	0.641897		0.596696	0.565515	1.03034	0.469773	0.523819	0.604534	0.834145	0.656596	0.813792	0.492394	0.621625	0.703073	0.332846	0.790086	0.593212
770	00:11:50	0.601085		0.604903	0.453513	0.952136	0.67428	0.782811	0.609909	0.628386	0.290559	0.575694	0.815779	0.546398	0.767518	0.322264	0.492213	0.499905
775	00:11:55	0.621596		0.715271	0.557741	1.0086	0.464322	0.652899	0.644544	0.603403	0.301085	0.947239	0.655864	0.518348	0.717491	0.280553	0.835763	0.420809
780	00:12:00	0.580222		0.650963	0.61357	0.949149	0.341768	0.601031	0.616778	0.437483	0.450188	0.828807	0.793384	0.435856	0.585197	0.284711	0.673426	0.441014
785	00:12:05	0.626822		0.655193	0.447959	0.955823	0.452021	0.783194	0.629265	0.53751	0.417797	0.82751	1.01309	0.523295	0.828992	0.349026	0.545106	0.436551
790	00:12:10	0.526574		0.391323	0.451693	0.902929	0.425725	0.792775	0.604576	0.479082	0.384704	0.659458	0.471325	0.411689	0.616504	0.211663	0.70611	0.389051
795	00:12:15	0.607175		0.728436	0.539042	0.865286	0.475581	0.506507	0.585103	0.581085	0.551368	0.644279	0.929185	0.47403	0.672872	0.475319	0.70611	0.373425
800	00:12:20	0.544571		0.620368	0.540835	0.936412	0.367408	0.577219	0.66146	0.562315	0.533023	0.63193	0.85574	0.459618	0.575125	0.153095	0.370724	0.32329
805	00:12:25	0.559176		0.540258	0.41295	1.0071	0.49629	0.545302	0.601512	0.543863	0.499552	0.638683	0.712655	0.534313	0.567667	0.2371	0.751116	0.299277
810	00:12:30	0.566321		0.540258	0.573915	0.996536	0.470511	0.647065	0.744693	0.534061	0.411383	0.770796	0.625029	0.447455	0.53983	0.232011	0.584708	0.376563
815	00:12:35	0.589695		0.743254	0.651113	0.742568	0.489261	0.831215	0.725513	0.493467	0.478651	0.635483	0.646486	0.4978	0.5262	0.326023	0.707897	0.350485
820	00:12:40	0.5101		0.322009	0.536289	0.831316	0.461241	0.773302	0.592013	0.562971	0.356562	0.767407	0.500412	0.457408	0.14662	0.375559	0.592896	0.3755
825	00:12:45	0.554107		0.654141	0.427175	0.849939	0.548588	0.711024	0.567325	0.600082	0.329581	0.638413	0.671972	0.446341	0.485886	0.425477	0.544738	0.410924
830	00:12:50	0.545179		0.486162	0.536469	0.823123	0.538156	0.658537	0.498119	0.663863	0.349489	0.540602	0.697143	0.435031	0.4796	0.365851	0.608335	0.497211
835	00:12:55	0.540121		0.509462	0.594564	0.809454	0.435294	0.658601	0.498119	0.451563	0.392681	0.582824	0.831398	0.490476	0.376095	0.362587	0.737643	0.371059
840	00:13:00	0.467124		0.325757	0.513412	0.760218	0.292985	0.595526	0.383809	0.511593	0.36453	0.619125	0.694618	0.444313	0.404951	0.373686	0.411125	0.311206
845	00:13:05	0.509316		0.325757	0.40543	0.818951	0.364718	0.595526	0.566897	0.637314	0.420457	0.42086	0.794228	0.515781	0.591124	0.318655	0.569768	0.29427
850	00:13:10	0.584993		0.583953	0.468987	0.711787	0.39948	0.832173	0.843178	0.641973	0.428165	0.90341	0.62767	0.472097	0.726245	0.414701	0.401351	0.319722
855	00:13:15	0.516358		0.362154	0.35821	0.657369	0.502811	0.69798	0.625134	0.518517	0.398691	0.794941	0.524485	0.428779	0.654607	0.329722	0.545442	0.346523
860	00:13:20	0.590825		0.513497	0.412388	0.737682	0.504564	0.96835	0.659593	0.708512	0.428878	0.70492	0.569551	0.594237	0.564362	0.364856	0.724267	0.406715
865	00:13:25	0.510415		0.505733	0.54673	0.661233	0.390045	0.710783	0.476051	0.503884	0.441974	0.580333	0.49872	0.450171	0.715618	0.389926	0.462472	0.322555
870	00:13:30	0.501018		0.516318	0.86306	0.678708	0.208494	0.704204	0.391683	0.453293	0.410841	0.507476	0.550897	0.521092	0.562536	0.308877	0.443324	0.394471
875	00:13:35	0.494821		0.516318	0.562706	0.658719	0.352695	0.559185	0.480295	0.445991	0.402905	0.698431	0.603077	0.430124	0.481802	0.272989	0.549131	0.407943
880	00:13:40	0.536814		0.543806	0.725297	0.691005	0.443671	0.635012	0.703426	0.457328	0.409227	0.600798	0.572539	0.543724	0.486636	0.392023	0.494675	0.353047
885	00:13:45	0.571892		0.78529	0.802455	0.848088	0.453371	0.516847	0.551941	0.515484	0.425955	0.469606	0.577108	0.645682	0.57759	0.310754	0.769137	0.329077
890
895
900
905
910
915
920
925
930
935
940
945
950	00:13:50	0.649645		0.624251	0.598731	0.872342	0.536143	0.64827	0.602012	0.735797	0.49289	0.558817	0.888918	0.939519	0.699436	0.355374	0.700309	0.491867
955	00:13:55	0.67008		0.594128	0.64507	1.06586	0.547043	0.6837	0.654911	0.679243	0.498901	0.804871	0.919948	0.77952	0.62188	0.400766	0.778291	0.377079
960	00:14:00	0.778599		0.641622	0.649932	1.23193	0.952917	0.846921	0.753179	0.630812	0.679771	0.673171	1.12167	0.690145	0.715012	0.561915	0.817117	0.712873
965	00:14:05	0.87148		0.576185	0.587847	1.0135	1.00123	0.975215	1.14905	0.757624	0.697276	0.908598	1.44527	1.08468	1.08583	0.476121	0.905627	0.408131
970	00:14:10	0.931184		0.576185	0.696301	1.32285	0.836204	1.37291	0.871768	0.572123	0.707953	1.35714	1.85807	0.907542	0.765618	0.555526	1.15943	0.408131
975	00:14:15	0.978144		0.680381	0.790958	0.939982	0.65162	1.23334	0.917198	1.8516	0.58032	1.30603	1.31137	0.905905	0.794004	0.730437	1.10795	0.871075
980	00:14:20	1.08122		0.836596	0.930168	0.940001	0.900609	1.31854	1.17892	1.23825	0.877773	1.10699	1.50418	0.938328	0.913568	0.819068	1.25762	1.4577
985	00:14:25	1.15676		0.854707	1.03569	1.33293	0.915118	1.3635	1.47542	1.45856	0.907981	1.12397	1.52209	1.10151	0.942779	0.75231	1.34631	1.21845
990	00:14:30	1.21687		1.11743	0.89797	1.1919	0.969751	1.52617	1.32995	1.24122	0.983172	1.4389	1.67667	1.09232	1.02496	0.873788	1.69643	1.19242
995	00:14:35	1.28427		1.14286	1.10829	1.77095	1.01685	1.76988	1.62238	1.67942	1.10031	1.09484	1.64271	1.24961	0.869592	0.482542	1.71635	0.997543
1000	00:14:40	1.32852		1.14285	1.28666	1.47624	1.11924	1.7333	1.50626	1.63314	0.917322	1.37539	1.66512	1.16769	1.27461	0.887729	1.77708	0.965199
1005	00:14:45	1.34321		1.28981	1.0113	1.50025	0.944935	1.60295	1.61938	1.84728	1.03614	1.59026	1.90985	1.0992	1.23142	0.814608	1.77564	0.875097
1010	00:14:50	1.43249		1.2587	1.38712	2.07439	1.18295	1.56171	1.65375	1.69148	1.05181	1.64352	1.79595	1.08401	1.27081	0.865128	1.77415	1.19181
1015	00:14:55	1.5116		1.29804	1.13761	2.43086	1.18697	1.62995	2.02783	1.76704	1.23839	1.60709	1.87322	1.42596	1.27822	0.793848	1.8372	1.14174
1020	00:15:00	1.6118		1.54631	1.27833	2.18762	1.31093	1.63033	1.89641	1.90277	1.36021	1.76454	2.2627	1.41346	1.30215	1.19411	1.86531	1.26182
1025	00:15:05	1.62954		1.3917	1.45077	2.1438	1.19049	1.82609	2.10786	1.97331	1.20506	1.72229	2.1153	1.42601	1.45209	0.974043	1.92233	1.54198
1030	00:15:10	1.50715		1.3917	1.3139	1.45704	1.23348	1.79606	1.81324	1.69949	1.23375	1.52931	2.10835	1.48225	1.40521	1.08775	2.0033	1.05241
1035	00:15:15	1.58047		1.41927	1.47481	2.40735	1.23229	1.6456	2.02036	1.67574	1.17843	1.55349	2.2492	1.31372	1.29263	1.00358	1.98148	1.25907
1040	00:15:20	1.64083		1.52023	1.51002	2.56954	1.18559	1.74305	1.98219	1.83219	1.23559	1.88257	1.87937	1.39508	1.26237	1.08629	2.20891	1.3195
1045	00:15:25	1.69233		1.57488	1.38835	2.60457	1.36841	1.70824	2.04858	2.14245	1.37437	1.79112	2.3348	1.43754	1.45435	0.93115	1.96065	1.26546
1050	00:15:30	1.65006		1.52655	1.18719	2.27076	1.30285	1.84629	2.18453	2.03519	1.47877	1.69322	2.30776	1.33537	1.64686	1.00871	1.84227	1.08466
1055	00:15:35	1.69055		1.69332	1.72742	2.46474	1.36563	1.88624	1.79212	1.79793	1.34684	1.94487	1.72216	1.43012	1.34321	1.14905	2.25715	1.43749
1060	00:15:40	1.73111		1.69419	1.54082	2.5521	1.31997	1.58053	1.91816	2.0467	1.37105	1.5567	2.6121	1.42264	1.55176	1.04998	2.04013	1.7099
1065	00:15:45	1.71739		1.45018	1.40395	2.77205	1.38	1.99722	2.08822	1.87134	1.26977	1.93901	1.99022	1.46513	1.48372	1.05316	2.14819	1.44868
1070	00:15:50	1.68153		1.58636	1.49057	2.97233	1.3328	1.53251	2.14798	1.74451	1.19203	1.89021	2.03729	1.33192	1.67471	1.18957	1.98684	1.11328
1075	00:15:55	1.70702		1.70922	1.24526	2.79652	1.20364	2.15157	1.91009	1.97048	1.44516	1.53657	2.31431	1.40715	1.46805	1.08484	2.11883	1.24367
1080	00:16:00	1.72973		1.66541	1.73963	2.82776	1.15704	2.12469	2.28563	1.8667	1.4781	1.98085	2.03999	1.63467	1.5615	0.815545	1.98314	0.785306
1085	00:16:05	1.913		1.7513	1.16577	3.04128	1.37865	2.60441	2.19739	2.01794	1.60765	1.9249	2.46406	1.80767	1.75865	1.46873	1.70428	1.8024
1090	00:16:10	1.53872		1.31647	1.30743	2.22529	1.40943	1.87288	1.44444	1.77324	1.14444	1.70738	1.9615	1.5496	1.24437	0.818325	1.80203	1.50395
1095	00:16:15	1.58441		1.75343	1.35628	2.12382	1.33174	1.91725	1.67147	2.03995	1.32217	1.72132	1.77542	1.41448	1.53612	0.989488	1.94378	0.869425
1100	00:16:20	1.64839		1.77202	1.41377	2.156	1.34787	1.55431	2.21935	1.84691	1.26565	1.98497	2.23108	1.33424	1.28614	0.984806	1.98898	1.33981
1105	00:16:25	1.53526		1.73437	1.27563	2.24008	1.21494	1.91498	1.98081	1.74478	1.10219	1.66403	1.8468	1.3052	1.21719	0.872454	1.71965	1.19577
1110	00:16:30	1.41886		1.58662	1.42388	2.19897	1.33885	1.65754	1.74107	1.68193	0.941701	1.61642	1.47495	1.16456	1.15867	0.752292	1.54777	0.997726
1115	00:16:35	1.3198		1.40717	1.25943	2.21718	0.988778	1.18872	1.48788	1.43012	0.953877	1.85624	1.53455	1.05431	1.09001	0.671092	1.8511	0.806499
1120	00:16:40	1.24489		1.33674	1.19649	1.94778	1.18628	1.52236	1.3588	1.19613	0.887442	1.75351	1.3764	0.981854	1.06765	0.389292	1.66453	0.808054
1125	00:16:45	1.13197		1.26034	1.06133	1.5981	1.07416	1.3789	1.54719	1.01255	0.848126	1.41364	1.27374	0.921408	0.993288	0.488233	1.53668	0.571836
1130	00:16:50	1.05123		1.08528	0.881948	1.3908	1.14536	1.31165	1.35644	0.907376	0.642819	1.34115	1.10983	0.865114	0.976802	0.477567	1.35549	0.92086
1135	00:16:55	1.11129		1.79069	0.843766	1.82594	1.03749	1.37716	1.39115	0.955486	0.619886	1.23731	1.15309	0.812156	1.0065	0.545155	1.41371	0.659834
1140	00:17:00	0.998207		1.00027	0.803786	1.76738	0.874779	1.29219	1.26866	0.877564	0.590434	1.19441	1.13862	0.838319	0.874156	0.559594	1.19065	0.702287
1145	00:17:05	0.915983		0.802434	0.751691	1.43925	0.719239	1.27642	1.11829	0.804117	0.713909	0.977149	1.14141	0.73091	0.847307	0.555195	1.07369	0.788754
1150	00:17:10	0.897514		0.943236	0.571871	1.52706	0.602826	1.33911	1.09735	0.724309	0.686094	1.09212	1.20703	0.805611	0.753292	0.489014	1.06381	0.559965
1155	00:17:15	0.761537		0.739225	0.719005	0.925753	0.520247	1.03699	1.04929	0.579189	0.635981	1.11154	1.07557	0.684824	0.53155	0.49645	0.836251	0.481192
1160	00:17:20	0.738803		0.659849	0.556543	1.36927	0.489192	0.985719	0.851267	0.654944	0.553931	1.05422	0.886879	0.595608	0.781572	0.301191	0.884649	0.45722
1165	00:17:25	0.705575		0.885963	0.752499	1.10815	0.622427	0.993536	0.692764	0.720607	0.56409	0.895152	0.731892	0.52074	0.708853	0.380946	0.516342	0.489662
1170	00:17:30	0.716809		0.691988	0.787822	1.10611	0.473449	1.01239	0.639974	0.770313	0.504257	0.967902	0.69871	0.563047	0.668225	0.417003	1.05384	0.397106
1175	00:17:35	0.708695		0.701351	0.524451	0.951731	0.514762	0.920316	0.607602	0.680948	0.54454	0.901637	1.01185	0.558413	0.63224	0.3895	0.75999	0.931092
1180	00:17:40	0.622523		0.679325	0.460698	0.977562	0.515759	0.923355	0.555989	0.637944	0.522564	0.865434	0.539015	0.501869	0.559034	0.460457	0.730547	0.408293
1185	00:17:45	0.620753		0.578063	0.492458	1.00011	0.575544	0.887892	0.557989	0.660478	0.420785	0.778913	1.03181	0.374062	0.530347	0.354791	0.659749	0.408293
1190	00:17:50	0.621926		0.986392	0.486046	1.00241	0.735787	0.917678	0.410138	0.711771	0.414203	0.657708	0.855001	0.374062	0.612115	0.356177	0.591025	0.21837
1195	00:17:55	0.631941		0.799123	0.303624	1.15175	0.653613	0.865397	0.541816	0.608012	0.398232	0.934071	0.607117	0.556817	0.571501	0.323658	0.854157	0.310221
1200	00:18:00	0.637416		0.682673	0.57256	1.08884	0.5286	0.832734	0.625019	0.615445	0.376651	0.927346	0.678593	0.568151	0.562581	0.297704	0.754865	0.449472
1205	00:18:05	0.601229		0.691522	0.647323	1.04427	0.423199	0.552073	0.562991	0.855601	0.287347	0.679227	0.877123	0.471848	0.498948	0.290444	0.633818	0.502708
1210	00:18:10	0.60633		0.66774	0.670676	0.964734	0.532545	0.820646	0.557701	0.790057	0.581678	0.481733	0.60759	0.536479	0.546726	0.268372	0.627936	0.440333
1215	00:18:15	0.586593		0.502067	0.706797	1.14355	0.593772	0.800353	0.504257	0.49528	0.326553	0.531244	0.813501	0.474186	0.494308	0.319778	0.720945	0.372301
1220	00:18:20	0.541465		0.460238	0.704912	0.693145	0.395334	0.786833	0.466104	0.453825	0.453568	0.512304	0.781963	0.437042	0.495115	0.295489	0.786752	0.399354
1225	00:18:25	0.53587		0.553669	0.501264	0.837851	0.425392	0.728446	0.486043	0.618809	0.516429	0.481901	0.708303	0.460681	0.528432	0.284554	0.512161	0.394115
1230	00:18:30	0.541593		0.579856	0.45815	0.78576	0.378035	0.645226	0.437366	0.54828	0.802967	0.481901	0.700649	0.448113	0.460112	0.261499	0.723164	0.412818
1235	00:18:35	0.542224		0.771911	0.501452	0.695579	0.360022	0.671443	0.508468	0.59037	0.274402	0.488559	0.796443	0.42838	0.466914	0.427834	0.683671	0.467906
1240	00:18:40	0.52976		0.550463	0.599084	0.697929	0.448664	0.632969	0.557257	0.60079	0.206973	0.598327	0.689687	0.446896	0.457293	0.407411	0.632057	0.420601
1245	00:18:45	0.531302		0.515742	0.353291	0.939851	0.415344	0.756855	0.538146	0.66218	0.419976	0.603596	0.722603	0.462447	0.513545	0.401912	0.352151	0.311885
1250	00:18:50	0.538169		0.444518	0.523399	0.852904	0.50024	0.666938	0.504258	0.621391	0.335957	0.632633	0.649558	0.480461	0.442002	0.350769	0.61007	0.457442
1255	00:18:55	0.542446		0.444518	0.44067	0.764897	0.456982	0.703807	0.455249	0.673081	0.430759	0.681746	0.539564	0.444858	0.473035	0.489164	0.538721	0.599635
1260	00:19:00	0.559775		0.467331	0.686836	0.53265	0.630735	0.66408	0.501872	0.65164	0.376853	0.823359	0.556785	0.450431	0.568671	0.138788	0.645748	0.700851
1265	00:19:05	0.503781		0.384786	0.37143	0.811739	0.490195	0.602761	0.445309	0.579559	0.354149	0.530268	0.606142	0.465258	0.50756	0.218191	0.572066	0.617298
1270	00:19:10	0.490232		0.38479	0.448181	0.732593	0.341793	0.64923	0.360148	0.569206	0.426314	0.586987	0.684112	0.438673	0.50756	0.297395	0.439676	0.486829
1275	00:19:15	0.483026		0.531919	0.487935	0.638865	0.338614	0.222058	0.548051	0.527571	0.355771	0.534088	0.745464	0.407177	0.438804	0.341225	0.690191	0.437655
1280	00:19:20	0.517631		0.438687	0.690568	0.651541	0.397538	0.468332	0.593478	0.521754	0.442004	0.657764	0.788484	0.480993	0.518165	0.311919	0.491902	0.31134
1285	00:19:25	0.488436		0.438693	0.388277	0.657722	0.446739	0.473918	0.560925	0.473166	0.51722	0.51278	0.718325	0.47307	0.45838	0.356627	0.482486	0.368214
1290	00:19:30	0.498872		0.448278	0.415807	0.686899	0.507792	0.658846	0.604727	0.486873	0.307204	0.560689	0.60121	0.468197	0.45838	0.409312	0.532734	0.33614
1295	00:19:35	0.510136		0.448278	0.615875	0.669941	0.513317	0.697478	0.486897	0.591858	0.320081	0.594799	0.568552	0.439774	0.381497	0.442654	0.500763	0.380273
1300	00:19:40	0.521767		0.688225	0.550489	0.428542	0.397088	0.670307	0.388791	0.573739	0.356426	1.02047	0.536067	0.429162	0.404896	0.375045	0.675302	0.331953
1305	00:19:45	0.480947		0.473165	0.426706	0.610794	0.413948	0.583175	0.411443	0.562156	0.4073	0.838498	0.563987	0.400072	0.485145	0.357243	0.387223	0.293345
1310	00:19:50	0.511203		0.598277	0.633847	0.968051	0.412785	0.489019	0.481923	0.538782	0.434284	0.617937	0.581838	0.403396	0.36998	0.305913	0.491232	0.340787
1315	00:19:55	0.481684		0.474281	0.614905	0.851245	0.315668	0.372659	0.47279	0.54999	0.458113	0.761818	0.632306	0.28263	0.466293	0.33527	0.390004	0.247286
1320	00:20:00	0.496192		0.474281	0.406896	0.784592	0.328667	0.521665	0.527134	0.599547	0.557724	0.737206	0.619998	0.396064	0.310768	0.342156	0.469094	0.367092
1325	00:20:05	0.504487		0.34974	0.561438	0.687523	0.349044	0.77811	0.708723	0.592912	0.4408	0.60464	0.504647	0.309898	0.477247	0.329896	0.450134	0.422548
1330	00:20:10	0.516982		0.556045	0.544061	0.717289	0.400684	0.618556	0.573206	0.547227	0.513773	0.566993	0.65692	0.354159	0.398123	0.358025	0.633154	0.316518
1335	00:20:15	0.507696		0.556045	0.364802	0.658226	0.424498	0.671036	0.55056	0.61081	0.395117	0.661085	0.624649	0.297683	0.364799	0.338694	0.581128	0.516307
1340	00:20:20	0.476711		0.455916	0.485017	0.778678	0.26586	0.203109	0.422515	0.694284	0.384777	0.546722	0.569006	0.752168	0.414534	0.377112	0.594734	0.206235
1345	00:20:25	0.474753		0.37109	0.486364	0.673483	0.363711	0.418613	0.355783	0.731377	0.382101	0.483934	0.595628	0.428904	0.467815	0.347315	0.756863	0.258318
1350	00:20:30	0.463982		0.395377	0.429018	0.655674	0.49606	0.624418	0.420639	0.632142	0.438648	0.423181	0.49035	0.376035	0.415873	0.334366	0.55811	0.269838
1355	00:20:35	0.471997		0.429336	0.507493	0.60648	0.431365	0.365436	0.444402	0.655737	0.351266	0.51427	0.765226	0.365376	0.430681	0.330961	0.481781	0.400148
1360	00:20:40	0.427832		0.446858	0.514187	0.701418	0.194486	0.390238	0.376211	0.563322	0.327695	0.493175	0.557894	0.368638	0.362174	0.340587	0.452728	0.327873
1365	00:20:45	0.465937		0.463203	0.44647	0.713764	0.450862	0.55803	0.51684	0.489347	0.294938	0.394701	0.66667	0.369097	0.312627	0.310213	0.503758	0.498542
1370	00:20:50	0.450516		0.426044	0.355047	0.658369	0.316475	0.591329	0.476268	0.553787	0.341827	0.626905	0.558665	0.378572	0.312627	0.303786	0.484372	0.373667
1375	00:20:55	0.486636		0.426044	0.380886	0.821932	0.318132	0.628741	0.428618	0.443512	0.724592	0.669796	0.551236	0.36727	0.334327	0.322089	0.540479	0.341887
1380	00:21:00	0.426438		0.262441	0.489405	0.555696	0.339731	0.533003	0.466552	0.446957	0.320448	0.709497	0.520055	0.35117	0.354134	0.288092	0.417509	0.341887
1385
1390
1395
1400
1405
1410
1415
1420
1425
1430
1435
1440

## Sheet: RR 30
		MW		HNMN27	ZRMX18	TNRH15	GTCH12	SIMC17	TEJN28	URLN27	GERN28	SRAN08	JOMJ03	KGMN30	GZHR26	ETPL22	WRFN10	RFMN07
0	00:00:00	#DIV/0!
5	00:00:05	#DIV/0!
10	00:00:10	20.174			20.13			18.75	18.98	22.76	27.81	23.8	17.96	20.83		19.23	11.49
15	00:00:15	18.9904			21.39	22.415	8.35	16.85	21.83	23.8	24.84	21.715	18.195	19.13	15.22	22.55	11.49	18.09
20	00:00:20	17.7018			14.77	19.01	8.35	19.23	22.81	20.01	21.42	20.47	18.75	13.88	15.22	20.565	20.84	12.5
25	00:00:25	16.9773		6.43	18.52	14.63	13.96	18.63	24.255	20.53	22.24	17.75	19.56	17.14	8.49	22.725	12.55	17.25
30	00:00:30	16.374		7.75	16.57	20.2	20	17.395	12.65	22.07	21.77	13.1	20.27	18	7.02	19.915	12.24	16.66
35	00:00:35	19.761		7.75	16.3	21.475	15.54	14.7	40.61	25.155	25.41	17.495	19.48	18.07	14.28	20.13	23.54	16.48
40	00:00:40	18.73		7.28	17.43	20.68	16.21	17.245	23.965	29.095	26.345	17.34	19.845	18.29	10.63	19.605	23.54	13.45
45	00:00:45	15.589		7.28	17.75	21.155	14.355	16.3	19.48	12.93	23.67	15.78	21.27	8.49	10.63	19.565	10.48	14.7
50	00:00:50	16.6123		6.89	16.805	19.1	17.24	14.49	19.04	20.62	21.95	20.045	19.18	17.75	8.84	20.97	10.03	16.235
55	00:00:55	16.156		8.62	15.87	16.66	19.35	16.805	20.345	12	22.325	24.81	18.51	13.45	7.59	19.415	12.24	14.35
60	00:01:00	16.876		8.84	19.355	13.84	15.16	16.48	16.12	28.515	22.355	24.635	16.3	10.94	7.59	20.13	17.96	14.92
65	00:01:05	16.5277		8.84	17.96	18.98	17.24	13.88	20.17	11.19	24.93	25.86	18.4	14.41	12.21	11.02	18.265	14.56
70	00:01:10	16.768		8.49	18.02	14.08	18.375	14.08	13.51	16.3	23.83	25.015	20.365	20.13	12.21	19.385	13.45	14.28
75	00:01:15	17.6293		6.88	17.64	16.495	19.1	15.39	14.01	22.085	25.425	24.84	25.39	18.955	11.19	21.04	13.45	12.55
80	00:01:20	18.0667		6.88	17.85	13.82	17.97	15	20.925	26.86	22.78	23.075	23.995	18.955	8.67	23.8	8.04	22.38
85	00:01:25	16.8399		7.53	30.1233	21.935	15.15	11.36	14.01	19.48	22.405	25.42	19.09	11.83	8.69	19.8	9.2	16.575
90	00:01:30	19.6537		8.64	35.2	21.73	10	12.44	25.015	18.51	23.07	28.37	21.89	16.21	14.49	21.89	23.07	14.28
95	00:01:35	20.1253		8.64	23.205	18.84	15.95	19.6	28.12	22.385	21.895	28.37	20.145	17.44	12.39	24.695	18.345	21.86
100	00:01:40	17.675		7.53	25.655	13.1	17.475	19.115	16.605	21.135	24.625	14.725	21.065	18.68	14.49	23.165	11.19	16.57
105	00:01:45	19.172		10.71	22.325	21.305	16.57	21.585	24.79	21.025	22.995	18.98	19.6	24.095	11.45	23.82	11.19	17.14
110	00:01:50	21.0701		17.04	20.27	22.035	20.855	22.945	20.55	27.775	28.435	24.7867	21.615	22.07	12.65	23.525	12.77	18.73
115	00:01:55	25.9494		14.805	31.74	24.39	26.335	29.41	30.9033	27.775	28.3333	36.81	23.34	22.535	17.34	23.675	28.12	23.73
120	00:02:00	23.1872		18.18	22.16	19.96	17.85	29.2733	27.155	22.52	28.305	33.38	24.805	18.75	14.52	25.975	23.155	21.82
125	00:02:05	19.088		9.83	19.73	13.21	9.4	25.535	24.005	10	27.15	30.89	10.63	19.93	14.52	25.2	23.91	22.38
130	00:02:10	20.7244		12.39	25.975	10.86	13.27	25.805	20.735	28.785	26.515	33.0467	22.08	23.76	10.34	24.75	14.21	18.345
135	00:02:15	21.4953		12.39	24.58	10.86	22.9	25.125	28.125	23.455	25.41	31.68	24.19	11.11	13.365	24.9	23.66	20.68
140	00:02:20	21.5914		9.96	28.445	9.9	21.535	26.33	22.78	27.96	30.7467	31.15	22.72	11.11	19.86	24.27	21.815	15.29
145	00:02:25	19.9453		8.72	25.34	9.86	10.9	24.49	19.23	29.19	25.94	30.61	21.595	16.745	14.42	25.43	19.86	16.85
150	00:02:30	21.8759		13.27	24.93	10.9	22.45	25.995	22.435	28.9867	24.5	30.9467	19.715	20.035	20.635	23.745	22.055	17.54
155	00:02:35	23.6839		11.02	25.995	20.685	15.62	28.2833	26.9	30.785	27.575	29.48	27.165	21.12	22.72	23.795	23.945	20.17
160	00:02:40	23.0453		11.45	24.255	9.25	22.425	25.875	26.4667	26.065	43.4	27.245	28.18	18.7	21.5433	19.885	25.94	15
165	00:02:45	24.304		13.1	25.7367	9.25	30.3	25.035	29.28	28.99	32.1967	32.16	29.4267	16.75	22.55	23.32	23.38	23.085
170	00:02:50	24.7638		11.76	27.67	13.26	22.17	26.085	29.9333	30.63	35.5833	35.325	30.395	21.39	22.985	24.72	19.7	19.85
175	00:02:55	23.7907		10.79	25.425	21.12	22.24	24.265	28.395	29.6967	36.225	24.43	33.2833	19.25	21.05	24.59	24.15	11.95
180	00:03:00	24.7659		12.09	26.285	18.4	21.92	27.12	31.32	35.04	21.075	27.0933	21.625	25.42	30.53	26.045	25.305	22.22
185	00:03:05	25.4978		11.36	27.31	26.345	15.38	23.92	34.875	31.1767	30.26	29.42	31.125	21.035	27.975	27.19	28.705	16.39
190	00:03:10	23.6174		11.45	25.065	11.58	21.695	29.97	32.4567	33.47	30.495	26.685	27.09	21.14	21.74	21.03	25.835	14.56
195	00:03:15	25.5711		12.29	30.43	24.71	28.03	27.59	31	34.015	29.98	36.1033	29.3933	14.28	24.39	25.87	22.835	12.65
200	00:03:20	25.1439		12.65	26.89	22.17	21.61	28.8733	30.36	30.06	28.665	31.7	32.44	24.83	24.86	24.125	19.965	17.96
205	00:03:25	25.9901		12.39	28.27	24.19	21.785	32.085	31.7333	32.32	34.3633	27.86	36.445	20.655	25.015	26.08	21.89	14.77
210	00:03:30	25.7299		10.34	30.1333	22.985	20.765	37.5667	33.43	37.21	34.8233	34.28	25.65	19.35	24.19	19.82	20.575	14.83
215	00:03:35	24.504		11.9	24.16	19.945	15.78	32.8967	34.52	31.77	34.1	27.795	26.72	22.71	21.05	25.7133	15.95	22.55
220	00:03:40	26.9679		11.85	26.785	24.285	23.31	34.03	33.88	34.3167	30.505	29.7567	34.65	23.345	28.7267	27.91	24.5033	16.665
225	00:03:45	26.9834		12.39	26.42	16.3	27.52	40.07	32.1633	33.8667	34.9067	32.29	29.165	22.905	24.79	26.79	28.605	16.57
230	00:03:50	26.978		13.21	29.745	23.275	21.575	35.6767	29.545	37.2433	37.685	31.26	31.205	22.635	20.635	26.58	30.52	13.88
235	00:03:55	26.992		12.87	24.05	26.75	21.655	33.13	32.15	30.01	34.04	32.6233	36.73	23.97	21.12	29.0767	32.425	14.28
240	00:04:00	27.8887		9.96	28.14	24.415	23.83	40.0733	37.18	33.1467	34.7633	25.135	34.5567	27.9	21.625	28.465	32.34	16.8
245	00:04:05	27.5618		10.75	29.81	27.52	13.45	34.8633	33.5433	39.48	36.73	34.285	31.36	24.98	14.35	26.9	33.515	21.89
250	00:04:10	30.8957		11.45	30.4433	41	26.375	44.0125	37.3067	40.7625	39.505	29.7833	35.1767	26.58	23.075	30.1567	33.3233	14.485
255	00:04:15	30.8681		12.04	39.4567	27.675	31.25	39.1867	35.1567	41.43	35.7567	30.915	32.57	29.57	27.52	26.085	37.93	16.48
260	00:04:20	30.3543		12.5	32.6	40.31	20.675	38.0433	32.5	36.5867	38.2967	29.0267	40.795	29.2367	23.225	26.03	38.15	17.34
265	00:04:25	29.5169		15.87	23.175	40.57	24.455	42.4133	35.7767	35.8767	29	32.85	29.1733	29.135	22.645	31.4733	30.495	19.845
270	00:04:30	31.3392		10.27	33.0867	33.9533	26.14	49.19	35.2567	40.8	40.0033	28.8467	31.58	29.385	24.405	32.195	35.6167	19.36
275	00:04:35	32.0284		12.76	31.9067	43.0633	28.485	42.905	37.06	37.9833	42.4325	33.07	38.3933	31.41	14.21	28.3267	38.69	19.73
280	00:04:40	29.5135		13.45	25.12	25.63	20.79	48.7525	35.1533	40.865	39.0133	28.73	29.785	28.465	26.175	27.49	33.0333	20.25
285	00:04:45	33.9297		13.04	31.645	47.05	29.7	52.95	31.9633	45.1267	39.75	33.44	30.165	31.12	34.295	27.81	43.55	17.34
290	00:04:50	33.2355		15.15	42.71	47.9875	21.74	39.0133	37.56	38.3967	42.6667	30.51	36.805	32.1467	32.92	29.5067	35.355	16.065
295	00:04:55	33.4904		13.775	29.35	54.93	25.04	45.45	35.52	41.2925	38.24	31.59	35.4867	32.425	28.87	31.105	34.2567	25.025
300	00:05:00	33.9607		18.18	38.91	38.6667	20.14	59.0325	37.7967	41.9333	40.9575	30.7367	28.78	31.2733	37.8733	29.5233	32.2667	23.34
305	00:05:05	26.4826		15.07	23.625	29.7133	22.705	43.2075	25.66	32.6567	30.01	37.0133	20.765	20.13	35.2933	24.96	13.88	22.55
310	00:05:10	23.1588		13.04	23.005	27.545	25.425	42.6167	14.85	26.11	33.28	20.765	24.725	20.53	15	24.49	19.35	16.65
315	00:05:15	24.4782		13.1	20.4	36.2767	25.785	29.6633	18.63	22.05	40.8	25.155	28.4933	18.86	26.895	25.26	16.705	19.1
320	00:05:20	22.6108		11.32	24.47	32.04	26.56	25.485	12.76	28.0667	35.06	24.395	28.18	21.12	22.5	11.81	22.685	12.71
325	00:05:25	21.8789		13.04	17.14	26.185	21.125	25.25	14.15	28.9433	39.195	16.66	29.41	20.93	24.69	20.335	14.92	16.21
330	00:05:30	21.1061		14.67	19.055	26.455	16.04	14.63	17.24	28.735	28.83	18.05	27.4667	21.735	22.385	22.38	22.97	15.95
335	00:05:35	22.5039		12.98	22.335	29.3367	23.93	29.1867	12.19	28.465	36.77	18.86	25	21.9	22.05	17.97	22.505	14.08
340	00:05:40	22.3673		13.21	22.72	29.71	25.86	24.39	10.63	29.4333	36.1733	27.24	24.6733	22.38	16.265	22.635	17.85	12.34
345	00:05:45	22.6979		11.32	23.8433	27.27	27.3433	23.2	10.34	29.705	36.8067	25.635	26.78	19.86	23.09	23.93	18.635	12.71
350	00:05:50	22.1649		11.32	19.86	20.955	28.98	22.76	14.7	28.6633	36.15	26.515	28.095	18.02	19.86	24.215	19.73	12.65
355	00:05:55	22.0473		9.28	24.79	30.33	25.105	24.4	12.82	27.19	33.71	26.26	22.05	19.48	23.185	23.615	12.29	16.205
360	00:06:00	21.127		10.03	21.935	23.77	28.03	20.835	19.6	28.555	23.395	22.795	23.8	23.535	23.775	22.81	9.34	14.7
365	00:06:05	21.6874		7.71	21.825	22.195	22.92	26.62	10.45	27.645	32.8667	17.85	23.715	21.425	23.35	24	16.66	26.08
370	00:06:10	19.3358		7.71	14.56	31.605	28.7467	10.98	10.9	18.29	30	19.665	27.47	21.38	14.08	22.985	20.395	11.27
375	00:06:15	21.091		10.23	17.49	25.64	28.07	23.43	11.27	30.61	22.34	21.31	25.77	23.91	26.26	21.825	16.21	12
380	00:06:20	20.026		12.875	18.07	22.52	30	20.775	10.86	20.02	30.11	24.32	25.75	20.54	16.875	21.9	15.175	10.6
385	00:06:25	21.2289		12.875	16.48	25.785	28.17	27.95	11.71	27.4967	35.8367	13.88	22.825	12.93	20.27	21.545	21.12	19.56
390	00:06:30	20.6799		10.41	18.15	21.45	24.34	20.065	10.75	25.585	37.6933	24.845	24.5	13.88	21.08	21.5	16.39	19.56
395	00:06:35	21.8567		8.72	24.01	24.225	33.22	20.68	20.79	26.785	34.29	25.905	23.36	17.01	19.23	22.05	19.785	7.79
400	00:06:40	22.0523		10.9	19.355	28.445	26.275	23.075	22.755	26.1	21.19	19.005	23.385	20.135	22.55	22.02	20.765	24.83
405	00:06:45	20.1549		12.04	14.77	20.755	22.35	26.5767	20.665	24.58	31.8267	24.79	17.14	14.28	19.43	20.74	11.32	21.06
410	00:06:50	22.1279		13.33	19.23	20.735	25.855	26.58	13.04	26.08	33.365	26.8733	23.525	20.13	16.21	21.655	22.675	22.635
415	00:06:55	20.0192		8.06	17.255	25.75	24.06	28.18	12.98	17.93	28.3833	26.495	24.095	19.73	14.08	22.72	20.27	10.3
420	00:07:00	19.172		16.12	23.135	24.795	26.37	25.085	12.04	25.055	12.55	18.4	22.725	19.01	9.77	23.435	17.14	11.95
425	00:07:05	20.1709		9.77	21.615	19.955	26.4167	23.495	12.93	24.7667	20.83	19.945	21.13	18.4	18.835	22.05	27.205	15.22
430	00:07:10	19.1268		9.77	20.54	25.645	22.825	20.635	13.21	23.73	25.0967	26.715	20.575	12.04	17.44	20.83	9.67	18.18
435	00:07:15	19.3537		9.23	18.56	21.33	22.465	22.72	22.725	24.59	25.285	20.27	20.68	21.805	21.175	8.47	12.82	18.18
440	00:07:20	16.7737		7.22	18.51	19.86	25.05	10.94	12.24	24.215	16.75	22.635	19.06	21.315	18.24	10.1	14.01	11.46
445	00:07:25	17.928		7.22	20.825	19.87	18.51	12.29	12.24	21.73	23.16	24	20.4	23.645	18.24	16.75	12.6	17.44
450	00:07:30	17.9313		7.77	18.365	22.385	25.645	18.765	12	20.625	32.26	18.725	19.45	14.7	11.02	19.38	11.4	16.48
455	00:07:35	20.1183		9.9	28.91	26.135	20.025	18.63	19.9	25.6	25.025	36.66	21.41	10.94	9.09	19.6	16.04	13.91
460	00:07:40	18.1903		9.9	18.75	22.635	17.96	19.415	15.62	21.485	19.635	28.57	22.14	20.965	9.09	15.54	14.49	16.66
465	00:07:45	18.7264		7.81	18.63	16.3	20.935	19.23	16.66	24.69	29.41	31.2067	21.295	25.005	6.6	14.525	10.75	17.85
470	00:07:50	18.2381		8.45	22.765	18.55	17.69	17.16	15.22	24.07	15.71	31.8267	21.58	23.42	11.32	17.14	15.22	13.45
475	00:07:55	18.8793		8.84	20.54	20.13	17.96	21.045	13.82	21.58	27.42	26.54	20.9	22.13	16.375	18.75	14.92	12.24
480	00:08:00	18.3873		8.84	20.065	24.53	17.24	20.97	16.3	22.73	22.765	11.85	18.745	22.755	18.63	21.975	13.495	14.92
485	00:08:05	20.363		6.07	23.175	22.9	8.95	20.405	22.38	24	31.97	19.525	24.59	23.81	21.17	21.58	20.4	14.52
490	00:08:10	20.6046		6.07	20.425	25.01	20.77	21.6	13.555	25	31.49	31.7033	21.365	23.81	17.85	21.42	19	10
495	00:08:15	20.0331		10.67	22.69	17.85	24.66	22.065	16.66	27.785	33.7067	21.42	21.975	14.795	15.495	22.635	12.87	15.22
500	00:08:20	20.5212		10.67	19.48	21.515	23.085	22.67	17.14	23.26	29.645	26.9433	21.995	20.135	16.66	21.97	11.53	21.12
505	00:08:25	21.763		7.57	21.19	19.865	23.435	24.49	18.395	28.215	28.61	33.24	22.385	24.01	17.64	21.7	18.51	17.19
510	00:08:30	20.421		7.57	24.62	20.54	22.055	23.81	23.83	25.55	18.785	25.97	21.975	22.05	15.745	22.84	15.595	15.38
515	00:08:35	20.9834		6.78	27.75	18.35	24.505	18.07	23.385	24.9833	25.585	28.2133	22.985	22.7	14.92	20.825	15.22	20.48
520	00:08:40	20.7963		9.06	20.12	24.095	24.535	14.35	25.155	24.695	29.91	23.175	21.58	21.735	12.93	24.87	16.57	19.165
525	00:08:45	22.2613		17.04	27.435	27.7	25.005	17.375	23.34	26.15	25.19	33.975	23.105	24.995	12.19	15.78	18.07	16.57
530	00:08:50	22.2509		17.85	25.565	23.43	30.455	23.135	23.82	13.88	31.2867	21.465	24.9	28.6367	18.24	21.43	13.1	16.57
535	00:08:55	25.2068		15.695	22.3	23.7633	19.63	30.395	30.9567	24.55	36.5433	39.6133	27.91	24.96	18.29	21.1	25.34	17.055
540	00:09:00	27.7766		22.9	30.4633	27.455	44.57	32.0933	27.405	21.695	24.2	27.635	25.65	29.67	23.525	25.86	31.6667	21.86
545	00:09:05	25.5989		8.31	36.1633	30.4	33.225	33.5667	28.045	24.065	26.44	32.08	15.54	34.3533	20.585	18.115	30.115	12.98
550	00:09:10	25.8966		12.29	23.89	31.68	21.59	28.235	23.845	30.455	38.96	35.1333	24.77	23.62	26.9	20.54	30.5	16.04
555	00:09:15	26.7028		12.76	30.24	30.515	28.3	27.06	26.665	31.6933	25.6833	32.195	29.5	19.55	31.555	21.89	34.105	18.83
560	00:09:20	24.7146		15.38	27.46	24.11	21.82	26.3133	26.4433	29.61	29.24	28.94	29.28	19.075	24.74	22.57	31.3867	14.35
565	00:09:25	25.9698		12.44	28.08	25.3933	21.865	25.98	29.7	31.1533	36.4575	31.125	29.7733	22.55	23.26	25.245	28.455	18.07
570	00:09:30	26.043		11.02	29.055	25.82	21.695	27.04	23.6	31.195	34.88	30.61	32.79	26.4833	28.01	25.73	28.7667	13.95
575	00:09:35	26.8488		10.63	33.3267	29.935	15.7	31.56	32.44	31.95	33.2533	29.2667	31.21	23.8	32.475	23.755	28.66	14.77
580	00:09:40	26.8096		10.52	29.705	28.335	22.555	34.5233	23.06	32.78	36.0033	30.76	32.0333	21.765	27.6367	28.8267	25.57	18.07
585	00:09:45	26.9708		10.83	30.99	23.56	28.03	36.6467	25.205	33.16	31.9933	33.43	29.41	22.88	27.77	26.31	28.0467	16.3
590	00:09:50	26.0991		11.85	27.975	27.285	21.2	32.63	23.27	32.1333	34.8433	31.8267	28.57	21.645	26.6033	25	32.375	14.28
595	00:09:55	26.958		11.95	32.3767	29.0367	21.95	33.8967	27.67	31.4033	37.04	28.435	28.2533	22.955	25.73	27.215	31.4033	15.055
600	00:10:00	28.8983		12.65	27.92	34.34	22.355	34.17	29.4633	32.29	34.59	31.0333	35.2267	26.78	36.08	30.31	33.6667	12.6
605	00:10:05	28.5742		14.63	26.365	27.49	15.62	36.94	38.025	35.6233	33.0867	31.075	34.7633	28.435	27.405	24.69	35.365	19.1
610	00:10:10	29.7256		14.35	28.7267	34.29	21.28	40.02	32.5833	35.0367	34.99	28.0667	33.7167	24.485	36.5433	26.33	35.32	20.145
615	00:10:15	31.5131		17.875	35.52	46.4533	28.3	40.91	31.85	34.39	37.7233	30.155	29.28	29.8967	31.49	26.08	33.4133	19.36
620	00:10:20	30.7476		13.51	26.19	41.0333	26.395	41.4033	33.97	33.7867	38.47	30.91	38.49	26.725	32.99	21.61	32.98	22.75
625	00:10:25	32.0612		14.15	42.51	49.8975	28.9367	38.5667	30.785	30.805	34.4067	26.925	39.0333	27.115	28.6867	31.15	36.85	21.1
630	00:10:30	31.4813		18.4	36.3267	41.655	24.345	36.0833	34.7033	34.09	39.44	32.6133	33.88	29.5933	24.75	29.7333	34.2267	22.38
635	00:10:35	32.2187		12.98	27.02	52.9425	16.48	39.4333	33.1167	34.7867	42.4533	35.47	38.9	29.85	34.22	28.305	35.4733	21.85
640	00:10:40	30.4814		15.575	33.88	43.04	20.85	38.2533	36.0233	34.7533	31.1	31.3	35.26	29.1367	30.17	23.26	40.86	13.76
645	00:10:45	32.9382		14.35	31.78	47.8675	37.98	33.6667	31.445	37.74	40.76	32.7433	38.0767	31.63	26.54	29.9867	37.5967	21.91
650	00:10:50	33.4361		14.28	41.95	68.398	25.695	39.025	32.4433	39.51	39.6	30.175	40.9775	25.995	24.165	26.97	32.0733	20.285
655	00:10:55	33.1426		16.57	33.5167	49.81	30.1967	36.6367	35.2967	40.48	39.9375	32.53	31.735	27.83	27.91	31.25	39.12	24.32
660	00:11:00	32.6294		14.39	36.6967	42.7075	33.105	40.6767	37.44	39.9833	38.96	34.6133	36.8333	19.86	22.79	30.86	35.7	24.825
665	00:11:05	32.6209		14.15	34.07		26.845	47.165	42.47	42.5975	44.3467	31	39.26	28.4933	24.975	29.725	26.84	24.755
670	00:11:10	35.579		13.57	39.8833		45.45	53.0725	39.8967	47.925	39.93	29.1333	40.5833	35.07	14.28	30.28	44.9067	24.125
675	00:11:15	33.6201		13.82	31.05			49.3925	36.5067	39.9967	42.4167	32.795	40.0967	32.47	35.71	27.635	32.9167	22.255
680	00:11:20	35.0362		13.1	40.06			44.5667	36.3	40.0933	44.2775	30.2067	43.975	34.77	26.635	30.5433	46.1033	24.84
685	00:11:25	34.0933		13.27	27.785			47.3125	36.74	42.785	35.9	34.97	42.0833	30.2933	33.8733	30.765	41.825	25.61
690	00:11:30	35.1018		15.155	34.4633			55.585	37.7267	40.78	37.9733	38.585	35.6667	33.8667	30.305	30.6733	37.0833	28.46
695	00:11:35	34.8817		13.95	38.3967			51.3	37.94	47.8825	35.48	32.9667	42.1967	30.15	33.8	31.49	30.635	27.275
700	00:11:40	34.3528		15.78	34.56			38.2233	37.13	51.4875	45.3033	32.4333	39.39	37.4033	35.275	25.135	28.27	26.195
705	00:11:45	37.6722		17.065	39.2933			44.4167	37.48	58.01	44.05	35.7667	37.6633	36.4133	49.75	28.73	33.86	27.24
710	00:11:50	37.9402		17.24	35.035			45.0225	40.04	47.5325	44.5725	34.5867	46.865	40.135	44.7433	30.66	42.005	24.785
715	00:11:55	37.7601		19.475	51.93			40.53	38.55	47.3475	41.89	32.745	45.76	36.67	49.19	32.83	38.0933	15.87
720	00:12:00	37.2095		20.27	27.89			51.856	42.45	45.2025	46.345	33.5267	52.78	37.86	36.6933	32.4033	26.49	29.9567
725	00:12:05	29.3631		17.245	28.9133	31.35	22.2433	48.3667	33.48	33.62	30.635	27.12	26.595	25.485	39.8233	29.745	20.825	25
730	00:12:10	28.0834		14.77	28.46	38.4333	26.935	25.325	20.155	30.15	36.8233	33.97	31.0767	27.24	37.7267	27.7767	21.89	20.52
735	00:12:15	28.3526		14.7	29.2867	34.92	29.245	33.48	19.73	29.8867	35.48	33.525	31.58	25.55	30.455	26.08	22.72	28.65
740	00:12:20	26.3434		13.39	33.6	33.8767	32.6933	31.72	24.9	32.67	30.77	20.635	34.4867	15.3	30.31	16.705	20.405	23.69
745	00:12:25	26.2899		13.04	29.46	30.0933	34.72	26.945	22.795	35.3767	23.85	19.73	30.5533	23.075	29.59	24.195	20.615	30.31
750	00:12:30	24.9447		12.19	28.54	25.605	30.25	28.665	28.575	37.9	25.505	18.57	27.025	16.94	24.165	22.55	23.29	24.4
755	00:12:35	26.359		14.15	24.32	26.44	35.0533	29.99	16.57	40.53	37.6467	23.7	30.87	20.615	21.67	18.18	30.635	25.015
760	00:12:40	26.0029		13.45	23.9	29.15	32.42	18.515	23.7167	37.4333	38.2233	27.87	28.17	21.675	24.42	22.81	20.77	27.52
765	00:12:45	25.0189		12.55	24.98	26.5433	36.4367	25.465	26.31	35.3033	35.94	16.85	26.675	21.82	23.175	22.38	24.42	16.435
770	00:12:50	23.3967		11.62	28.99	31.585	31.28	28.78	20.57	23.82	29.4	17.855	22.985	25.565	20.54	12.93	22.395	22.635
775	00:12:55	24.1301		12.09	22.945	28.9567	29.37	23.09	27.2767	28.635	39.4033	25.42	29.225	22.46	17.885	18.385	25	11.81
780	00:13:00	23.6812		12.14	24.055	29	29.81	20.255	27.35	30.5433	34	23.31	20.48	22.9	15.78	22.35	18.22	25.025
785	00:13:05	23.0543		10.63	28.8867	37.635	12.04	22.755	25.315	23.26	38.1833	17.75	28.52	16.57	23.525	21.9	13.82	25.025
790	00:13:10	22.7451		8.06	26.84	23.91	28.6133	22.685	24.85	25.695	37.7475	17.85	26.385	17.89	22.655	20.97	20.54	16.485
795	00:13:15	23.3762		11.71	24.02	25.64	26.705	23.45	19.23	29.035	37.1033	17.11	29.46	24.83	22.33	20.26	21.74	18.02
800	00:13:20	23.642		10.79	29.44	27.19	27.625	17.75	23.6867	32.4933	44.77	20.28	26.65	17.69	24.595	11.71	17.24	22.72
805	00:13:25	23.0564		10.67	27.0667	21.54	30	25.65	27.04	34.2267	26.5133	14.85	24	19.6	22.1	20.825	24.095	17.67
810	00:13:30	23.2967		10.67	28.36	22.9	25.58	26.475	24.335	35.21	24.995	21.965	24.24	20.13	19.48	20.9	25.35	18.86
815	00:13:35	24.3574		10.9	26.44	31.6733	29.67	22.96	23.235	35.63	32.505	30.41	25.2833	15.785	18.125	21.73	20.185	20.83
820	00:13:40	21.9821		9.31	25.16	33.8567	28.055	20.77	16.75	12.29	34.7967	28.9333	25.21	10.56	19.63	22.505	22.72	19.185
825	00:13:45	24.147		12.76	32.9	30.07	26.75	31.27	21.525	28.51	32.33	28.865	23.385	20.27	15.07	21.015	18.3	19.185
830	00:13:50	23.9022		8.95	28.9967	31.465	28.8	27.325	24.995	24.92	40.3767	26.21	23.345	20.325	20.83	20.18	22.755	9.06
835	00:13:55	22.5008		11.58	31.4367	30.0133	20.64	23.88	21.39	26.78	37.7067	25.105	22.22	20.695	19.485	20.54	15.7	10.34
840	00:14:00	23.137		11.81	30.24	30.61	22.78	17.14	26.33	26.99	37.725	23.67	22.475	11.95	23.905	23.25	20.485	17.695
845	00:14:05	23.241		10.48	34.735	27.7	29.42	22.54	25.39	30.175	33.24	18.07	22.23	19.1	19.605	24.01	12.19	19.73
850	00:14:10	23.3153		11.49	21.475	24.405	29.91	25.055	26.78	29.2967	38.2033	15.835	22.385	19.105	25.55	20.51	20.97	18.76
855	00:14:15	23.6719		11.49	27.9	28.675	29.6833	21.845	19.91	44.085	26.55	25.43	23.345	19.35	18.86	21.915	20.97	15.07
860	00:14:20	22.6663		9.9	26.73	23.295	28.97	23.085	16.85	25.425	39.34	28.885	24.62	18.865	20.2	17.96	18.05	17.82
865	00:14:25	22.7031		10.56	28.8	25.57	28.2233	23.62	10.52	29.0733	32.505	26.31	21.175	17.85	21.81	22.56	24.15	17.82
870	00:14:30	20.5951		9.2	26.01	25.93	13.27	26.085	10.9	26.85	33.4767	23.63	21.575	18.595	19.73	18.665	24.85	10.16
875	00:14:35	19.7461		9.2	24.965	22.805	22.83	27.4167	12.82	24.135	33.93	14.42	21.73	18.63	15.62	19.35	18.07	10.27
880	00:14:40	19.9312		7.42	22.92	23.11	25.42	37.91	12.76	24.395	37.2833	17.14	22.845	17.725	12.04	10.79	18.07	9.14
885	00:14:45	19.7603		13.055	18.955	21.975	22.885	23.43	14.42	25.335	33.22	24.36	22.61	23.09	13.63	20.03	7.46	11.95
890	00:14:50	20.14		13.39	25.29	22.435	17.04	20.49	11.23	26.09	34.77	28.035	22.635	13.82	17.04	17.34	12.36	20.135
895	00:14:55	21.3941		13.39	28.59	25.21	20.47	16.21	11.81	25.9	36.2767	26.785	21.92	20	11.27	21.12	17.44	24.52
900	00:15:00	20.9317		6.6	22.955	15.95	23.43	22.96	19.515	27.77	35.67	19.475	19.73	10.06	20.08	22.35	21.12	26.31
905	00:15:05	21.714		9.55	25.705	24.19	20.06	17.585	21.525	19.4	37.5	31.29	24.1	17.24	22.805	21.98	10.06	22.72
910	00:15:10	21.0107		9.55	27.5367	21.525	25.7633	19.6	18.86	24.7	27.79	27.7	23.11	20.83	17.34	22.22	13.39	15.245
915	00:15:15	22.2237		7.77	35.445	20.4	24.605	19.195	20.65	25.76	34.3967	29.3733	24.195	19.91	19.93	13.33	14.49	23.905
920	00:15:20	21.9139		16.79	20.83	22.055	26.905	22.55	24.61	25.21	36.6933	13.51	21.73	23.25	22.16	24.975	11.49	15.95
925	00:15:25	22.519		16.48	20.68	21.99	23.04	19.55	21.73	27.7967	36.5533	18.98	23.34	24.195	23.545	22.3	14.08	23.525
930	00:15:30	21.5679		14.42	19.455	19.48	30.24	21.42	20.605	26.1	35.5733	20.13	22.57	19.125	21.58	22.15	13.395	17.275
935	00:15:35	20.1757		16.21	23.93	17.35	27.325	19.82	15.7	13.57	26.405	19.345	22.46	16.39	16.365	20.68	22.385	24.7
940	00:15:40	23.9289		18.75	29.84	20.2	24.38	23.63	22.09	23.285	34.0533	26.32	22.04	24.905	17.24	23.17	26.31	22.72
945	00:15:45	23.1799		18.29	29.545	19.6	29.5333	24.49	18.4	29.41	24.98	20.62	26.85	26.615	18.49	20.765	16.655	23.455
950	00:15:50	23.2549		16.69	24.625	26.345	27.275	17.125	22.655	20.54	25.385	23.63	27.98	26.2633	23.585	21.36	28.885	16.48
955	00:15:55	27.7236		17.75	36.3667	26.125	19.885	25.96	32.7033	34.9033	33.395	33.7167	25.6333	26.31	26.44	24.205	22.105	30.355
960	00:16:00	28.797		19.455	33.3067	17.945	27.165	34.55	32.44	25.68	33.0367	42.1667	30.61	25.05	27.15	26.055	30.24	27.105
965	00:16:05	25.6902		10.75	27.49	31.105	37.2333	45.1033	31.3833	29.455	15.15	30.7633	14.01	21.51	25.26	24.18	31.51	10.45
970	00:16:10	26.2419		12.87	25.615	25.865	25.92	36.8433	29.4133	29.21	36.2067	32.295	23.625	21.27	23.21	26.37	28.165	16.75
975	00:16:15	27.9574		12.71	33.7467	24.865	27.77	39.5275	30.345	32.745	32.5233	34.97	26.385	23.275	30	25.105	28.2533	17.14
980	00:16:20	27.5258		13.1	39.68	30.6067	21.12	39.4533	28.885	30.8667	40.9	30.03	27.755	21.04	24.015	24.805	28.63	12
985	00:16:25	26.9096		21.42	38.9567	16.39	20.905	36.3467	31.2467	31.0867	40.47	34.535	25.7033	14.92	21.325	27.4733	28.235	14.63
990	00:16:30	28.3612		13.75	32.03	30.0567	22.085	38.4667	33.6233	32.14	37.1033	30.1633	29.61	19.535	32.265	29.3	30.66	14.63
995	00:16:35	28.5164		20.83	35.35	24.975	15.3	44.8767	32.6	32.6567	33.9133	26.79	29.82	26.245	30.46	25.54	29.23	19.16
1000	00:16:40	29.81		17.19	29.845	31.87	22.26	47.7175	30.64	35	38.7175	33.16	32.865	23.525	31.25	28.195	25.815	19.1
1005	00:16:45	28.2304		15.22	27.52	23.715	28.57	43.3125	30.5033	33.4533	43.12	29.11	24.22	22.67	20.74	28.22	32.9867	20.095
1010	00:16:50	28.1507		14.77	29.3033	23.12	21.365	35.3533	29.055	34.8567	39.8833	31.0333	35.25	24.505	28.65	25.135	36.22	13.76
1015	00:16:55	29.4783		18.39	30.45	29.6067	21.36	35.8767	30.5067	35.75	41.44	30.86	34.1533	24.555	24.7	26.54	37.5867	20.4
1020	00:17:00	29.7947		20.68	36.7933	24.915	22.21	42.0267	31.465	34.075	40.9333	23.135	35.69	26.545	24.525	25.58	32.6867	25.66
1025	00:17:05	28.8942		13.88	32.9133	28.51	16.39	42.3125	32.1533	33.89	40.47	36.2967	34.62	28.9067	12.98	31.0767	35.0633	13.95
1030	00:17:10	32.0866		15.475	31.985	30.02	21.26	50.145	36.3367	38.53	40.9275	30.0333	32.77	30.545	29.3267	30.775	40.56	22.61
1035	00:17:15	31.4426		14.63	30.85	35.31	26.31	39.0067	37.5167	34.9567	42.0267	29.84	37.8233	31.6267	29.595	29.9	33.6167	18.63
1040	00:17:20	32.4724		13.39	32.7	38.99	21.84	40.7433	36.9467	35.34	39.8425	32.83	34.195	31.63	39.2	27.245	35.2533	26.94
1045	00:17:25	33.6908		18.75	43.6133	46.85	22.275	42.8	33.0767	35.2067	40.9567	30.49	40.4925	34.1167	40.89	27.77	28.595	19.48
1050	00:17:30	33.4818		13.54	36.84	39.26	22.15	46.1633	40.545	34.5333	43.1267	37.3675	37.94	34.56	34.375	26.4167	35.04	20.37
1055	00:17:35	32.263		19.6	37.4933	42.9325	15	43.2525	35.45	36.7633	30.31	29.26	41.1267	33.7467		30.305	35.9567	20.485
1060	00:17:40	34.6002		14.49	39.0767	59.1775	23.5	44.92	35.3725	37.8333	43.2767	36.2533	33.75	32.7767		32.7033	37.1233	14.15
1065	00:17:45	35.6186		16.515	27.72	48.68	49.19	52.8175	33.935	39.6867	40.385	26.095	36.895	35.3733		33.74	36.6033	21.025
1070	00:17:50	36.3605		15.46	37.7867	59.57	24.6	45.91	33.6233	41.0575	40.9167	35.9567	43.2733	40.98		31.0233	35.82	23.07
1075	00:17:55	37.9753		15.38	45.8867	60.8425	22.215	49.575	37.48	47.0525	41.4833	38.33	40.0175	47.05		25.045	36.15	25.1467
1080	00:18:00	38.9862		15.775	54.6367	59.715	12.24	54.19	39.695	49.8025	44.935	36.3133	41.5033			32.6	38.88	26.535
1085	00:18:05	41.0292		18.07	48.27	57.02		57.4025	39.4533	52.19	47.9667	29.11	41.815			32.3933	41.64	27.02
1090	00:18:10	37.4667		15.87	35.82			63.748	38.0367	52.4975	42.5875	32.4667	44.59			29.635	41.4825	15.4
1095	00:18:15	36.6028		16.07	36.7567			52.58	36.5533	55.852	42.06	23.69	45.19			28.7867	40.1167	24.975
1100	00:18:20	37.8657		14.92	38.2033			52.63	36.97	60.254	43.2067	35.5	44.795			33.77	31.8833	24.39
1105	00:18:25	37.1745		17.44	39.6067			51.1525	36.39	61.012	45.845	32.0533	31.805			31.2433	38.5667	23.805
1110	00:18:30	40.3199		16.99	55.33			37.2467	47.1267	63.228	45.44	35.7133	44.4925			33.8267	40.65	23.475
1115	00:18:35	40.154		19.1	41.6767			42.35	40.135	69.7467	48.34	35.15	43.5			36.9033	51.6425	13.15
1120	00:18:40	39.3434		20.865	41.57			48.605	35.6567	71.336	51.92	33.8367	30.215			34.0567	37.9367	26.78
1125	00:18:45	39.1424		19.485	51.7825			49.665	38.14	78.9114	48.4525	23.99	41.28			31	34.04	13.82
1130	00:18:50	39.5365		21.71	26.975				39.3433	78.7557	50.3175	32.845	50.102			30.4733	54.6133	10.23
1135	00:18:55	41.0532		18.63	54.5933				42.07	73.8683	45.3325	25.12	49.215			35.02	43.7133	22.97
1140	00:19:00	39.1717		26.58	39.4167				45.5225	71.058	53.6433	29.845	45.535			36.2633	33.0233	10.83
1145	00:19:05	33.1564		17.31	34.23	47.6175	26.1	48.0275	32.9	46.5125	38.225	27.245	23.02	31.445	35.33	30.765	25.565	33.0533
1150	00:19:10	30.9123		17.96	32.975	43.08	24.345	49.86	26.2433	46.2667	38.9	26.815	31.83	19.335	31.2	29.9	20.57	24.405
1155	00:19:15	27.3782		17.66	25.9333	34.735	25.21	41.31	18.86	40.58	38.3975	19.97	30.7967	19.1	26.3	26.03	22.72	23.07
1160	00:19:20	27.0557		18.63	33.17	35.9267	29.94	37.0033	26.1467	32.29	35.3333	18.86	29.385	18.52	27.66	24.505	18.985	19.48
1165	00:19:25	26.3393		20.275	36.9033	27.105	29.035	33.4767	23.47	41.265	35.795	18.035	24.225	14.15	27.71	23.62	20.365	19.66
1170	00:19:30	27.1657		20.68	31.5733	32.6133	26.485	31.06	37.1367	42.89	25.135	23.025	31.5167	18.65	28.13	21.48	21.89	15.22
1175	00:19:35	28.5169		16.39	32.63	34.66	29.75	27.8	37.905	42.8	26.435	30.5767	35.4967	18.4	28.485	21.47	20.35	24.605
1180	00:19:40	25.1938		12.65	32.265	32.3933	12.5	28.2667	30.3767	39.1	25.875	19.73	35.53	18.53	27.19	24.595	23.685	15.22
1185	00:19:45	24.9207		11.49	29.96	29.225	32.79	30.165	33.1667	38.1	20.165	26.7033	22.92	19.86	25.465	26.08	14.15	13.57
1190	00:19:50	24.8772		11.27	24.015	29.41	32.97	21.06	29.725	32.4133	30.815	28.865	29.725	18.615	26.66	20.975	20.035	16.605
1195	00:19:55	26.3814		13.82	31.85	29.04	32.1433	29.56	26.97	33.65	35.8633	31.95	25.265	19.29	23.505	19.895	28.84	14.08
1200	00:20:00	27.054		12.55	28.945	32.435	27.275	27.7967	27.7633	45.0567	43.8	24.425	26.16	21.42	20.94	18.4	26.0733	22.77
1205	00:20:05	25.7291		12.6	28.4767	20.615	30.13	30.66	33.15	47.915	44.32	21.115	28.71	15.7	18.635	23.8	13.63	16.48
1210	00:20:10	26.2463		13.63	26.65	24.605	25.51	28.17	36.23	49.42	53.57	20.83	25.995	14.195	19.86	15.82	19.73	19.48
1215	00:20:15	25.1311		10.56	31.59	30.115	27.02	26.44	32.3767	42.81	34.895	20.185	21.38	18.86	24.7	23.905	15.845	16.285
1220	00:20:20	26.2549		13.21	30.185	31.8333	31.56	24.2667	29.125	39.94	43.99	16.3	25.43	18.63	25.4533	23.62	21.695	18.585
1225	00:20:25	24.6531		11.4	21.075	31.585	26.095	29.225	26.78	32.8267	32.83	15.22	25.26	15.46	22.05	22.885	31.605	25.5
1230	00:20:30	21.3309		11.53	27.0267	25.5033	25.25	28.945	16.095	35.1833	26	16.805	23.63	12.925	11.76	22.38	22.72	14.21
1235	00:20:35	22.4913		12.6	27.455	29.345	26.545	23.275	12.44	31.19	29.12	29.64	24.31	19.86	20.9	14.08	18.32	18.29
1240	00:20:40	24.1236		16.75	34.7367	24.18	26.185	19.085	24.07	39.2633	31.1933	27.6	24.59	20.47	22.56	13.39	21.245	16.535
1245	00:20:45	25.8851		14.7	30.685	29.715	29.3	34.0633	13.88	48.4325	43.215	23.035	15.185	19.335	24.035	15.23	23.865	23.6
1250	00:20:50	23.0584		12	33.51	30.4033	17.345	33.945	10.48	44.2825	16.48	24.39	22.22	21.73	23.525	11.58	11.85	32.135
1255	00:20:55	22.3657		15.87	23.24	34.085	18.98	28.305	11.76	41.79	34.955	20.865	21.04	20.685	18.4	17.44	14.56	13.51
1260	00:21:00	21.6304		11.02	28.39	23.165	20.22	17.82	9.8	27.9433	37.0375	21.585	21.505	21.05	19.215	22.815	15.87	27.02
1265	00:21:05	23.4754		9.58	21.75	28.85	23.07	27.58	14.15	36.3	41.9667	32.02	22.035	12.44	25.995	23.075	21.08	12.24
1270	00:21:10	22.7978		10.34	31.41	23.83	22.46	25.005	11.71	35.2367	43.2633	29.69	21.5	14.21	15.54	22.465	28.1167	7.19
1275	00:21:15	22.6202		12.29	26.155	26.01	20.83	29.83	13.51	36.8233	32.97	18.33	23.25	19.355	16.085	22.735	26.78	14.35
1280	00:21:20	23.5288		17.14	21.7	24.78	23.16	28.98	21.33	34.8367	35.35	32.79	22.055	15.95	16.48	23.745	17.595	17.04
1285	00:21:25	21.7678		12.04	22.02	24.66	22.635	31.6633	13.15	31.33	31.25	26.0133	18.81	18.815	13.04	24.19	14.08	22.82
1290	00:21:30	21.2748		11.85	28.02	24.61	19.7	30.61	20.68	34.2567	15.375	26.715	21.58	19.23	9.03	25.465	20	12
1295	00:21:35	23.2923		12.29	25.86	28.5	25.105	24.45	12	31.81	30.275	25.335	23.8	21.815	23.51	24.49	17.115	23.03
1300	00:21:40	23.5283		16.12	21.53	22.38	23.71	30.155	10.3	37.21	22.765	28.195	21.12	18.695	24.11	24.295	25.675	26.665
1305	00:21:45	22.2266		11.81	22.085	23.7	25.105	24.025	11.71	12.87	34.4533	40.485	21.5	15.87	23.105	22.725	25.665	18.29
1310	00:21:50	21.7408		9.74	24.61	33.62	26.09	21.57	13.27	14.35	41.2867	33.495	20.2	13.82	15.95	25.115	14.92	18.075
1315	00:21:55	20.9143		9.74	23.71	26.1	25.64	24.49	14.21	23.99	41.335	25.64	20.13	20.975	11.11	16.12	7.93	22.595
1320	00:22:00	20.1257		9.43	21.66	26.09	24.505	24.94	14.21	30.485	28.355	10.63	20.61	20.4	12.55	21.995	7.93	28.095
1325	00:22:05	19.4886		9.17	23.5	21.655	27.025	21.335	14.03	29.7733	33.15	16.85	22.24	14.445	10.86	18.885	9.55	19.86
1330	00:22:10	17.8987		14.42	22.48	22.01	19.5	12	21.27	30.61	8.59	20.85	22.815	17.44	10.67	22.925	13.95	8.95
1335	00:22:15	18.9711		9.52	25.025	23.45	22.55	21.675	13.21	31.8867	18.86	14.7	24.69	18.905	12	21.89	14.205	12
1340	00:22:20	22.7733		19.715	25.225	24.49	23.81	23.14	15.805	44.5233	28.4767	16.35	24.535	24.19	12.19	22.22	23.89	13.04
1345	00:22:25	23.6928		18.51	26.185	23.44	40.5667	22.38	15.805	33.5	32.14	15.22	23.19	19.33	12.04	21.915	20.83	30.34
1350	00:22:30	20.8878		15.62	20.95	22.715	24.78	22.385	10.1	29.385	33.1567	21.835	20.94	21.58	11.81	22.56	13.76	21.74
1355	00:22:35	20.7094		11.49	23.63	23.35	19.86	18.1	17.37	29.6067	33.565	17.34	22.05	16.95	13.21	22.295	19.29	22.535
1360	00:22:40	20.2179		13.51	21.73	19.35	20.81	16.75	13.15	27.645	27.6833	18.785	22.225	18.18	18.07	23.545	19.785	22.05
1365	00:22:45	21.3483		10.63	21.125	18.575	25.57	24.995	18.215	26.095	31.33	31.57	22.905	11.53	14.01	24.205	14.85	24.62
1370	00:22:50	21.5317		9.77	24.705	25.13	24.295	23.165	12.04	27.1367	38.305	25.2333	21.28	17.725	15.265	23.165	16.85	18.91
1375	00:22:55	22.4547		10.83	23.72	30.475	24.8	21.655	23.625	29.855	34.335	15	22.385	20.93	13.27	23.27	18.36	24.31
1380	00:23:00	23.1513		10.83	24.19	28.93	26.545	24.215	16.85	23.355	32.4	21.41	21.655	22.38	21.83	22.22	21.89	28.57
1385	00:23:05	21.9222		6.47	24.82	20.17	21.89	23.525	19.86	31.3467	36.4367	22.165	21.27	24.975	23.62	21.73	12.39	18.165
1390	00:23:10	21.6446		12.19	24.205	22.3	21.82	17.96	17.09	26.905	31.3033	23.975	20.235	24.975	17.44	23.82	18.07	22.38
1395	00:23:15	19.3917		12.44	16.57	17.54	23.39	18.005	24.39	29.67	16.12	25.225	21.29	12.68	12.985	25.225	18.8	16.545
1400	00:23:20	20.5494		8.72	23.84	22.51	21.01	19.86	19.66	28.0067	16.75	29.015	23.72	17.85	13.76	23.745	23.25	16.545
1405	00:23:25	20.4296		11.27	34.375	21.275	23.275	23.82	22.74	28.99	8.24	11.36	23.9	18.085	15.15	27.0267	8.24	28.6967
1410	00:23:30	19.9203		11.27	22.395	22.42	26.15	22.15	13.45	28.435	8.24	22.11	22.225	20.54	13.27	23.345	22.125	20.68
1415	00:23:35	21.6607		13.485	26.545	22.22	25.21	24.19	18.125	26.285	22.22	26.905	22.22	20.345	15.95	22.55	20.27	18.39
1420	00:23:40	21.0068		12.5	25.12	24.195	25.35	15.56	23.25	25.8967	30.045	26.8	20.065	21.27	14.28	23.43	9.9	17.44
1425	00:23:45	19.815		9.86	22.815	22.04	22.335	22.05	9.74	24.645	33.3467	22.755	20.56	16.46	11.76	23.8933	16.94	18.025
1430	00:23:50	21.7422		9.86	23.615	22.81	22.595	20.72	20.415	26.11	35.0433	25.635	19.6	24.195	16.365	22.9	15.22	21.05
1435	00:23:55	21.0457		10.13	22.23	22.065	22.72	21.47	23.385	27.04	34.2233	31.1867	20.51	15.87	15.46	22.905	11.11	15.38
1440	00:24:00	21.7852		7.73	23.975	27.19	23.125	15.87	23.485	27.95	33.4133	26.65	19.93	20.34	17.49	23.09	19.6	16.94

## Sheet: VT 30
		MW		HNMN27	ZRMX18	TNRH15	GTCH12	SIMC17	TEJN28	URLN27	GERN28	SRAN08	JOMJ03	KGMN30	GZHR26	ETPL22	WRFN10	RFMN07
0	00:00:00	#DIV/0!
5	00:00:05	#DIV/0!
10	00:00:10	0.78115			0.998			0.876	0.555	0.7775	0.355	0.643	0.94	0.472		0.521	1.674
15	00:00:15	0.900643			0.9375	0.4725	2.593	0.983	1.072	0.55	0.531	0.7325	0.836	0.525	0.513	0.527	1.674	0.6625
20	00:00:20	0.854786			0.406	0.782	2.593	0.701	0.7305	0.5135	0.733	0.7625	0.746	1.174	0.513	0.5135	0.701	1.098
25	00:00:25	0.937533		2.976	0.63	0.913	0.3185	0.757	0.6895	0.77	0.64	1.091	0.7615	1.014	0.916	0.515	1.344	0.7275
30	00:00:30	0.8694		0.728	0.586	0.686	0.323	0.6105	2.203	0.6765	0.612	1.369	0.729	0.899	1.183	0.565	1.117	0.754
35	00:00:35	0.693578		0.728	0.568	0.6855	0.755	0.898	0.514667	0.424	0.5515	0.9815	0.7925	0.619	0.929	0.45	0.6	0.907
40	00:00:40	0.7302		0.797	0.668	0.615	0.418	0.863	0.7555	0.465	0.4595	1.057	0.748	0.749	1.394	0.479	0.6	0.885
45	00:00:45	1.01863		0.797	0.948	0.591	0.682	0.897	1.089	1.948	0.5765	1.127	0.658	2.247	1.394	0.467	1.11	0.748
50	00:00:50	0.9402		1.032	1.4975	0.672	0.888	0.9	1.333	0.6295	0.7185	0.7075	0.883	0.486	1.498	0.702	1.406	0.75
55	00:00:55	1.07537		1.868	0.662	0.769	0.821	0.6815	1.2925	3.462	0.658	0.459	0.957	0.532	1.788	0.6255	0.615	0.94
60	00:01:00	0.911233		0.649	1.076	0.9705	1.352	0.837	1.405	0.315	0.658	0.652	0.929	1.175	1.788	0.696	0.347	0.819
65	00:01:05	0.918267		0.649	0.888	0.691	0.443	1.014	0.926	0.757	0.557	0.6595	1.025	1.1935	0.9805	2.078	0.8615	1.051
70	00:01:10	0.959733		2.109	0.801	0.844	0.495	0.829	1.93	0.606	0.622	0.4975	0.8945	0.575	0.9805	0.551	1.141	1.5205
75	00:01:15	0.897467		1.811	0.983	0.7405	0.534	0.681	1.725	0.614	0.579	0.5525	0.7035	0.928	1.139	0.6015	1.141	0.729
80	00:01:20	0.908067		1.811	1.307	0.912	0.51	0.582	1.0025	0.6505	0.6115	0.5535	0.784	0.928	1.477	0.696	1.387	0.409
85	00:01:25	1.05252		1.266	0.553333	0.629	0.635	1.347	1.577	0.6965	0.644	0.612	1.177	1.7905	1.469	0.683	1.943	0.7655
90	00:01:30	0.898622		1.662	0.5765	0.697	1.061	1.187	0.8065	0.59	0.539	0.745333	1.091	1.248	1.017	0.777	0.95	0.532
95	00:01:35	0.832722		1.662	1.0785	0.754	0.547	0.772	0.883	0.409	0.6905	0.745333	0.906	0.775	1.181	0.806	0.8295	0.452
100	00:01:40	1.08153		1.418	1.2185	0.996	0.6795	0.7465	1.777	0.4895	0.8305	1.7095	0.9645	0.9845	0.841	0.848	1.815	0.905
105	00:01:45	1.02983		0.676	1.5575	0.6575	0.725	0.882	0.991	0.6875	1.7185	1.008	1.179	0.8535	1.148	0.63	1.815	0.919
110	00:01:50	1.03546		1.548	1.8215	0.5025	0.6645	0.89	1.332	0.9445	0.537	0.708333	0.6485	0.93	1.066	0.686	1.93	1.323
115	00:01:55	0.718533		1.1235	0.709	0.827	0.7765	0.528	0.506333	0.9445	0.409667	0.645	0.847	0.9165	0.598	0.779	0.5845	0.5835
120	00:02:00	1.02277		1.414	1.346	0.8855	1.567	0.926333	0.82	0.6535	0.6485	0.592667	1.0005	1.506	0.884	0.7305	1.1965	1.1705
125	00:02:05	0.959433		1.128	1.2465	1.115	1.128	0.889	1.3295	0.77	0.6105	0.839	0.808	1.2315	0.884	0.7385	0.737	0.937
130	00:02:10	1.25222		2.12	1.2525	1.675	2.064	0.821	1.354	0.66	0.668	0.780333	1.0405	1.093	1.368	0.6845	1.663	1.5395
135	00:02:15	1.25557		2.12	1.147	1.675	0.86	0.9905	1.0615	1.0245	0.4905	0.8005	1.268	2.313	1.694	0.883	1.271	1.235
140	00:02:20	1.32112		2.074	1.166	1.429	1.68	0.908	1.6115	0.904	0.701	0.716333	1.192	2.313	1.421	0.7815	1.5575	1.362
145	00:02:25	1.49917		2.151	1.202	1.737	2.957	0.966	2.071	0.793	0.9295	1.205	1.2985	1.911	1.552	0.8405	1.349	1.525
150	00:02:30	1.41373		2.133	1.369	1.963	1.5445	1.0575	1.272	1.237	1.0215	1.18	1.4395	1.487	1.1755	0.987	1.4985	1.841
155	00:02:35	1.48547		2.235	1.6195	1.23	2.249	0.976	1.3125	1.171	1.468	1.103	1.5215	1.576	1.5	1.107	1.4165	1.797
160	00:02:40	1.5262		1.808	1.4945	1.925	1.7335	1.104	1.66533	1.2855	0.930667	1.426	1.4345	1.807	1.33	1.3825	1.2955	2.271
165	00:02:45	1.3334		1.812	1.58333	1.925	1.129	1.15	1.3535	1.429	1.117	0.983667	1.338	1.656	0.891	0.97	1.6025	1.061
170	00:02:50	1.47607		2.269	1.4	1.953	1.5805	1.105	1.43233	1.2185	1.15367	0.824	1.434	1.5515	1.3385	0.8775	1.9705	2.033
175	00:02:55	1.57266		2.61	1.6525	1.441	1.2695	1.1635	1.482	1.57467	1.1285	1.2955	1.27967	1.79	1.469	1.2115	1.4975	2.725
180	00:03:00	1.43867		2.713	1.568	1.6935	1.899	1.083	1.44633	1.0685	1.373	1.09133	1.3695	1.191	1.04033	0.9345	1.54	1.569
185	00:03:05	1.55938		2.898	1.6305	1.591	2.393	1.1525	1.478	1.28933	1.22433	1.2265	1.66	1.662	1.062	0.9815	1.2235	1.9185
190	00:03:10	1.70492		2.44	2.3465	1.873	1.987	1.1275	1.62667	1.37367	1.193	1.5825	1.584	1.5235	1.603	1.246	1.5875	2.48
195	00:03:15	1.68292		2.751	1.61367	1.3725	1.253	1.3075	1.63267	1.27	1.173	1.07667	1.51233	2.744	1.489	0.858	1.8245	3.366
200	00:03:20	1.56083		2.376	1.7765	1.85	1.797	1.25	1.774	1.433	1.2235	1.137	1.47	1.2915	1.377	1.1025	1.9785	1.576
205	00:03:25	1.57064		2.81	1.6865	1.576	1.849	1.2085	1.512	1.31467	1.09767	1.39	1.21775	1.6075	1.415	1.012	1.736	2.127
210	00:03:30	1.77656		3.188	1.76367	1.7105	2.218	1.031	1.609	1.219	1.12233	1.31133	1.9915	1.71	1.619	1.6115	2.126	2.4175
215	00:03:35	1.63961		2.75	1.799	1.6275	2.098	1.179	1.321	1.51167	1.13267	1.3855	1.4865	1.6575	1.5155	0.954333	2.444	1.732
220	00:03:40	1.73049		2.871	1.633	1.697	1.8715	1.14767	1.47767	1.32667	1.893	1.43233	1.542	1.736	1.33667	1.0885	2.18633	2.718
225	00:03:45	1.70783		3.007	1.5965	2.3	1.43	0.957333	1.66567	1.403	1.029	1.329	2.199	1.6135	1.696	1.0525	1.988	2.351
230	00:03:50	1.68065		2.365	2.0945	1.4625	2.097	1.15267	1.6205	1.34367	1.00075	1.32567	1.246	1.588	1.6555	1.281	1.777	3.2
235	00:03:55	1.77614		3.109	1.8235	1.831	2.059	1.13767	1.651	1.692	1.295	1.45133	1.63967	1.664	1.751	1.16	1.802	2.576
240	00:04:00	1.74041		3.342	1.82267	1.9245	1.891	1.05767	1.742	1.50833	1.60067	1.7705	1.29367	1.373	1.7605	1.0175	1.79167	2.2105
245	00:04:05	1.70432		3.589	1.6905	1.89133	2.165	1.21667	1.80667	1.243	0.908667	1.2305	1.5975	1.521	1.972	0.9995	1.8635	1.87
250	00:04:10	1.66361		3.345	1.79333	1.313	1.9685	0.9845	1.62267	1.252	1.0325	1.42467	1.49333	1.584	1.8375	1.07633	1.73733	2.4895
255	00:04:15	1.63281		2.873	1.80467	1.7005	1.68	1.14367	1.72533	1.32167	1.19033	1.63	1.487	1.323	1.698	1.042	1.654	2.219
260	00:04:20	1.6712		2.735	1.96	1.402	2.386	1.17067	1.702	1.25733	1.009	1.40733	1.2655	1.39767	1.8835	1.089	1.594	2.809
265	00:04:25	1.64846		2.281	2.0045	1.562	2.129	1.12533	1.82033	1.35067	1.17	1.1655	1.613	1.3115	1.869	1.014	1.998	2.313
270	00:04:30	1.70854		3.736	1.89533	1.57967	2.1195	0.98325	1.807	1.15633	1.32633	1.416	1.511	1.33	1.9295	1.0125	1.69267	2.133
275	00:04:35	1.68909		3.108	2.236	1.51967	1.849	1.07375	1.78533	1.25567	1.062	1.381	1.45633	1.23867	2.118	1.19333	1.72167	2.338
280	00:04:40	1.63842		3.065	1.737	1.7055	2.237	0.91775	1.649	1.16525	1.09167	1.44267	1.4795	1.395	1.8385	1.086	1.698	2.0685
285	00:04:45	1.51941		3.063	2.106	1.03933	1.845	0.8705	1.77567	1.006	1.017	1.2775	1.6215	1.30867	1.684	0.99	1.51	1.677
290	00:04:50	1.61144		3.022	1.9515	1.2285	1.93	1.13933	1.72033	1.28233	0.902333	1.46033	1.6575	1.20467	1.737	0.994333	1.908	2.0335
295	00:04:55	1.58714		3.117	1.8755	1.354	1.8725	1.01275	1.87267	1.09375	1.53767	1.335	1.44167	1.2995	1.8125	0.9215	1.82267	1.4385
300	00:05:00	1.48178		2.589	1.851	1.314	1.9295	0.9455	1.831	1.01933	1.04	1.27167	1.608	1.36267	1.126	0.992667	1.73033	1.616
305	00:05:05	2.14841		3.252	2.5045	2.353	2.875	1.31325	2.898	1.22533	2.312	0.980667	2.9685	2.599	1.82533	1.0315	3.221	0.867
310	00:05:10	1.85892		3.474	1.866	2.416	1.8535	1.36367	2.235	1.355	1.18567	2.0345	1.6095	2.083	1.524	1.081	2.055	1.748
315	00:05:15	2.05209		2.998	2.244	1.95333	2.2735	2.039	2.6735	1.447	1.46133	1.439	1.93667	2.4665	1.84	1.135	3.1505	1.724
320	00:05:20	2.26046		3.911	2.4255	1.95133	2.419	1.924	2.833	1.67933	1.45867	1.3675	1.8945	1.697	2.0215	2.257	2.6315	3.436
325	00:05:25	2.14779		3.001	2.65	2.149	2.062	1.9655	3.159	1.24833	1.0985	2.161	1.6075	1.9135	2.404	1.0415	4.019	1.737
330	00:05:30	2.11727		2.8305	2.7945	2.4585	1.675	1.971	2.653	1.312	2.047	1.887	1.815	2	2.3885	0.875	2.677	2.375
335	00:05:35	2.11301		3.049	2.4925	2.13	2.106	1.922	3.232	1.3355	1.36767	1.458	1.995	2.028	2.032	1.1645	2.405	2.978
340	00:05:40	2.0197		2.83	2.398	2.2025	1.9705	1.909	3.012	1.35067	1.22667	1.75667	1.642	2.032	2.483	0.7805	2.455	2.247
345	00:05:45	1.95297		2.776	2.54533	1.8875	1.881	1.873	2.955	1.0545	1.10667	1.4035	1.7505	2.0445	2.146	0.7345	2.5945	2.542
350	00:05:50	2.07559		2.776	3.066	1.832	1.777	1.951	2.651	1.08967	1.06067	1.4965	1.576	2.1295	2.076	0.8955	3.077	3.68
355	00:05:55	1.8942		3.11	1.6605	1.987	1.9565	1.583	2.775	1.0445	1.0855	1.411	1.904	1.972	2.134	0.8665	2.937	1.9865
360	00:06:00	1.7867		2.952	1.9925	2.4745	1.9955	1.67	2.004	0.987	1.1325	1.411	1.534	1.7125	1.856	0.862	2.772	1.445
365	00:06:05	1.81033		3.66	2.186	1.5095	1.9795	1.374	2.936	0.903	0.974	1.394	1.372	1.6475	1.9215	0.77	3.575	0.953
370	00:06:10	2.00203		3.66	2.629	1.928	1.57367	2.207	3.016	1.654	1.151	1.2925	1.34333	1.494	2.422	0.728	2.505	2.427
375	00:06:15	1.78573		2.921	1.594	1.995	1.5225	1.629	2.676	0.341	2.0935	1.242	1.2015	1.56	1.892	0.8425	2.46	2.816
380	00:06:20	1.6659		1.832	1.929	1.8375	1.36667	1.5305	3.022	1.2155	0.832333	1.3415	1.3835	1.65	1.6855	0.723	2.5215	2.118
385	00:06:25	1.66692		1.832	1.608	1.853	1.144	1.3675	3.28	0.641667	0.813667	2.57	1.3015	2.73	1.985	0.6875	1.846	1.344
390	00:06:30	1.60612		2.888	1.647	1.729	1.4965	1.6915	2.702	0.821	0.808333	1.284	1.1045	1.446	1.941	0.674	2.515	1.344
395	00:06:35	1.58757		2.443	1.603	1.7485	1.313	1.526	1.5405	0.8485	0.7425	1.252	1.254	1.815	2.031	0.659	1.9585	3.079
400	00:06:40	1.3267		2.4	1.638	1.4125	1.161	1.3095	1.1045	0.8825	1.1655	1.104	1.077	1.489	1.654	0.674	1.9215	0.9075
405	00:06:45	1.47501		1.521	2.955	1.6895	1.1405	1.22433	1.6545	1.0875	0.796333	0.967	1.322	1.821	1.957	0.7425	1.83	1.417
410	00:06:50	1.29003		2.001	1.359	1.274	1.299	1.139	2.69	0.788	0.7745	1.028	0.9895	1.2135	2.306	0.6505	0.9595	0.879
415	00:06:55	1.51666		3.348	1.659	0.995	1.4895	1.188	2.361	1.166	0.904333	0.9855	1.03	1.24	2.482	0.6895	1.335	1.877
420	00:07:00	1.32473		1.372	1.4875	1.0145	1.136	1.19	2.263	0.8575	1.002	1.329	1.2415	1.0825	2.006	0.7125	1.568	1.609
425	00:07:05	1.3401		2.047	1.5525	1.669	1.40033	1.205	2.258	0.715667	1.218	1.057	1.271	1.116	1.5825	0.603	1.0605	1.346
430	00:07:10	1.43634		2.047	1.547	1.139	1.473	1.193	2.037	0.6965	0.761667	0.71	1.203	2.292	1.736	0.667	2.935	1.108
435	00:07:15	1.3314		1.98	1.799	1.421	1.0515	0.981	0.9765	0.6665	0.6885	1.039	1.17	0.816	1.639	2.403	2.232	1.108
440	00:07:20	1.40257		2.499	1.449	1.381	0.861	1.301	2.051	0.6375	1.037	0.8485	1.1535	1.062	1.6985	0.913	2.117	2.0295
445	00:07:25	1.30293		2.499	1.389	1.2755	0.981	1.706	2.004	0.619	0.6535	0.881	1.001	1.1945	1.6985	0.589	2.054	0.999
450	00:07:30	1.39646		2.494	2.388	1.267	1.0175	1.106	1.865	0.587	0.453333	0.9175	1.1235	1.02	2.341	0.689	2.472	1.206
455	00:07:35	1.23326		1.753	0.7635	0.9975	1.4385	1.085	1.2115	0.433	0.694	0.689333	1.109	1.894	2.479	0.772	1.674	1.5055
460	00:07:40	1.24443		1.753	1.416	1.1515	0.901	1.041	1.756	0.5145	0.6035	0.8925	0.9555	1.591	2.479	1.072	1.609	0.931
465	00:07:45	1.27994		2.09	1.534	1.159	0.8625	0.958	1.197	0.5695	0.908	0.672667	1.0815	0.921	2.748	0.931	2.529	1.038
470	00:07:50	1.33656		2.228	1.3385	1.3325	1.5655	1.191	1.616	0.585	2.0205	0.634333	1.091	0.846	1.989	0.297	2.101	1.213
475	00:07:55	1.25163		2.123	1.358	1.125	1.08	1.011	1.759	0.586	0.289	1.032	1.046	1.1965	1.4415	0.3905	1.69	2.647
480	00:08:00	1.25891		2.123	1.4275	1.01467	1.284	0.933	1.523	0.665	0.501	2.843	1.086	0.837	1.276	0.516	1.6015	1.253
485	00:08:05	1.03783		2.638	1.149	1.013	1.177	0.9435	1.064	0.6765	0.614	0.8685	0.941	0.9135	1.3075	0.535	0.861	0.866
490	00:08:10	1.16847		2.638	1.2845	0.952	0.8675	0.943	1.7315	0.6685	0.725333	0.481667	1.002	0.9135	1.884	0.518	1.1425	1.775
495	00:08:15	1.19867		1.864	1.343	1.309	1.124	0.895	2.076	0.724	0.616	0.719	0.9975	1.593	1.988	0.5895	1.583	0.559
500	00:08:20	1.02494		1.814	0.885	1.0705	0.9095	0.8715	1.797	0.558	0.577	0.548667	1.0335	0.9965	1.635	0.635	1.747	0.296
505	00:08:25	1.0107		2.452	1.431	1.1605	0.898	0.874	1.384	0.5375	0.5815	0.452	0.952	0.8595	1.516	0.529	0.745	0.7885
510	00:08:30	1.04577		2.452	1.2535	1.085	0.7665	0.788	1.039	0.6345	0.567	0.737	0.988	0.791	1.4895	0.4825	1.325	1.288
515	00:08:35	0.975911		2.18	1.2945	1.1575	0.8615	0.969	0.725	0.612667	0.461	0.61	0.9015	0.7935	1.329	0.461	1.563	0.7195
520	00:08:40	1.07103		1.695	1.9035	1.0045	0.922	1.21	0.9585	0.6115	0.58	0.7575	1.073	0.8505	1.63	0.558	1.385	0.9265
525	00:08:45	0.9764		1.108	1.243	1.1615	1.1705	0.913	1.019	0.6565	0.8725	0.5085	1.169	0.8995	1.51	0.671	1.14	0.604
530	00:08:50	1.1916		1.009	1.5005	1.128	0.823	0.8715	1.242	2.34	0.880333	0.8535	0.9235	0.988667	0.9595	0.7625	2.988	0.604
535	00:08:55	1.04413		1.6735	1.49	1.13133	1.129	0.767	0.841667	0.49	0.634667	0.558333	1.0445	1.116	1.652	0.5375	0.7975	1.799
540	00:09:00	1.0011		1.081	1.066	1.1275	0.974333	0.847	0.949	0.5495	0.954	1.0985	1.088	1.272	1.0415	1.01	1.16967	0.7885
545	00:09:05	1.23671		2.102	1.15967	1.007	1.4075	0.783333	1.2	0.917	1.069	0.948333	1.648	0.917333	1.376	1.337	1.2295	1.449
550	00:09:10	1.26087		2.038	1.455	1.032	1.8985	0.9495	1.295	0.723	0.686	0.800667	1.2565	1.456	1.3165	0.866	1.29733	1.843
555	00:09:15	1.30156		2.521	1.5385	0.96	1.291	0.966	1.374	0.955333	0.902333	0.797	1.26567	1.68	1.261	1.1005	1.058	1.853
560	00:09:20	1.4475		1.906	1.72	1.515	1.73	1.06033	1.22067	1.0735	1.6055	1.03767	1.3995	1.5515	1.508	1.1395	1.39233	1.853
565	00:09:25	1.38645		2.216	1.63067	1.35233	1.5745	1.082	1.567	0.94	0.91875	1.004	1.317	1.438	1.62	0.972	1.4935	1.671
570	00:09:30	1.45026		2.54	1.412	1.381	1.7755	1.2015	1.62533	1.333	0.7885	1.0285	1.206	1.47767	1.27933	0.9905	1.479	2.236
575	00:09:35	1.5388		2.911	1.74967	1.5685	2.358	1.30833	1.3805	1.27667	0.973333	1.13433	1.35667	1.573	1.046	0.9805	1.7325	1.733
580	00:09:40	1.58251		3.03	1.713	1.5895	1.962	1.156	1.7945	1.14233	0.873	1.079	1.489	1.6765	1.34767	0.971667	1.9715	1.942
585	00:09:45	1.5407		2.817	1.78733	1.907	1.353	1.08167	1.4655	1.414	1.256	1.0985	1.481	1.7505	1.405	0.894	1.947	1.453
590	00:09:50	1.66604		2.587	2.2415	1.712	1.9395	1.195	1.985	1.375	1.032	1.223	1.412	1.8565	1.57667	1.1985	1.731	1.926
595	00:09:55	1.63388		2.645	1.702	1.77667	1.9395	1.12367	2.0075	1.21933	1.11567	1.3005	1.60933	1.6925	1.4995	1.0335	1.821	2.0225
600	00:10:00	1.55814		2.379	1.619	1.793	1.8575	1.212	1.694	1.2435	1.062	1.19867	1.43667	1.2725	1.17767	1.05067	1.791	2.585
605	00:10:05	1.73401		2.535	2.3415	1.59867	2.55	1.19633	1.6725	1.299	1.28533	1.2085	1.42033	1.3865	1.544	1.215	1.8205	2.937
610	00:10:10	1.59721		2.472	1.87967	1.60167	1.942	1.09	1.74033	1.40233	1.02933	1.367	1.60667	1.5885	1.37667	1.1185	1.625	2.1185
615	00:10:15	1.49558		2.2785	1.81067	1.38833	1.684	1.11275	1.74467	1.23433	1.10567	1.213	1.4445	1.27267	1.258	1.0195	1.81467	2.0525
620	00:10:20	1.63443		2.937	2.1795	1.25667	1.6955	1.07167	1.762	1.43267	1.24233	1.27733	1.54133	1.3535	1.3535	1.5575	1.878	1.978
625	00:10:25	1.63882		2.537	1.824	1.552	1.80133	1.164	1.9685	1.457	1.59433	1.6375	1.483	1.5315	1.41733	0.931	1.79533	1.8885
630	00:10:30	1.63398		2.566	1.79733	1.54975	2.426	1.22533	1.88	1.486	1.13033	1.374	1.49233	1.34667	1.651	1.00767	1.76133	1.816
635	00:10:35	1.55721		2.856	1.9085	1.3245	2.253	1.197	1.69033	1.375	1.04967	1.063	1.35467	1.409	1.2255	1.032	1.85	1.77
640	00:10:40	1.66921		2.764	2.01467	1.434	1.9125	1.11633	1.60667	1.44633	1.12633	1.5235	1.497	1.45967	1.63967	1.3525	1.601	2.544
645	00:10:45	1.58433		2.666	1.986	1.30575	1.6655	1.28433	1.6945	1.26067	1.23467	1.26367	1.56633	1.239	1.663	1.048	1.89	1.9975
650	00:10:50	1.65635		2.878	2.1425	1.0238	1.934	1.2255	1.81233	1.24475	1.32467	1.0555	1.45625	1.4615	1.799	1.1725	1.908	2.407
655	00:10:55	1.616		2.245	2.07233	1.34067	2.06567	1.30133	1.73967	1.234	1.1625	1.41867	1.517	1.61	1.828	1.09667	1.677	1.9315
660	00:11:00	1.61407		2.7975	1.954	1.40175	1.5075	1.22167	1.83567	1.329	1.151	1.281	1.58233	1.491	2.0375	1.0585	1.99267	1.57
665	00:11:05	1.70773		3.001	2.246		2.0055	1.0835	1.79533	1.261	0.986333	1.51	1.5115	1.741	1.959	1.025	1.9245	1.8585
670	00:11:10	1.53311		3.291	1.79033		0.73	1.01325	1.71267	1.107	1.17575	1.31	1.481	1.203	1.955	1.03933	1.71567	1.9395
675	00:11:15	1.64945		2.733	1.995			0.994	1.84767	1.313	1.03567	1.4165	1.482	1.3695	2.038	1.2295	2.12	1.869
680	00:11:20	1.66052		2.96	2.3275			1.15233	1.86833	1.20167	1.09575	1.372	1.442	1.503	2.104	1.04367	1.572	1.9445
685	00:11:25	1.69415		3.048	2.324			1.2615	1.95267	1.15475	1.9935	1.185	1.578	1.51733	1.813	0.887	1.55075	1.7585
690	00:11:30	1.57901		2.7175	2.30233			1.00675	1.936	1.29933	1.08933	1.1585	1.442	1.30267	1.8755	1.00733	1.68633	1.7035
695	00:11:35	1.57101		2.751	2.165			0.886	1.87067	1.12525	1.295	1.247	1.51133	1.3525	1.44333	1.121	1.825	1.83
700	00:11:40	1.64865		3.39	1.94967			1.195	1.797	1.11	1.167	1.48267	1.427	1.18967	1.665	1.411	1.9145	1.734
705	00:11:45	1.54945		2.6975	1.98767			1.44033	1.76667	0.9286	1.05925	1.232	1.39967	1.135	1.6445	1.046	2.114	1.69167
710	00:11:50	1.55833		2.569	2.08			1.28325	1.702	0.97	1.09875	1.39633	1.358	1.15525	1.619	1.07867	2.1085	1.8395
715	00:11:55	1.54018		2.6175	1.87333			1.15233	1.76633	1.1205	1.33467	1.28	1.46367	1.29033	1.59833	1.034	1.58433	1.907
720	00:12:00	1.44956		2.366	2.2485			1.0162	1.794	1.02	1.07275	1.21633	0.978333	1.2525	1.74167	0.952	1.898	1.288
725	00:12:05	2.07233		3.145	2.731	2.19967	2.29567	1.41833	2.2905	1.271	2.229	2.092	2.623	2.266	1.91733	0.9465	3.018	0.642
730	00:12:10	2.06279		2.844	2.1815	2.16567	1.925	2.6665	3.041	1.4615	1.44967	1.251	1.58233	2.257	2.014	1.01167	2.7145	2.3765
735	00:12:15	1.93179		3.118	2.367	1.977	1.8665	1.862	2.6885	1.61233	1.709	1.294	1.65	2.39733	1.8765	1.099	2.366	1.09367
740	00:12:20	2.03607		2.919	2.1795	2.08167	1.745	1.86867	2.8695	1.53467	1.747	1.887	1.64233	1.971	2.26367	1.4635	2.594	1.7745
745	00:12:25	1.95668		3.387	2.12667	1.98233	1.57	2.0725	2.381	1.413	1.525	1.817	1.79367	2.4155	2.0925	0.82	2.7125	1.2415
750	00:12:30	1.97437		1.709	2.579	2.254	1.7565	1.9595	2.4565	1.101	2.6655	1.8275	1.6555	2.657	2.057	0.931	2.7245	1.282
755	00:12:35	1.93362		3.327	2.5595	2.0375	1.532	1.896	2.651	1.02333	1.25667	2.07	1.38833	1.916	2.459	1.2195	2.0355	1.633
760	00:12:40	1.86479		2.794	2.8055	1.811	1.496	2.0615	2.47033	1.08167	1.44033	1.612	1.4915	2.3705	1.794	0.7555	2.631	1.357
765	00:12:45	1.89897		2.879	2.251	2.16033	1.28267	1.9465	2.073	1.09633	1.52567	2.364	1.5865	2.035	1.876	0.882	2.0685	2.458
770	00:12:50	1.8923		3.019	2.25	1.559	1.6075	1.617	2.3335	1.809	1.2795	1.928	1.516	1.862	1.806	2.09	2.2185	1.4895
775	00:12:55	1.85732		2.611	2.5945	1.70267	1.558	1.7465	2.25333	0.748	1.20133	1.4595	1.4445	2.0395	2.3065	0.6845	2.261	3.249
780	00:13:00	1.6492		2.512	2.0385	1.6995	1.8385	1.831	2.1065	1.071	1.111	1.371	1.517	1.722	2.707	0.6965	1.998	0.5185
785	00:13:05	1.67197		2.622	2.09133	1.1215	1.634	1.524	1.935	1.816	0.875667	1.633	1.559	1.616	1.881	0.7695	3.483	0.5185
790	00:13:10	1.85182		3.933	2.2645	2.12933	1.321	1.762	2.2	1.139	0.749	1.552	1.483	2.176	2.0215	0.774	2.0405	2.2325
795	00:13:15	1.62336		2.661	1.4745	1.5245	1.7425	1.582	2.227	1.036	0.665667	1.607	1.15867	1.7005	1.7265	0.799	2.505	1.9405
800	00:13:20	1.62027		2.531	1.669	1.5425	1.4475	1.855	1.732	0.865	0.523	0.9545	1.3695	2.119	1.72	1.696	2.834	1.446
805	00:13:25	1.63378		2.491	1.511	2.1075	1.195	1.6125	0.9345	0.797	1.47467	2.837	1.231	1.683	1.912	0.601	1.9845	2.135
810	00:13:30	1.47123		2.491	1.9815	1.504	1.01867	1.4245	1.6775	0.856333	0.8755	1.189	1.1	1.581	2.113	0.6495	1.621	1.986
815	00:13:35	1.43828		2.238	1.558	1.09867	1.1335	1.6205	1.958	0.811667	0.8195	0.842	1.22933	1.8215	2.3175	0.695	2.2335	1.1975
820	00:13:40	1.66481		2.351	1.6125	1.021	1.318	1.803	1.883	2.654	0.795333	0.926333	1.146	2.867	1.991	0.622	2.067	1.915
825	00:13:45	1.33049		1.796	1.426	1.04067	1.2255	1.1185	2.046	0.6925	0.802667	0.9715	1.069	1.21	1.779	0.766	2.099	1.915
830	00:13:50	1.33482		2.254	1.935	0.899	1.01	1.245	1.7805	1.1485	0.794333	1.027	1.0395	1.2085	1.819	0.6995	1.7515	1.411
835	00:13:55	1.36747		1.434	1.28267	1.005	1.1	1.31467	1.702	0.84	0.656667	1.547	1.007	1.3815	1.7345	0.648	2.08	2.779
840	00:14:00	1.31009		2.212	1.9555	1.109	1.0215	1.765	1.0355	0.780667	0.57925	0.98	0.9465	1.881	1.6075	0.5805	1.904	1.2935
845	00:14:05	1.3861		2.146	1.122	0.8575	1.16	1.4305	0.967	0.76	0.6565	2.143	1.227	1.745	1.6315	0.5895	3.149	1.207
850	00:14:10	1.15		1.788	1.033	0.85	1.051	0.9845	1.3445	0.638333	0.598667	1.5005	0.8475	1.565	1.387	0.714	1.5995	1.3485
855	00:14:15	1.28782		1.788	1.32	1.345	0.957333	1.0875	1.838	0.568	1.257	1.096	0.9895	1.52	1.644	0.617	1.574	1.716
860	00:14:20	1.26342		1.935	1.656	1.9585	1.095	1.0315	1.793	0.6175	0.641333	1.0665	1.045	1.277	1.427	0.662	1.6915	1.0545
865	00:14:25	1.20979		1.759	1.3025	0.881	1.007	0.947	2.296	0.684333	1.754	0.9915	1.0905	1.3	1.3705	0.725	0.984	1.0545
870	00:14:30	1.33532		2.136	1.2815	1.04	1.109	1.0335	1.98	0.668	0.636333	1.0275	1.243	1.324	1.501	0.747	1.374	2.929
875	00:14:35	1.2634		2.136	1.413	1.062	0.9885	1.123	1.86	0.5295	0.527	1.605	1.179	1.329	1.969	0.739	1.695	0.796
880	00:14:40	1.28098		2.042	1.6675	0.9995	0.946	0.707333	1.863	0.588	0.622333	1.001	1.0485	1.3945	2.256	1.893	1.695	0.491
885	00:14:45	1.28197		1.6065	1.635	1.034	1.1875	1.339	1.791	0.5165	0.496667	0.980333	1.046	0.884	2.239	0.46	2.826	1.188
890	00:14:50	1.2		1.548	1.8585	1.0195	0.891	1.4105	2.013	0.5705	0.5035	0.941	0.97	1.354	1.653	0.424	1.943	0.9005
895	00:14:55	1.06302		1.548	1.341	1.054	0.689	0.777	1.696	0.751667	0.666667	0.882	0.9525	1.359	1.677	0.5785	1.206	0.767
900	00:15:00	1.1861		2.932	1.256	1.808	0.903	0.9345	0.974	0.906	0.659	0.8515	0.907	1.752	1.326	0.5245	1.38	0.678
905	00:15:05	1.14779		1.634	1.336	0.9625	0.919	1.317	1.107	1.085	0.558	0.753	0.960333	1.443	1.3935	0.5375	2.272	0.939
910	00:15:10	1.05849		1.634	1.568	1.013	0.858	1.01	1.144	0.387	0.673333	0.794	0.806	1.14	1.318	0.6315	1.658	1.2425
915	00:15:15	1.13388		2.17	1.0195	1.054	0.8545	1.088	1.547	0.4545	0.676333	0.741333	0.929	1.2245	1.2645	1.838	1.357	0.79
920	00:15:20	1.16342		1.5665	1.498	1.0025	0.8205	0.898	1.1305	0.457	0.606333	2.455	1.088	0.8685	1.403	0.4445	2.225	0.988
925	00:15:25	1.0127		1.323	1.758	1.001	0.881	0.9405	1.035	0.545	0.476	0.99	1.018	0.915	1.409	0.444	1.791	0.664
930	00:15:30	1.05922		1.558	1.2015	1.009	0.816	1.022	1.511	0.7015	0.497333	1.188	0.9505	1.0725	1.566	0.427	1.686	0.682
935	00:15:35	1.21367		1.341	1.6575	1.2435	0.824	1.1065	1.714	2.115	0.811	1.0455	0.884	1.574	1.622	0.477	0.9865	0.8035
940	00:15:40	0.964733		1.211	1.252	1.0605	0.8505	0.817	1.01733	0.9235	0.507667	0.708	0.847	1.1245	1.732	0.484	0.947	0.989
945	00:15:45	1.0804		1.402	0.9605	1.131	0.796	0.8665	1.541	0.988	0.6855	0.922	0.875	0.841	1.552	1.045	1.6685	0.932
950	00:15:50	1.1866		1.191	2.536	1.1905	0.7715	1.618	1.0855	0.9105	1.8115	0.59	0.8015	1.016	1.482	0.5045	0.9125	1.378
955	00:15:55	0.893778		1.519	1.06833	0.989	0.9255	0.7295	0.676	0.465333	0.733	0.483333	0.870667	0.937	1.276	0.588	1.5565	0.5895
960	00:16:00	0.969756		0.938	1.28933	1.5015	0.896	0.706667	1.3275	0.617	0.644	0.54	0.933	1.25233	1.318	0.7575	0.8945	0.931
965	00:16:05	1.17338		1.608	1.1585	1.169	0.998667	0.392	1.335	0.8905	1.088	0.815	1.54	1.388	1.4815	0.8675	0.874	1.995
970	00:16:10	1.28426		2.316	1.671	1.276	1.6285	0.596	1.212	0.984667	0.717667	0.762	1.048	1.592	1.484	0.986	1.078	1.912
975	00:16:15	1.31847		2.48	1.453	1.4325	1.093	1.03225	1.091	0.9975	0.963333	0.809667	1.4185	1.2305	1.472	1.012	1.50733	1.7845
980	00:16:20	1.45989		2.101	1.554	1.25433	1.683	0.989333	1.3735	1.04767	0.959	0.914	1.4525	1.691	1.591	0.985	1.988	2.315
985	00:16:25	1.40279		1.423	1.51767	2.183	1.6475	1.174	1.27733	1.086	0.886	0.8425	1.44467	1.338	1.7615	0.932667	1.504	2.024
990	00:16:30	1.46798		2.1865	1.77133	1.32533	1.43	1.084	1.279	1.1205	1.046	1.22567	1.409	1.9735	1.0005	1.052	1.75333	2.363
995	00:16:35	1.46058		1.845	1.62567	1.603	1.984	1.01733	1.478	1.114	1.29433	1.2725	1.54633	1.3115	1.444	0.926	1.7115	1.7355
1000	00:16:40	1.42978		1.932	1.7285	1.3175	1.588	0.85925	1.58367	1.20133	0.9995	1.136	1.5345	1.4185	1.607	0.8055	1.9225	1.813
1005	00:16:45	1.49716		2.165	1.7575	1.5485	1.241	0.99975	1.52433	1.18567	0.911667	1.2825	1.488	1.715	1.885	1.03167	1.47133	2.2505
1010	00:16:50	1.47779		2.022	1.66367	1.735	1.6575	1.17033	1.5865	1.232	1.03967	1.171	1.50067	1.446	1.4555	1.089	1.378	2.02
1015	00:16:55	1.53641		2.0255	2.1295	1.576	1.766	1.31433	1.69667	1.297	0.968	1.091	1.55667	1.433	1.8335	1.034	1.347	1.978
1020	00:17:00	1.59584		1.992	1.661	1.8835	2.0005	1.17733	1.7185	1.2685	1.115	1.2695	1.39533	1.4875	1.8	1.23333	1.87167	2.064
1025	00:17:05	1.6871		2.693	1.868	1.637	2.327	1.1405	1.59767	1.28733	1.03967	1.245	1.518	1.40667	2.185	0.984333	1.67733	2.7
1030	00:17:10	1.49846		2.1565	1.8465	1.65467	1.8085	0.92575	1.46933	1.27833	1.146	1.37633	1.43167	1.4535	1.65067	1.0555	1.56933	1.65433
1035	00:17:15	1.61193		2.486	2.12767	1.358	1.091	1.163	1.421	1.27567	1.08633	1.608	1.539	1.333	1.84	1.118	1.95033	2.782
1040	00:17:20	1.54873		2.829	1.744	1.40225	1.934	1.21933	1.69267	1.28333	1.135	1.26433	1.4645	1.3505	1.51	1.015	1.74267	1.64433
1045	00:17:25	1.66474		2.314	2.379	1.50567	1.808	1.199	1.852	1.29	1.35967	1.274	1.20375	1.33967	1.57833	1.083	2.32	2.465
1050	00:17:30	1.59553		2.7965	1.65933	1.74833	1.8865	1.102	1.6965	1.30067	1.086	1.10125	1.42133	1.27833	1.6335	1.273	1.73867	2.211
1055	00:17:35	1.66833		2.063	2.121	1.64725	2.153	1.091	1.783	1.30067	1.615	1.6935	1.47867	1.34167		0.9665	1.86833	2.234
1060	00:17:40	1.60601		2.676	2.084	1.232	1.8465	1.187	1.806	1.311	1.11933	1.26433	1.784	1.36633		1.048	1.85867	1.901
1065	00:17:45	1.49499		2.5655	1.7525	1.4305	0.679	0.93825	1.6435	1.218	1.48025	1.3055	1.445	1.36733		1.02767	1.81433	2.2625
1070	00:17:50	1.57325		2.52	2.24	1.2718	1.726	1.12333	1.974	1.22575	1.07567	1.46167	1.44533	1.145		1.041	2.024	1.752
1075	00:17:55	1.53648		2.592	1.74633	1.17775	2.1325	1.07	1.85833	1.24775	1.12267	1.246	1.41825	0.411		1.7085	1.913	1.86667
1080	00:18:00	1.56686		2.7275	1.88	1.26375	2.312	1.01225	1.81625	0.988	1.13275	1.21133	1.436			1.0055	1.67233	1.9115
1085	00:18:05	1.52998		2.778	1.85025	1.1895		0.94475	1.667	1.07175	1.134	1.6515	1.391			1.024	1.795	1.863
1090	00:18:10	1.64235		2.797	2.216			0.7684	1.758	1.04425	1.17575	1.451	1.43167			1.2945	1.72975	2.3995
1095	00:18:15	1.65437		2.737	2.36167			0.99475	1.755	1.0446	1.324	1.649	1.357			1.301	1.715	1.959
1100	00:18:20	1.63444		2.886	1.994			1.1202	1.75633	1.0436	1.13267	1.48067	1.2755			1.0995	2.06433	2.126
1105	00:18:25	1.64715		2.39	2.005			1.254	1.956	1.1104	1.29125	1.561	1.41			1.17667	2.09333	1.871
1110	00:18:30	1.58422		2.8275	1.78633			1.67333	1.597	1.0692	1.06775	1.38133	1.32875			0.916333	1.82733	1.9515
1115	00:18:35	1.61432		3.059	1.91667			1.345	1.845	0.886833	1.146	1.413	1.4875			1.001	1.4445	2.213
1120	00:18:40	1.53408		2.4025	2.15233			0.943	1.86567	0.8796	1.053	1.50733	1.5165			1.00567	1.77633	1.773
1125	00:18:45	1.56494		2.59	1.864			1.3555	1.9	0.877429	0.98925	1.3915	1.46233			0.911	1.90033	1.973
1130	00:18:50	1.70558		2.352	2.21				1.796	0.821714	1.14825	1.78	1.3252			1.239	1.74567	2.638
1135	00:18:55	1.60454		2.514	1.88833				1.96133	0.831833	1.32175	1.28	1.3735			1.00633	1.75133	2.117
1140	00:19:00	1.54196		2.077	2.412				1.58925	0.952	0.998	1.2585	0.9205			0.924333	2.038	2.25
1145	00:19:05	2.02118		3.055	2.62433	2.15375	2.4655	1.35675	2.501	1.49975	1.76175	2.0705	2.9045	1.646	1.932	1.08	2.2045	1.06233
1150	00:19:10	1.98348		2.253	2.6035	1.9845	1.886	1.367	3.262	1.163	1.52	1.4085	1.81133	2.2555	2.15967	0.982667	2.673	2.4225
1155	00:19:15	2.04727		2.6065	2.79	1.965	1.9815	1.78233	2.713	1.28975	1.7885	1.8895	1.857	2.336	1.968	1.072	2.641	2.029
1160	00:19:20	2.00209		2.498	2.5225	1.82733	1.48267	2.39233	2.92233	1.276	1.67167	2.188	1.9805	2.1105	1.861	0.8935	2.658	1.747
1165	00:19:25	2.08147		2.2835	2.42933	2.4635	1.64	1.998	3.092	1.35375	1.7235	2.334	1.9535	2.233	1.699	1.078	2.708	2.233
1170	00:19:30	1.80676		1.541	2.57267	1.92833	1.5395	1.647	1.846	1.279	1.664	1.734	1.754	2.2545	1.71533	1.052	2.306	2.268
1175	00:19:35	1.83764		2.3525	2.40967	1.70233	1.647	1.635	1.992	1.16975	2.5335	1.39033	1.744	2.092	1.6925	1.1185	2.513	1.5725
1180	00:19:40	1.97422		2.674	2.2645	1.83867	1.428	1.91	2.45733	1.07233	2.1	2.562	1.5295	1.9925	1.7025	0.7635	2.0375	3.281
1185	00:19:45	1.77607		2.73	2.02233	1.5155	1.033	2.0705	2.131	0.999667	1.7395	1.459	1.6935	1.791	1.5775	0.7665	2.272	2.84
1190	00:19:50	1.77499		2.659	2.5125	2.017	1.13433	1.9975	2.226	1.458	1.4935	1.2725	1.572	1.699	1.5495	0.8355	2.08	2.1185
1195	00:19:55	1.56674		2.142	1.8865	1.67633	1.269	1.597	2.0095	0.892	1.45267	1.30167	1.749	1.847	1.7215	1.138	1.61	1.209
1200	00:20:00	1.5723		2.612	2.271	1.676	1.4295	1.63467	1.66433	1.225	0.931	1.2185	1.465	1.4	1.783	1.189	1.617	1.4685
1205	00:20:05	1.70047		2.205	1.48533	2.301	1.3	1.392	1.5495	1.0845	0.84325	1.318	1.3845	2.158	1.97	0.744	3.118	2.654
1210	00:20:10	1.43856		1.806	2.2175	1.886	1.08	1.54	1.52833	0.7865	1.031	1.315	1.418	2.132	1.462	1.283	1.008	1.085
1215	00:20:15	1.65684		3.486	1.7415	1.686	1.266	1.614	1.78367	0.78125	1.48975	1.318	1.1365	1.467	1.652	0.4605	2.3875	2.583
1220	00:20:20	1.51206		2.113	1.8635	1.454	1.011	1.611	2.0765	0.6895	0.958333	1.868	1.511	1.513	1.57	0.7495	2.295	1.3975
1225	00:20:25	1.59432		2.324	2.2505	1.2515	1.2245	1.439	2.397	0.753333	1.121	2.785	1.3085	1.529	1.506	0.6625	1.454	1.909
1230	00:20:30	1.68956		2.312	1.76467	1.42967	0.976	1.333	1.7965	0.967667	1.27833	1.9165	1.2945	2.0625	2.001	0.933	2.385	2.893
1235	00:20:35	1.53717		2.265	1.667	1.179	0.8975	1.4485	2.568	0.831	1.1935	0.816	1.1045	1.298	1.72	1.487	2.0555	2.527
1240	00:20:40	1.36266		1.289	1.418	1.375	1.0345	1.8175	1.801	0.806333	0.951	0.997	1.132	1.2985	1.392	1.26	1.9995	1.8685
1245	00:20:45	1.27119		2.087	1.602	1.0065	1.005	1.10967	2.029	0.61975	0.664	1.312	1.351	1.257	1.276	0.7215	1.838	1.1895
1250	00:20:50	1.44822		2.023	1.46	0.874	1.2575	1.2195	2.573	0.74325	1.116	1.243	1.184	1.226	1.3455	1.897	2.226	1.3355
1255	00:20:55	1.30893		1.444	1.9175	0.8975	1.449	1.3635	2.442	0.6085	0.942	1.0615	1.2045	1.205	1.555	0.174	1.625	1.745
1260	00:21:00	1.16002		1.942	1.1035	1.192	0.7575	1.662	2.021	0.725	0.87675	0.987	0.9635	1.139	1.4435	0.1925	1.552	0.843
1265	00:21:05	1.12666		2.245	1.816	0.86	0.773	0.902	1.582	0.658	0.836333	0.66	1.1705	1.249	0.9675	0.531	1.9195	0.73
1270	00:21:10	1.21987		1.747	1.1245	1.0225	1.03533	1.266	2.166	0.808	0.737667	0.687	1.014	1.521	1.718	0.81	1.517	1.124
1275	00:21:15	1.10497		1.125	1.274	0.974	1.407	1.12867	1.948	0.845	0.856333	0.983	1.013	1.056	1.3375	0.65	1.348	0.629
1280	00:21:20	1.14028		1.5505	1.475	1.0795	0.9875	1.362	1.28	0.569333	0.643333	1.072	1.0645	1.139	1.46	0.644	1.4645	1.313
1285	00:21:25	1.23193		1.894	1.2615	1.127	0.885	1.036	2	0.599	0.888	1.013	1.083	1.1225	1.534	0.5565	2.411	1.0685
1290	00:21:30	1.23903		1.914	1.27833	1.1645	0.8815	1.0295	1.193	0.670667	0.949	0.838	1.0195	1.096	1.833	0.5075	1.339	2.872
1295	00:21:35	1.1438		1.847	1.441	0.8025	0.7115	1.257	2.56	0.575	0.893	0.963	1.195	1.015	1.2135	0.4885	1.832	0.363
1300	00:21:40	1.1233		1.361	1.766	1.108	0.852	0.9705	2.449	0.6065	0.985	0.919	0.7995	1.0125	1.4305	0.465	1.502	0.623
1305	00:21:45	1.11967		1.619	0.8215	1.10667	0.8095	1.0915	1.954	1.881	0.561333	0.5465	1.036	1.266	1.4615	0.575	0.9135	1.152
1310	00:21:50	1.04789		1.81	1.5005	0.5995	0.8535	1.1685	1.798	0.454	0.577333	0.7855	1.105	0.829	1.582	0.4965	1.342	0.817
1315	00:21:55	1.14404		1.81	1.1155	0.9635	0.8425	1.005	1.495	0.440333	0.51325	1.0165	1.051	1.0315	2.211	0.601	2.696	0.3685
1320	00:22:00	1.24083		1.809	1.43	0.999	0.8185	0.965	1.559	0.727	0.7305	2.128	1.0895	0.995	1.486	0.613	2.696	0.567
1325	00:22:05	1.24252		1.834	1.6205	1.041	0.804	1.1515	1.6535	0.715333	0.341	1.265	1.022	1.101	1.425	0.877	2.539	1.248
1330	00:22:10	1.243		1.278	1.1945	1.04	0.838	1.675	1.043	0.6895	2.811	1.057	0.987	1.041	1.441	0.497	1.386	1.667
1335	00:22:15	1.11536		0.914	1.3955	1.03	0.9305	0.836	1.769	0.560333	0.16	1.242	0.9045	0.9925	1.509	0.368	1.796	2.323
1340	00:22:20	1.02794		1.2775	1.393	1.1445	0.829	0.82	1.7775	0.535333	0.565333	1.0665	0.871	0.907	1.153	0.461	1.2715	1.347
1345	00:22:25	0.926711		1.367	1.3255	1.103	0.528	0.917	1.7775	0.454333	0.4515	0.911	0.893	1.083	0.952	0.6345	1.061	0.442333
1350	00:22:30	1.06897		1.505	1.6555	1.0195	0.805	0.946	2.325	0.5455	0.511	0.694	0.963	1.016	0.986	0.521	2.045	0.497
1355	00:22:35	1.00813		1.597	1.003	0.983	1.105	1.181	1.496	0.578	0.6615	1.009	0.832	0.9635	1.206	0.497	1.307	0.703
1360	00:22:40	0.9745		1.397	1.064	1.088	0.7035	1.229	1.892	0.6415	0.671	0.612	0.923	1.198	0.759	0.5385	1.085	0.816
1365	00:22:45	0.998367		1.655	1.0535	1.124	0.7975	0.7665	1.3785	0.7745	0.758	0.6	1.083	1.01	1.136	0.5205	1.628	0.6905
1370	00:22:50	1.01883		1.685	1.0225	0.788	0.7815	0.981	1.807	0.611333	0.57325	0.561333	1.064	1.2315	1.162	0.593	1.282	1.139
1375	00:22:55	0.9035		1.503	1.1615	0.684	0.785	1.054	0.7545	0.604	0.667	0.955	0.916	0.8345	1.18	0.6565	1.112	0.6855
1380	00:23:00	0.907644		1.503	1.034	0.819667	0.7555	0.9915	1.182	0.7985	0.654	0.786	0.957	0.887	1.192	0.6195	0.872	0.563
1385	00:23:05	1.05809		2.087	1.3745	1.203	0.751	0.8815	1.198	0.714	0.587333	0.7705	0.915	0.8645	0.983	0.526	2.307	0.709
1390	00:23:10	1.01497		1.454	1.2105	0.9715	1.038	1.218	1.7425	0.671	0.653	0.6635	0.879	0.8645	1.35	0.528	1.325	0.656
1395	00:23:15	1.31443		1.467	3.071	1.17	0.6505	1.22	1.2	0.625	3.176	0.7535	0.792	1.1055	1.3215	0.457	1.43	1.2775
1400	00:23:20	1.03132		1.909	1.34933	0.913	0.715	0.982	1.4625	0.82	0.629	0.597	1.033	0.988	1.208	0.5345	1.052	1.2775
1405	00:23:25	1.18916		1.625	0.8955	0.867	0.757	0.9635	1.3085	0.668	0.792	2.597	0.8195	0.939	1.269	0.534	2.874	0.928333
1410	00:23:30	0.921333		1.625	1.46	0.8325	0.7625	0.876	1.102	0.6585	0.792	0.918	0.8515	0.724	1.252	0.547	0.705	0.714
1415	00:23:35	0.923033		1.198	1.185	0.929	0.7675	0.731	0.99	0.6655	0.779	0.7455	1.025	0.8925	1.137	0.536	1.003	1.2615
1420	00:23:40	1.01803		1.211	1.3145	0.9015	0.731	1.5045	0.807	0.629	0.6305	0.7405	1.056	0.822	1.228	0.56	2.223	0.912
1425	00:23:45	0.979744		1.549	0.9775	1.0245	0.7515	0.762	1.86	0.653	0.604333	0.931	1.0185	0.929	1.348	0.611333	0.969	0.7075
1430	00:23:50	0.8519		1.549	1.1315	0.8595	0.583	0.6985	0.978	0.5265	0.56	0.6415	0.985	0.7155	1.1075	0.627	1.261	0.555
1435	00:23:55	0.991656		1.487	1.3315	0.8175	0.605	0.83	1.395	0.5495	0.557667	0.585667	0.9745	1.219	0.947	0.5815	1.99	1.004
1440	00:24:00	0.923856		1.908	1.055	0.6805	0.665	1.328	1.278	0.5395	0.598333	0.666	0.965	0.7685	0.988	0.564	0.852	1.002

[truncated: 2 more sheets: VE 30, VO2 30]
